# Supplementary material for: Proteomic study of Desulfovibrio ferrophilus IS5 reveals overexpressed extracellular multi-heme cytochrome associated with severe microbiologically influenced corrosion
Source: Sci Rep. 2021 Jul 29;11:15458. doi: 10.1038/s41598-021-95060-0 (PMC8322314; doi:10.1038/s41598-021-95060-0)
Supplement: Supplementary file 2 — Supplementary Information 1. [file 41598_2021_95060_MOESM2_ESM.xlsx]

## Sheet: Supplementary Information 2_Day
Supplementary Information 2: The proteome analysis of extracellular proteins of samples at day 27
							Total Spectrum Count
							Carbon steel (CS)			PEEK
Identified Proteins (2192)	Log2[Fold Change(CS/PEEK)]	-Log10(p-value)	Accession No.	Alternate ID	T-Test (p-value): (p < 0.05)	Fold Change by Category (CS/PEEK)	CS_d27_1	CS_d27_2	CS_d27_3	PEEK_d27_1	PEEK_d27_2	PEEK_d27_3
Multi-sensor signal transduction histidine kinase OS=Desulfovibrio ferrophilus OX=241368 GN=DFE_3368 PE=4 SV=1	0.13251	0.382889	A0A2Z6B3I3_9DELT	DFE_3368	0.41	1.1	87	68	96	77	86	64
Histidine kinase OS=Desulfovibrio ferrophilus OX=241368 GN=DFE_0667 PE=4 SV=1	0.0751213	0.132672	A0A2Z6AW01_9DELT	DFE_0667	0.74	1.1	36	26	24	26	25	29
Glycosyl transferase family 2 OS=Desulfovibrio ferrophilus OX=241368 GN=DFE_2568 PE=4 SV=1	-0.0606223	0.385096	A0A2Z6B1D5_9DELT	DFE_2568	0.41	1	29	29	29	30	32	28
Histidine kinase OS=Desulfovibrio ferrophilus OX=241368 GN=DFE_2689 PE=4 SV=1	0.384957	0.46363	A0A2Z6B1R5_9DELT	DFE_2689	0.34	1.3	28	20	13	18	12	16
Small ribosomal subunit biogenesis GTPase RsgA OS=Desulfovibrio ferrophilus OX=241368 GN=rsgA PE=3 SV=1	1.21644	1.51972	A0A2Z6AWC6_9DELT	rsgA	0.03	2.3	28	24	16	13	6	10
Amidophosphoribosyltransferase OS=Desulfovibrio ferrophilus OX=241368 GN=purF PE=3 SV=1	1.09545	1.09238	A0A2Z6AV22_9DELT	purF	0.081	2.1	25	24	11	10	10	8
Acetolactate synthase OS=Desulfovibrio ferrophilus OX=241368 GN=DFE_0524 PE=3 SV=1	0.303631	0.265785	A0A2Z6AVK5_9DELT	DFE_0524	0.54	1.2	23	18	10	10	12	18
30S ribosomal protein S20 OS=Desulfovibrio ferrophilus OX=241368 GN=rpsT PE=3 SV=1	0.186795	0.225516	A0A2Z6AWQ2_9DELT	rpsT	0.59	1.1	22	16	11	19	13	11
PAS domain S-box OS=Desulfovibrio ferrophilus OX=241368 GN=DFE_1879 PE=4 SV=1	0.416464	0.740841	A0A2Z6AZJ4_9DELT	DFE_1879	0.18	1.3	22	18	13	12	13	14
ABC_trans_aux domain-containing protein OS=Desulfovibrio ferrophilus OX=241368 GN=DFE_0826 PE=4 SV=1	-0.515777	0.570099	A0A2Z6AWD2_9DELT	DFE_0826	0.27	0.7	21	15	19	17	26	33
Diguanylate cyclase/phosphodiesterase with PAS/PAC sensor(S) OS=Desulfovibrio ferrophilus OX=241368 GN=DFE_0304 PE=4 SV=1	0.97224	2.00819	A0A2Z6AUY7_9DELT	DFE_0304	0.0098	2	21	25	21	10	14	10
Response regulator receiver OS=Desulfovibrio ferrophilus OX=241368 GN=DFE_2818 PE=4 SV=1	0.468525	0.43657	A0A2Z6B220_9DELT	DFE_2818	0.37	1.4	21	19	9	15	7	13
Acetolactate synthase OS=Desulfovibrio ferrophilus OX=241368 GN=DFE_0749 PE=3 SV=1	1.13753	1.46599	A0A2Z6AWA3_9DELT	DFE_0749	0.034	2.2	20	14	11	5	8	7
Flagellar protein FliL OS=Desulfovibrio ferrophilus OX=241368 GN=DFE_2676 PE=3 SV=1	1.5121	0.858198	A0A2Z6B1N2_9DELT	DFE_2676	0.14	2.9	20	12	5	4	7	2
DNA mismatch repair protein MutL OS=Desulfovibrio ferrophilus OX=241368 GN=mutL PE=3 SV=1	1.03921	2.30674	A0A2Z6AXT2_9DELT	mutL	0.0049	2.1	19	18	15	7	10	8
Methyl-accepting chemotaxis sensory transducer with Cache sensor OS=Desulfovibrio ferrophilus OX=241368 GN=DFE_1524 PE=4 SV=1	0.624387	0.644298	A0A2Z6AYH3_9DELT	DFE_1524	0.23	1.5	19	16	8	13	8	7
Response regulator receiver modulated serine phosphatase OS=Desulfovibrio ferrophilus OX=241368 GN=DFE_2182 PE=4 SV=1	2.09128	0.922548	A0A2Z6B0D2_9DELT	DFE_2182	0.12	4.3	19	5	8	1	2	4
Glutamate--tRNA ligase OS=Desulfovibrio ferrophilus OX=241368 GN=gltX PE=3 SV=1	1.69407	1.11735	A0A2Z6B0F7_9DELT	gltX	0.076	3.2	18	9	7	2	3	5
Methyl-accepting chemotaxis sensory transducer OS=Desulfovibrio ferrophilus OX=241368 GN=DFE_1427 PE=4 SV=1	-0.162735	0.212383	A0A2Z6AY76_9DELT	DFE_1427	0.61	0.9	18	12	15	15	23	12
Pyruvate:ferredoxin oxidoreductase OS=Desulfovibrio ferrophilus OX=241368 GN=DFE_3289 PE=3 SV=1	0.125139	0.1617	A0A2Z6B3I9_9DELT	DFE_3289	0.69	1.1	18	16	29	20	18	19
2-dehydropantoate 2-reductase OS=Desulfovibrio ferrophilus OX=241368 GN=DFE_1566 PE=3 SV=1	1.67092	2.72072	A0A2Z6AYF7_9DELT	DFE_1566	0.0019	3.2	17	17	14	4	7	4
Carbamoyl-phosphate synthase L chain ATP-binding OS=Desulfovibrio ferrophilus OX=241368 GN=DFE_1095 PE=4 SV=1	0.592831	0.608238	A0A2Z6AX61_9DELT	DFE_1095	0.25	1.5	17	10	7	7	7	8
Methyl-accepting chemotaxis protein OS=Desulfovibrio ferrophilus OX=241368 GN=DFE_1894 PE=4 SV=1	0.0561738	0.0669675	A0A2Z6AZJ8_9DELT	DFE_1894	0.86	1	17	19	11	18	12	15
Uncharacterized protein OS=Desulfovibrio ferrophilus OX=241368 GN=DFE_0028 PE=4 SV=1	-0.0503047	0.0502243	A0A2Z6AU45_9DELT	DFE_0028	0.89	1	17	12	15	11	22	12
Uncharacterized protein OS=Desulfovibrio ferrophilus OX=241368 GN=DFE_1717 PE=4 SV=1	0.60127	0.337852	A0A2Z6AZ26_9DELT	DFE_1717	0.46	1.5	17	8	5	12	5	3
4Fe-4S ferredoxin OS=Desulfovibrio ferrophilus OX=241368 GN=DFE_3364 PE=4 SV=1	0.686623	1.16183	A0A2Z6B3U1_9DELT	DFE_3364	0.069	1.6	16	10	11	10	8	5
Cobalamin B12-binding domain-containing protein OS=Desulfovibrio ferrophilus OX=241368 GN=DFE_0483 PE=4 SV=1	0.394498	0.751301	A0A2Z6AVD5_9DELT	DFE_0483	0.18	1.3	16	9	11	10	9	8
Diguanylate cyclase with PAS/PAC sensor OS=Desulfovibrio ferrophilus OX=241368 GN=DFE_2148 PE=4 SV=1	0.562117	0.68498	A0A2Z6B048_9DELT	DFE_2148	0.21	1.5	16	11	11	14	7	5
Filamentous hemagglutinin family outer membrane protein OS=Desulfovibrio ferrophilus OX=241368 GN=DFE_1771 PE=4 SV=1	0.118532	0.0728834	A0A2Z6AZ00_9DELT	DFE_1771	0.85	1.1	16	7	7	13	4	10
Methyl-accepting chemotaxis sensory transducer with Cache sensor OS=Desulfovibrio ferrophilus OX=241368 GN=DFE_1668 PE=4 SV=1	-0.149498	0.108752	A0A2Z6AYQ5_9DELT	DFE_1668	0.78	0.9	16	7	7	10	8	14
Methyl-accepting chemotaxis sensory transducer with Pas/Pac sensor OS=Desulfovibrio ferrophilus OX=241368 GN=DFE_0023 PE=4 SV=1	0.871858	1.38128	A0A2Z6AU50_9DELT	DFE_0023	0.042	1.8	16	14	10	10	7	5
Pyruvate, water dikinase OS=Desulfovibrio ferrophilus OX=241368 GN=DFE_1094 PE=4 SV=1	0.364693	0.435093	A0A2Z6AX77_9DELT	DFE_1094	0.37	1.3	16	14	14	8	18	8
Signal transduction histidine kinase, nitrogen specific, NtrB OS=Desulfovibrio ferrophilus OX=241368 GN=DFE_0915 PE=4 SV=1	-0.81833	1.0916	A0A2Z6AWP0_9DELT	DFE_0915	0.081	0.6	16	7	10	24	14	19
Uncharacterized protein OS=Desulfovibrio ferrophilus OX=241368 GN=DFE_0561 PE=4 SV=1	0.288556	0.446895	A0A2Z6AVM3_9DELT	DFE_0561	0.36	1.2	16	11	14	14	7	12
CoA-binding domain protein OS=Desulfovibrio ferrophilus OX=241368 GN=DFE_2169 PE=4 SV=1	0.0940716	0.123897	A0A2Z6B0B7_9DELT	DFE_2169	0.75	1.1	15	23	16	21	16	14
Pyruvate, water dikinase OS=Desulfovibrio ferrophilus OX=241368 GN=DFE_2349 PE=4 SV=1	0.170069	0.0997195	A0A2Z6B0U2_9DELT	DFE_2349	0.79	1.1	15	8	3	9	9	5
Response regulator receiver modulated CheW protein OS=Desulfovibrio ferrophilus OX=241368 GN=DFE_1275 PE=4 SV=1	1.03618	0.894626	A0A2Z6AXN6_9DELT	DFE_1275	0.13	2.1	15	6	8	5	6	3
Sensory box protein OS=Desulfovibrio ferrophilus OX=241368 GN=DFE_1406 PE=4 SV=1	1.35486	1.39235	A0A2Z6AXZ2_9DELT	DFE_1406	0.041	2.6	15	8	12	3	3	7
tRNA modification GTPase MnmE OS=Desulfovibrio ferrophilus OX=241368 GN=trmE PE=3 SV=1	0.366005	0.198675	A0A2Z6B0M9_9DELT	trmE	0.63	1.3	15	8	2	6	7	6
Uncharacterized protein OS=Desulfovibrio ferrophilus OX=241368 GN=DFE_2792 PE=4 SV=1	-0.5759	1.33666	A0A2Z6B254_9DELT	DFE_2792	0.046	0.7	15	11	12	17	23	16
DNA-directed RNA polymerase subunit beta' OS=Desulfovibrio ferrophilus OX=241368 GN=rpoC PE=3 SV=1	0.375382	0.88637	A0A2Z6AV82_9DELT	rpoC	0.13	1.3	14	12	14	14	10	7
Glycogen phosphorylase OS=Desulfovibrio ferrophilus OX=241368 GN=DFE_1305 PE=4 SV=1	0.0397034	0.0477198	A0A2Z6AXR1_9DELT	DFE_1305	0.9	1	14	12	10	11	16	8
Glycosyl transferase group 1 OS=Desulfovibrio ferrophilus OX=241368 GN=DFE_2540 PE=4 SV=1	0.23125	0.289251	A0A2Z6B1J7_9DELT	DFE_2540	0.51	1.2	14	18	14	17	8	14
Histidinol dehydrogenase OS=Desulfovibrio ferrophilus OX=241368 GN=hisD PE=3 SV=1	1.03075	1.65238	A0A2Z6AY97_9DELT	hisD	0.022	2	14	10	17	8	7	5
Putative response regulator receiver modulated diguanylate cyclase/phosphodiesterase with PAS/PAC sensor(S) OS=Desulfovibrio ferrophilus OX=241368 GN=DFE_0134 PE=4 SV=1	0.0605256	0.0419431	A0A2Z6AUG7_9DELT	DFE_0134	0.91	1	14	18	7	19	10	9
S-adenosylmethionine synthase OS=Desulfovibrio ferrophilus OX=241368 GN=metK PE=3 SV=1	0.39719	0.171242	A0A2Z6B272_9DELT	metK	0.67	1.3	14	7	1	3	6	7
Type IV pilus assembly PilZ OS=Desulfovibrio ferrophilus OX=241368 GN=DFE_0007 PE=4 SV=1	0.0641808	0.0372193	A0A2Z6AU06_9DELT	DFE_0007	0.92	1	14	13	4	16	7	7
UDP-glucose 4-epimerase OS=Desulfovibrio ferrophilus OX=241368 GN=DFE_2839 PE=4 SV=1	0.484094	0.44007	A0A2Z6B256_9DELT	DFE_2839	0.36	1.4	14	22	10	14	8	11
Uncharacterized protein OS=Desulfovibrio ferrophilus OX=241368 GN=DFE_2387 PE=4 SV=1	0.496792	0.78145	A0A2Z6B0X9_9DELT	DFE_2387	0.17	1.4	14	16	14	14	6	11
Uncharacterized protein OS=Desulfovibrio ferrophilus OX=241368 GN=DFE_3000 PE=4 SV=1	0.0844316	0.072535	A0A2Z6B2S4_9DELT	DFE_3000	0.85	1.1	14	18	9	11	11	16
Chemotaxis sensory transducer OS=Desulfovibrio ferrophilus OX=241368 GN=DFE_1882 PE=4 SV=1	0.163441	0.152721	A0A2Z6AZG2_9DELT	DFE_1882	0.7	1.1	13	6	9	12	8	5
Efflux pump membrane transporter OS=Desulfovibrio ferrophilus OX=241368 GN=DFE_1557 PE=3 SV=1	0.845656	0.57907	A0A2Z6AYM1_9DELT	DFE_1557	0.26	1.8	13	3	8	5	4	4
HAD superfamily P-type ATPase OS=Desulfovibrio ferrophilus OX=241368 GN=DFE_1573 PE=4 SV=1	-0.272747	0.380332	A0A2Z6AYH4_9DELT	DFE_1573	0.42	0.8	13	9	17	21	14	12
Histidine kinase OS=Desulfovibrio ferrophilus OX=241368 GN=DFE_1898 PE=4 SV=1	0.806211	1.55885	A0A2Z6AZD0_9DELT	DFE_1898	0.028	1.7	13	10	10	9	6	4
PAS domain S-box OS=Desulfovibrio ferrophilus OX=241368 GN=DFE_0619 PE=4 SV=1	0.358696	0.275589	A0A2Z6AVZ5_9DELT	DFE_0619	0.53	1.3	13	22	9	11	9	14
Uncharacterized protein OS=Desulfovibrio ferrophilus OX=241368 GN=DFE_2365 PE=4 SV=1	0.949607	0.523791	A0A2Z6B0R2_9DELT	DFE_2365	0.3	1.9	13	2	15	4	6	5
Argininosuccinate lyase OS=Desulfovibrio ferrophilus OX=241368 GN=argH PE=3 SV=1	0.297112	0.35997	A0A2Z6AUS7_9DELT	argH	0.44	1.2	12	11	11	10	5	12
C_GCAxxG_C_C family protein OS=Desulfovibrio ferrophilus OX=241368 GN=DFE_3267 PE=4 SV=1	1.09471	1.15525	A0A2Z6B3F9_9DELT	DFE_3267	0.07	2.1	12	5	9	4	5	3
CoB--CoM heterodisulfide reductase OS=Desulfovibrio ferrophilus OX=241368 GN=DFE_0755 PE=4 SV=1	0.149468	0.330604	A0A2Z6AW80_9DELT	DFE_0755	0.47	1.1	12	8	8	9	9	7
Deoxyribodipyrimidine photolyase OS=Desulfovibrio ferrophilus OX=241368 GN=DFE_2721 PE=4 SV=1	0.429351	0.449297	A0A2Z6B1P9_9DELT	DFE_2721	0.36	1.3	12	5	10	9	7	4
Diguanylate cyclase with PAS/PAC sensor OS=Desulfovibrio ferrophilus OX=241368 GN=DFE_0811 PE=4 SV=1	-0.0451139	0.027807	A0A2Z6AWA8_9DELT	DFE_0811	0.94	1	12	4	4	7	6	7
FlgO domain-containing protein OS=Desulfovibrio ferrophilus OX=241368 GN=DFE_1157 PE=4 SV=1	-0.215909	0.170963	A0A2Z6AXG1_9DELT	DFE_1157	0.67	0.9	12	6	3	9	8	7
Glyceraldehyde-3-phosphate dehydrogenase OS=Desulfovibrio ferrophilus OX=241368 GN=gapA PE=3 SV=1	1.3094	0.991282	A0A2Z6B075_9DELT	gapA	0.1	2.5	12	13	7	2	9	2
Leucine--tRNA ligase OS=Desulfovibrio ferrophilus OX=241368 GN=leuS PE=3 SV=1	0.458967	0.530998	A0A2Z6B0H4_9DELT	leuS	0.29	1.4	12	12	15	13	4	11
Multi-sensor hybrid histidine kinase OS=Desulfovibrio ferrophilus OX=241368 GN=DFE_1788 PE=4 SV=1	0.704345	0.633305	A0A2Z6AZ30_9DELT	DFE_1788	0.23	1.6	12	5	11	9	3	5
NAD(P)-bd_dom domain-containing protein OS=Desulfovibrio ferrophilus OX=241368 GN=DFE_1624 PE=4 SV=1	0.761135	0.768744	A0A2Z6AYT0_9DELT	DFE_1624	0.17	1.7	12	7	7	7	2	6
PAS/PAC sensor signal transduction histidine kinase OS=Desulfovibrio ferrophilus OX=241368 GN=DFE_1948 PE=4 SV=1	0.212926	0.182968	A0A2Z6AZL7_9DELT	DFE_1948	0.66	1.2	12	11	9	16	6	6
Phosphate acetyltransferase OS=Desulfovibrio ferrophilus OX=241368 GN=DFE_3293 PE=3 SV=1	0.607586	1.92951	A0A2Z6B3C5_9DELT	DFE_3293	0.012	1.5	12	9	10	7	6	7
Proposed homoserine kinase OS=Desulfovibrio ferrophilus OX=241368 GN=DFE_0104 PE=4 SV=1	1.18822	1.27044	A0A2Z6AUD4_9DELT	DFE_0104	0.054	2.3	12	7	8	7	3	2
Protein translocase subunit SecA OS=Desulfovibrio ferrophilus OX=241368 GN=secA PE=3 SV=1	1.1586	1.23979	A0A2Z6B0C8_9DELT	secA	0.058	2.2	12	11	6	4	6	3
Putative alkylmercury lyase OS=Desulfovibrio ferrophilus OX=241368 GN=DFE_0443 PE=4 SV=1	0.449157	0.752925	A0A2Z6AV99_9DELT	DFE_0443	0.18	1.4	12	19	17	12	11	12
Selenocysteine-specific translation elongation factor OS=Desulfovibrio ferrophilus OX=241368 GN=DFE_1687 PE=4 SV=1	1.5707	0.602058	A0A2Z6AYZ7_9DELT	DFE_1687	0.25	3	12	4	2	2	3	1
Amino acid ABC transporter substrate-binding protein OS=Desulfovibrio ferrophilus OX=241368 GN=DFE_2867 PE=4 SV=1	0.0436979	0.0565961	A0A2Z6B2B3_9DELT	DFE_2867	0.88	1	11	9	6	10	7	8
Cobyrinate a,c-diamide synthase OS=Desulfovibrio ferrophilus OX=241368 GN=cbiA PE=3 SV=1	1.24851	1.38668	A0A2Z6B2Q3_9DELT	cbiA	0.041	2.4	11	11	11	3	9	2
Diguanylate cyclase/phosphodiesterase with PAS/PAC sensor(S) OS=Desulfovibrio ferrophilus OX=241368 GN=DFE_1881 PE=4 SV=1	0.783771	0.457687	A0A2Z6AZB8_9DELT	DFE_1881	0.35	1.7	11	18	6	13	4	4
DNA topoisomerase OS=Desulfovibrio ferrophilus OX=241368 GN=DFE_A0045 PE=4 SV=1	1.41953	0.59014	A0A2Z6B429_9DELT	DFE_A0045	0.26	2.7	11	4	2	1	2	3
Formate dehydrogenase subunit alpha OS=Desulfovibrio ferrophilus OX=241368 GN=fdhA PE=3 SV=1	0.503035	0.314375	A0A2Z6AXY5_9DELT	fdhA	0.48	1.4	11	7	2	6	4	4
HAMP domain protein OS=Desulfovibrio ferrophilus OX=241368 GN=DFE_1945 PE=4 SV=1	0.379404	0.761109	A0A2Z6AZH4_9DELT	DFE_1945	0.17	1.3	11	9	11	11	8	5
Mammalian cell entry related domain protein OS=Desulfovibrio ferrophilus OX=241368 GN=DFE_2107 PE=4 SV=1	0.161249	0.172296	A0A2Z6B056_9DELT	DFE_2107	0.67	1.1	11	8	5	7	6	8
Metalloprotease, iron regulated OS=Desulfovibrio ferrophilus OX=241368 GN=DFE_3342 PE=4 SV=1	0.34739	0.296221	A0A2Z6B3Q5_9DELT	DFE_3342	0.51	1.3	11	14	9	8	5	13
Methylase involved in ubiquinone/menaquinone biosynthesis OS=Desulfovibrio ferrophilus OX=241368 GN=DFE_3115 PE=4 SV=1	0.603285	0.477285	A0A2Z6B2X4_9DELT	DFE_3115	0.33	1.5	11	4	5	5	5	3
NAD-dependent epimerase/dehydratase OS=Desulfovibrio ferrophilus OX=241368 GN=DFE_2574 PE=4 SV=1	0.797671	0.458403	A0A2Z6B1I6_9DELT	DFE_2574	0.35	1.7	11	2	7	2	5	4
Nitrogenase molybdenum-iron protein beta chain OS=Desulfovibrio ferrophilus OX=241368 GN=DFE_1488 PE=3 SV=1	0.286389	0.279339	A0A2Z6AY72_9DELT	DFE_1488	0.53	1.2	11	6	5	8	6	4
PAS sensor protein OS=Desulfovibrio ferrophilus OX=241368 GN=DFE_0167 PE=4 SV=1	0.793797	0.560264	A0A2Z6AUI9_9DELT	DFE_0167	0.28	1.7	11	9	10	13	4	1
Protein serine/threonine phosphatase OS=Desulfovibrio ferrophilus OX=241368 GN=DFE_1529 PE=4 SV=1	1.02134	0.796663	A0A2Z6AYK8_9DELT	DFE_1529	0.16	2	11	14	6	6	2	7
Putative sensory box protein OS=Desulfovibrio ferrophilus OX=241368 GN=DFE_0971 PE=4 SV=1	0.0624103	0.0423033	A0A2Z6AWR6_9DELT	DFE_0971	0.91	1	11	5	11	10	4	11
Response regulator receiver OS=Desulfovibrio ferrophilus OX=241368 GN=DFE_0668 PE=4 SV=1	2.08749	1.47597	A0A2Z6AVY0_9DELT	DFE_0668	0.033	4.3	11	13	6	1	4	2
Response regulator receiver protein OS=Desulfovibrio ferrophilus OX=241368 GN=DFE_0649 PE=4 SV=1	0.793598	1.1371	A0A2Z6AW23_9DELT	DFE_0649	0.073	1.7	11	10	12	10	3	6
Uncharacterized protein OS=Desulfovibrio ferrophilus OX=241368 GN=DFE_0836 PE=4 SV=1	1.38344	0.842868	A0A2Z6AWE2_9DELT	DFE_0836	0.14	2.6	11	7	4	3	0	5
Uncharacterized protein OS=Desulfovibrio ferrophilus OX=241368 GN=DFE_1322 PE=3 SV=1	0.0387519	0.022549	A0A2Z6AXV6_9DELT	DFE_1322	0.95	1	11	8	10	5	17	6
ABC-type amino acid transport/signal transduction systems, periplasmic component/domain OS=Desulfovibrio ferrophilus OX=241368 GN=DFE_1787 PE=4 SV=1	0.690628	0.765504	A0A2Z6AZ97_9DELT	DFE_1787	0.17	1.6	10	7	7	5	8	2
ATP-binding cassette subfamily B OS=Desulfovibrio ferrophilus OX=241368 GN=DFE_1499 PE=4 SV=1	-0.276501	0.316562	A0A2Z6AYI1_9DELT	DFE_1499	0.48	0.8	10	9	10	17	7	11
D,D-heptose 1,7-bisphosphate phosphatase OS=Desulfovibrio ferrophilus OX=241368 GN=DFE_1649 PE=3 SV=1	0.913097	0.674408	A0A2Z6AYX4_9DELT	DFE_1649	0.21	1.9	10	6	6	0	5	6
Diguanylate cyclase OS=Desulfovibrio ferrophilus OX=241368 GN=DFE_3343 PE=4 SV=1	0.345041	0.352218	A0A2Z6B3H7_9DELT	DFE_3343	0.44	1.3	10	4	9	8	6	4
DNA ligase OS=Desulfovibrio ferrophilus OX=241368 GN=ligA PE=3 SV=1	1.31153	3.18617	A0A2Z6AWG0_9DELT	ligA	0.00065	2.5	10	10	10	5	3	4
FAD-dependent pyridine nucleotide-disulfideoxidoreductase OS=Desulfovibrio ferrophilus OX=241368 GN=DFE_1041 PE=4 SV=1	0.43084	0.368033	A0A2Z6AWY4_9DELT	DFE_1041	0.43	1.3	10	5	4	5	6	3
Ferredoxin-dependent glutamate synthase OS=Desulfovibrio ferrophilus OX=241368 GN=DFE_1040 PE=3 SV=1	-0.122516	0.0965319	A0A2Z6AX86_9DELT	DFE_1040	0.8	0.9	10	5	6	7	5	10
Formate dehydrogenase OS=Desulfovibrio ferrophilus OX=241368 GN=DFE_2489 PE=4 SV=1	0.223004	0.3806	A0A2Z6B176_9DELT	DFE_2489	0.42	1.2	10	6	10	7	9	6
Formate dehydrogenase subunit alpha OS=Desulfovibrio ferrophilus OX=241368 GN=DFE_0627 PE=3 SV=1	0.156352	0.235933	A0A2Z6AVW5_9DELT	DFE_0627	0.58	1.1	10	9	11	13	7	7
GE13195 OS=Desulfovibrio ferrophilus OX=241368 GN=DFE_1961 PE=4 SV=1	1.10264	1.19998	A0A2Z6AZJ0_9DELT	DFE_1961	0.063	2.1	10	5	7	2	5	3
GGDEF domain-containing protein OS=Desulfovibrio ferrophilus OX=241368 GN=DFE_1589 PE=4 SV=1	0.408561	0.599968	A0A2Z6AYR9_9DELT	DFE_1589	0.25	1.3	10	5	8	5	7	5
Head-tail connector protein OS=Desulfovibrio ferrophilus OX=241368 GN=DFE_2029 PE=4 SV=1	-0.104984	0.0884416	A0A2Z6AZZ0_9DELT	DFE_2029	0.82	0.9	10	9	4	11	9	5
Metal dependent phosphohydrolase OS=Desulfovibrio ferrophilus OX=241368 GN=DFE_1978 PE=4 SV=1	-0.0321254	0.0487122	A0A2Z6AZP4_9DELT	DFE_1978	0.89	1	10	7	11	8	10	10
Methyl-accepting chemotaxis sensory transducer with Pas/Pac sensor OS=Desulfovibrio ferrophilus OX=241368 GN=DFE_1893 PE=4 SV=1	0.0229258	0.0134636	A0A2Z6AZE4_9DELT	DFE_1893	0.97	1	10	16	4	11	12	7
NAD(P) transhydrogenase alpha subunit OS=Desulfovibrio ferrophilus OX=241368 GN=DFE_0321 PE=4 SV=1	0.0633818	0.0336632	A0A2Z6AUY6_9DELT	DFE_0321	0.93	1	10	2	10	9	9	3
Penicillin-binding protein OS=Desulfovibrio ferrophilus OX=241368 GN=DFE_0346 PE=4 SV=1	1.58559	2.08946	A0A2Z6AV00_9DELT	DFE_0346	0.0081	3	10	7	11	2	3	4
Peptidase M48 Ste24p Zn-dependent protease with chaperone function OS=Desulfovibrio ferrophilus OX=241368 GN=DFE_0098 PE=3 SV=1	-0.203272	0.383564	A0A2Z6AUB8_9DELT	DFE_0098	0.41	0.9	10	7	7	8	9	10
Ribonuclease R OS=Desulfovibrio ferrophilus OX=241368 GN=rnr PE=3 SV=1	0.341127	0.275265	A0A2Z6B0C6_9DELT	rnr	0.53	1.3	10	5	4	7	5	3
Shikimate dehydrogenase (NADP(+)) OS=Desulfovibrio ferrophilus OX=241368 GN=aroE PE=3 SV=1	0.979884	1.4229	A0A2Z6B1P5_9DELT	aroE	0.038	2	10	10	11	9	4	3
Signal recognition particle receptor FtsY OS=Desulfovibrio ferrophilus OX=241368 GN=ftsY PE=3 SV=1	1.14932	0.938311	A0A2Z6B3H8_9DELT	ftsY	0.12	2.2	10	12	6	5	7	1
Tetratricopeptide TPR_2 repeat-containing protein OS=Desulfovibrio ferrophilus OX=241368 GN=DFE_1201 PE=4 SV=1	-0.36121	0.423001	A0A2Z6AXE8_9DELT	DFE_1201	0.38	0.8	10	6	12	17	11	8
Thioredox_DsbH domain-containing protein OS=Desulfovibrio ferrophilus OX=241368 GN=DFE_0526 PE=4 SV=1	0.336241	0.506911	A0A2Z6AVH9_9DELT	DFE_0526	0.31	1.3	10	6	10	6	6	8
Two-component sensor histidine kinase OS=Desulfovibrio ferrophilus OX=241368 GN=DFE_0992 PE=4 SV=1	1.32561	0.779542	A0A2Z6AWZ8_9DELT	DFE_0992	0.17	2.5	10	5	3	1	4	2
Uncharacterized protein OS=Desulfovibrio ferrophilus OX=241368 GN=DFE_2244 PE=4 SV=1	0.351896	0.324071	A0A2Z6B0K6_9DELT	DFE_2244	0.47	1.3	10	12	9	11	3	10
UPF0234 protein DFE_3127 OS=Desulfovibrio ferrophilus OX=241368 GN=DFE_3127 PE=3 SV=1	0.63799	0.574702	A0A2Z6B315_9DELT	DFE_3127	0.27	1.6	10	15	6	7	7	6
30S ribosomal protein S5 OS=Desulfovibrio ferrophilus OX=241368 GN=rpsE PE=3 SV=1	0.0908661	0.0846125	A0A2Z6AV76_9DELT	rpsE	0.82	1.1	9	5	7	4	7	8
3-isopropylmalate dehydratase large subunit OS=Desulfovibrio ferrophilus OX=241368 GN=leuC PE=3 SV=1	0.926507	0.780832	A0A2Z6AYN1_9DELT	leuC	0.17	1.9	9	12	7	4	9	2
ABC transporter OS=Desulfovibrio ferrophilus OX=241368 GN=DFE_3126 PE=4 SV=1	0.481149	0.477875	A0A2Z6B2Y1_9DELT	DFE_3126	0.33	1.4	9	9	8	2	8	8
Adenylate/guanylate cyclase OS=Desulfovibrio ferrophilus OX=241368 GN=DFE_1523 PE=4 SV=1	-0.186738	0.127439	A0A2Z6AYC3_9DELT	DFE_1523	0.75	0.9	9	9	10	12	4	15
Anaerobic dehydrogenase, typically selenocysteine-containing OS=Desulfovibrio ferrophilus OX=241368 GN=DFE_1999 PE=3 SV=1	-0.0754731	0.0665397	A0A2Z6AZW0_9DELT	DFE_1999	0.86	0.9	9	4	9	11	6	6
Aspartate-semialdehyde dehydrogenase OS=Desulfovibrio ferrophilus OX=241368 GN=asd PE=3 SV=1	0.751506	0.375452	A0A2Z6AYH1_9DELT	asd	0.42	1.7	9	2	3	3	2	3
Cobyric acid synthase OS=Desulfovibrio ferrophilus OX=241368 GN=cobQ PE=3 SV=1	0.23211	0.504528	A0A2Z6B2V6_9DELT	cobQ	0.31	1.2	9	6	9	6	7	7
Diguanylate cyclase/phosphodiesterase with PAS/PAC sensor(S) OS=Desulfovibrio ferrophilus OX=241368 GN=DFE_1920 PE=4 SV=1	0.365952	0.456505	A0A2Z6AZR7_9DELT	DFE_1920	0.35	1.3	9	6	6	7	3	6
Diguanylate phosphodiesterase metal dependent hydrolase domain containing protein OS=Desulfovibrio ferrophilus OX=241368 GN=DFE_3024 PE=4 SV=1	1.16578	2.39091	A0A2Z6B2W0_9DELT	DFE_3024	0.0041	2.2	9	7	7	3	3	4
DNA polymerase IV OS=Desulfovibrio ferrophilus OX=241368 GN=dinB PE=3 SV=1	0.716682	0.480405	A0A2Z6AUX6_9DELT	dinB	0.33	1.6	9	3	6	4	6	1
DNA primase OS=Desulfovibrio ferrophilus OX=241368 GN=dnaG PE=3 SV=1	0.0922784	0.036933	A0A2Z6AX04_9DELT	dnaG	0.92	1.1	9	7	6	5	15	1
Extracellular solute-binding protein family 1 OS=Desulfovibrio ferrophilus OX=241368 GN=DFE_2501 PE=4 SV=1	-0.0562618	0.03988	A0A2Z6B123_9DELT	DFE_2501	0.91	1	9	4	4	4	6	7
Flagellar hook-associated protein FlgK OS=Desulfovibrio ferrophilus OX=241368 GN=DFE_1181 PE=3 SV=1	0.168441	0.177007	A0A2Z6AXC9_9DELT	DFE_1181	0.67	1.1	9	11	10	7	7	12
Glutamate-1-semialdehyde 2,1-aminomutase OS=Desulfovibrio ferrophilus OX=241368 GN=hemL PE=3 SV=1	-0.395619	0.61317	A0A2Z6B2M3_9DELT	hemL	0.24	0.8	9	4	7	11	8	7
Glycine/betaine ABC transporter substrate-binding protein OS=Desulfovibrio ferrophilus OX=241368 GN=DFE_0316 PE=4 SV=1	1.28783	0.518927	A0A2Z6AUX1_9DELT	DFE_0316	0.3	2.4	9	1	5	4	0	2
Histidine kinase OS=Desulfovibrio ferrophilus OX=241368 GN=DFE_0509 PE=4 SV=1	0.026148	0.0154748	A0A2Z6AVN0_9DELT	DFE_0509	0.96	1	9	3	15	10	8	8
Histidine kinase OS=Desulfovibrio ferrophilus OX=241368 GN=DFE_2429 PE=4 SV=1	0.109943	0.100774	A0A2Z6B122_9DELT	DFE_2429	0.79	1.1	9	5	5	4	6	7
Inosine-5'-monophosphate dehydrogenase OS=Desulfovibrio ferrophilus OX=241368 GN=guaB PE=3 SV=1	-0.211278	0.330211	A0A2Z6AYU3_9DELT	guaB	0.47	0.9	9	7	13	10	12	11
Isoleucine--tRNA ligase OS=Desulfovibrio ferrophilus OX=241368 GN=ileS PE=3 SV=1	-0.121714	0.074448	A0A2Z6AWX1_9DELT	ileS	0.84	0.9	9	3	11	8	5	11
Lambda family phage portal protein OS=Desulfovibrio ferrophilus OX=241368 GN=DFE_1737 PE=4 SV=1	0.0113829	0.00850972	A0A2Z6AZ44_9DELT	DFE_1737	0.98	1	9	5	5	9	7	3
Methyl-accepting chemotaxis sensory transducer with HNOB (Heme) sensor OS=Desulfovibrio ferrophilus OX=241368 GN=DFE_2320 PE=4 SV=1	0.0536512	0.149782	A0A2Z6B0W6_9DELT	DFE_2320	0.71	1	9	7	8	8	9	6
Methyl-accepting chemotaxis sensory transducer with Pas/Pac sensor OS=Desulfovibrio ferrophilus OX=241368 GN=DFE_2925 PE=4 SV=1	0.469355	0.301349	A0A2Z6B2E4_9DELT	DFE_2925	0.5	1.4	9	5	15	12	4	5
PAS/PAC sensor signal transduction histidine kinase OS=Desulfovibrio ferrophilus OX=241368 GN=DFE_2452 PE=4 SV=1	-0.228217	0.397552	A0A2Z6B153_9DELT	DFE_2452	0.4	0.9	9	5	6	7	9	7
PP-loop domain-containing protein OS=Desulfovibrio ferrophilus OX=241368 GN=DFE_1242 PE=4 SV=1	0.627897	1.0088	A0A2Z6AXN3_9DELT	DFE_1242	0.098	1.5	9	5	8	4	6	4
Quinolinate synthase OS=Desulfovibrio ferrophilus OX=241368 GN=DFE_1033 PE=4 SV=1	0.681225	0.707165	A0A2Z6AWX9_9DELT	DFE_1033	0.2	1.6	9	10	18	10	6	7
Quinone-interacting membrane-bound oxidoreductase OS=Desulfovibrio ferrophilus OX=241368 GN=DFE_2058 PE=4 SV=1	0.531376	0.958727	A0A2Z6AZW6_9DELT	DFE_2058	0.11	1.4	9	7	7	6	7	3
Response regulator receiver protein OS=Desulfovibrio ferrophilus OX=241368 GN=DFE_2490 PE=4 SV=1	-0.223768	0.128061	A0A2Z6B1E5_9DELT	DFE_2490	0.74	0.9	9	4	1	6	5	5
Response regulator receiver protein OS=Desulfovibrio ferrophilus OX=241368 GN=DFE_3195 PE=4 SV=1	1.22815	0.539522	A0A2Z6B353_9DELT	DFE_3195	0.29	2.3	9	8	1	4	4	0
Ribonuclease II OS=Desulfovibrio ferrophilus OX=241368 GN=DFE_2612 PE=4 SV=1	0.915755	1.32373	A0A2Z6B1K4_9DELT	DFE_2612	0.047	1.9	9	10	15	7	6	5
Sensory box protein OS=Desulfovibrio ferrophilus OX=241368 GN=DFE_2652 PE=4 SV=1	0.224435	0.576485	A0A2Z6B1P6_9DELT	DFE_2652	0.27	1.2	9	8	8	7	6	8
Signal transduction histidine kinase, nitrogen specific, NtrB OS=Desulfovibrio ferrophilus OX=241368 GN=DFE_2123 PE=4 SV=1	0.339541	0.397441	A0A2Z6B016_9DELT	DFE_2123	0.4	1.3	9	12	15	6	12	10
Translation elongation factor G OS=Desulfovibrio ferrophilus OX=241368 GN=DFE_1068 PE=4 SV=1	0.59471	0.641231	A0A2Z6AX12_9DELT	DFE_1068	0.23	1.5	9	7	4	5	3	5
TRAP dicarboxylate transporter, DctM subunit OS=Desulfovibrio ferrophilus OX=241368 GN=DFE_2708 PE=4 SV=1	0.76408	0.849691	A0A2Z6B1R6_9DELT	DFE_2708	0.14	1.7	9	5	12	5	5	5
Uncharacterized protein OS=Desulfovibrio ferrophilus OX=241368 GN=DFE_1313 PE=4 SV=1	0.922081	0.98738	A0A2Z6AXS1_9DELT	DFE_1313	0.1	1.9	9	11	7	2	7	5
Uncharacterized protein OS=Desulfovibrio ferrophilus OX=241368 GN=DFE_1909 PE=4 SV=1	0.171077	0.122067	A0A2Z6AZM4_9DELT	DFE_1909	0.75	1.1	9	8	5	9	9	2
7TM receptor with intracellular metal dependent phosphohydrolase OS=Desulfovibrio ferrophilus OX=241368 GN=DFE_0256 PE=4 SV=1	0.433077	1.42874	A0A2Z6AUR3_9DELT	DFE_0256	0.037	1.4	8	8	7	7	5	5
Aconitate hydratase OS=Desulfovibrio ferrophilus OX=241368 GN=DFE_2051 PE=4 SV=1	-0.435724	0.363831	A0A2Z6AZS9_9DELT	DFE_2051	0.43	0.7	8	2	12	9	11	9
Amino acid/amide ABC transporter ATP-binding protein 2, HAAT family OS=Desulfovibrio ferrophilus OX=241368 GN=DFE_0708 PE=4 SV=1	0.280789	0.147999	A0A2Z6AW17_9DELT	DFE_0708	0.71	1.2	8	2	5	2	7	3
Aspartate ammonia-lyase OS=Desulfovibrio ferrophilus OX=241368 GN=aspA PE=3 SV=1	0.139512	0.118882	A0A2Z6AYG5_9DELT	aspA	0.76	1.1	8	4	5	3	7	5
Cytochrome-c3 hydrogenase OS=Desulfovibrio ferrophilus OX=241368 GN=DFE_1090 PE=3 SV=1	0.407956	0.275966	A0A2Z6AXE0_9DELT	DFE_1090	0.53	1.3	8	3	5	7	2	3
Efflux transporter, RND family, MFP subunit OS=Desulfovibrio ferrophilus OX=241368 GN=DFE_2782 PE=3 SV=1	0.371182	0.315278	A0A2Z6B242_9DELT	DFE_2782	0.48	1.3	8	7	16	11	7	6
FAD linked oxidase domain protein OS=Desulfovibrio ferrophilus OX=241368 GN=DFE_2871 PE=4 SV=1	-0.381975	0.285764	A0A2Z6B251_9DELT	DFE_2871	0.52	0.8	8	5	5	11	3	9
FAD-dependent pyridine nucleotide-disulfide oxidoreductase OS=Desulfovibrio ferrophilus OX=241368 GN=DFE_1602 PE=3 SV=1	0.205465	0.134083	A0A2Z6AYM7_9DELT	DFE_1602	0.73	1.2	8	4	3	7	3	3
Flagellar P-ring protein OS=Desulfovibrio ferrophilus OX=241368 GN=flgI PE=3 SV=1	0.334523	0.224389	A0A2Z6AXG6_9DELT	flgI	0.6	1.3	8	9	7	11	1	7
GAF and PAS/PAC sensor-containing adenylate/guanylate cyclase OS=Desulfovibrio ferrophilus OX=241368 GN=DFE_1957 PE=4 SV=1	0.0315839	0.0328689	A0A2Z6AZR4_9DELT	DFE_1957	0.93	1	8	9	7	5	9	9
Heterodisulfide reductase subunit A OS=Desulfovibrio ferrophilus OX=241368 GN=DFE_2057 PE=4 SV=1	0.659441	0.619468	A0A2Z6B008_9DELT	DFE_2057	0.24	1.6	8	7	5	6	6	1
Histidine kinase OS=Desulfovibrio ferrophilus OX=241368 GN=DFE_2430 PE=4 SV=1	0.0590066	0.0455454	A0A2Z6B184_9DELT	DFE_2430	0.9	1	8	4	3	4	5	5
Histidine kinase OS=Desulfovibrio ferrophilus OX=241368 GN=DFE_2879 PE=4 SV=1	-0.439833	0.383341	A0A2Z6B2C8_9DELT	DFE_2879	0.41	0.7	8	12	13	23	8	14
Histidine kinase OS=Desulfovibrio ferrophilus OX=241368 GN=gacS PE=4 SV=1	0.599498	0.251029	A0A2Z6AZ51_9DELT	gacS	0.56	1.5	8	1	6	4	6	0
Histidinol-phosphate aminotransferase OS=Desulfovibrio ferrophilus OX=241368 GN=hisC PE=3 SV=1	-0.157022	0.0688172	A0A2Z6B084_9DELT	hisC	0.85	0.9	8	2	1	5	4	3
Methyl-accepting chemotaxis protein OS=Desulfovibrio ferrophilus OX=241368 GN=DFE_0769 PE=4 SV=1	0.164236	0.163135	A0A2Z6AWC4_9DELT	DFE_0769	0.69	1.1	8	3	5	5	5	4
Methyl-accepting chemotaxis protein OS=Desulfovibrio ferrophilus OX=241368 GN=DFE_2448 PE=4 SV=1	0.0508969	0.0309794	A0A2Z6B121_9DELT	DFE_2448	0.93	1	8	3	3	3	5	5
Methyl-accepting chemotaxis sensory transducer with Cache sensor OS=Desulfovibrio ferrophilus OX=241368 GN=DFE_1348 PE=4 SV=1	0.0948628	0.0804666	A0A2Z6AXU1_9DELT	DFE_1348	0.83	1.1	8	11	6	7	6	10
Methyltransferase type 11 OS=Desulfovibrio ferrophilus OX=241368 GN=DFE_2599 PE=4 SV=1	0.426552	0.575152	A0A2Z6B1I2_9DELT	DFE_2599	0.27	1.3	8	5	5	3	5	5
N-acetylneuraminic acid synthetase OS=Desulfovibrio ferrophilus OX=241368 GN=DFE_2856 PE=4 SV=1	0.4172	0.220022	A0A2Z6B250_9DELT	DFE_2856	0.6	1.3	8	1	10	5	6	3
NAD-dependent epimerase/dehydratase OS=Desulfovibrio ferrophilus OX=241368 GN=DFE_2658 PE=4 SV=1	2.07432	0.880124	A0A2Z6B1M1_9DELT	DFE_2658	0.13	4.2	8	3	2	1	1	1
Oligopeptide transport ATP-binding protein AppF OS=Desulfovibrio ferrophilus OX=241368 GN=appF PE=3 SV=1	1.89872	1.28049	A0A2Z6B0V4_9DELT	appF	0.052	3.7	8	10	4	2	3	1
Outer membrane efflux protein OS=Desulfovibrio ferrophilus OX=241368 GN=DFE_3227 PE=4 SV=1	0.557852	1.03601	A0A2Z6B3B6_9DELT	DFE_3227	0.092	1.5	8	5	5	4	4	4
Peptidase M23 OS=Desulfovibrio ferrophilus OX=241368 GN=DFE_1183 PE=4 SV=1	-0.649031	0.53401	A0A2Z6AXD9_9DELT	DFE_1183	0.29	0.6	8	3	2	9	5	6
Peptidase U32 OS=Desulfovibrio ferrophilus OX=241368 GN=DFE_0356 PE=4 SV=1	0.768916	0.491911	A0A2Z6AV10_9DELT	DFE_0356	0.32	1.7	8	4	2	3	2	3
Primosomal protein N' OS=Desulfovibrio ferrophilus OX=241368 GN=priA PE=3 SV=1	-0.572515	0.652889	A0A2Z6AUU2_9DELT	priA	0.22	0.7	8	2	6	7	8	8
Putative adenylate cyclase OS=Desulfovibrio ferrophilus OX=241368 GN=DFE_2265 PE=4 SV=1	-0.630027	0.964372	A0A2Z6B0F9_9DELT	DFE_2265	0.11	0.6	8	9	6	16	12	8
Putative transcriptional regulator, Crp/Fnr family OS=Desulfovibrio ferrophilus OX=241368 GN=DFE_2757 PE=4 SV=1	-0.599018	0.3773	A0A2Z6B202_9DELT	DFE_2757	0.42	0.7	8	2	12	10	17	6
Putative Zn-dependent peptidase OS=Desulfovibrio ferrophilus OX=241368 GN=DFE_2315 PE=3 SV=1	0.641364	0.638508	A0A2Z6B0L5_9DELT	DFE_2315	0.23	1.6	8	10	14	3	9	8
Radical SAM protein OS=Desulfovibrio ferrophilus OX=241368 GN=DFE_2330 PE=4 SV=1	0.730775	0.402301	A0A2Z6B0X5_9DELT	DFE_2330	0.4	1.7	8	4	2	1	3	4
Sel1 domain protein repeat-containing protein OS=Desulfovibrio ferrophilus OX=241368 GN=DFE_2550 PE=4 SV=1	-0.54202	0.595963	A0A2Z6B1K7_9DELT	DFE_2550	0.25	0.7	8	2	9	9	10	8
Sodium/sulfate symporter OS=Desulfovibrio ferrophilus OX=241368 GN=DFE_1434 PE=4 SV=1	-0.387676	0.206516	A0A2Z6AY99_9DELT	DFE_1434	0.62	0.8	8	1	3	6	3	6
Tetratricopeptide repeat domain protein OS=Desulfovibrio ferrophilus OX=241368 GN=DFE_1401 PE=4 SV=1	-0.192146	0.0829726	A0A2Z6AXZ8_9DELT	DFE_1401	0.83	0.9	8	2	3	8	6	1
Transglutaminase-like superfamily domain protein OS=Desulfovibrio ferrophilus OX=241368 GN=DFE_1212 PE=4 SV=1	0.573407	0.818127	A0A2Z6AXK5_9DELT	DFE_1212	0.15	1.5	8	7	8	5	3	7
Uncharacterized protein OS=Desulfovibrio ferrophilus OX=241368 GN=DFE_1337 PE=4 SV=1	0.192942	0.111672	A0A2Z6AXY8_9DELT	DFE_1337	0.77	1.1	8	3	3	6	2	4
Uncharacterized protein OS=Desulfovibrio ferrophilus OX=241368 GN=DFE_3144 PE=4 SV=1	-0.0432726	0.042437	A0A2Z6B379_9DELT	DFE_3144	0.91	1	8	4	9	6	7	8
Uncharacterized protein OS=Desulfovibrio ferrophilus OX=241368 GN=DFE_3146 PE=4 SV=1	1.64698	0.646513	A0A2Z6B303_9DELT	DFE_3146	0.23	3.1	8	4	1	2	0	2
5-methylthioadenosine/S-adenosylhomocysteine deaminase OS=Desulfovibrio ferrophilus OX=241368 GN=mtaD PE=3 SV=1	0.523438	0.160797	A0A2Z6AWK4_9DELT	mtaD	0.69	1.4	7	0	2	3	1	2
ABC transporter substrate binding protein OS=Desulfovibrio ferrophilus OX=241368 GN=DFE_0707 PE=4 SV=1	-0.0305418	0.0170616	A0A2Z6AW65_9DELT	DFE_0707	0.96	1	7	2	10	5	9	5
ABC transporter-like protein OS=Desulfovibrio ferrophilus OX=241368 GN=DFE_0815 PE=4 SV=1	-0.701644	1.51927	A0A2Z6AWD8_9DELT	DFE_0815	0.03	0.6	7	5	8	12	9	11
ABC-type molybdenum transport system, ATPase component/photorepair protein PhrA OS=Desulfovibrio ferrophilus OX=241368 GN=DFE_0116 PE=4 SV=1	1.25444	1.50754	A0A2Z6AUD1_9DELT	DFE_0116	0.031	2.4	7	9	6	2	3	4
Acetyl-CoA carboxylase OS=Desulfovibrio ferrophilus OX=241368 GN=accD PE=4 SV=1	0.107151	0.0764517	A0A2Z6AY42_9DELT	accD	0.84	1.1	7	3	4	5	6	2
Acriflavin resistance protein OS=Desulfovibrio ferrophilus OX=241368 GN=DFE_3089 PE=3 SV=1	0.25822	0.124363	A0A2Z6B2Z4_9DELT	DFE_3089	0.75	1.2	7	3	1	4	2	3
Adenosylmethionine-8-amino-7-oxononanoate aminotransferase OS=Desulfovibrio ferrophilus OX=241368 GN=bioA PE=3 SV=1	0.967768	1.25453	A0A2Z6AY26_9DELT	bioA	0.056	2	7	10	9	4	3	6
Aminopeptidase OS=Desulfovibrio ferrophilus OX=241368 GN=DFE_1513 PE=4 SV=1	0.779551	0.60033	A0A2Z6AYB5_9DELT	DFE_1513	0.25	1.7	7	5	2	3	2	3
Anaerobic ribonucleoside-triphosphate reductase OS=Desulfovibrio ferrophilus OX=241368 GN=DFE_3257 PE=4 SV=1	0.961075	1.50396	A0A2Z6B3F0_9DELT	DFE_3257	0.031	1.9	7	6	5	3	2	4
ATP phosphoribosyltransferase OS=Desulfovibrio ferrophilus OX=241368 GN=hisG PE=3 SV=1	0.98369	0.363902	A0A2Z6B1Z9_9DELT	hisG	0.43	2	7	1	2	3	1	1
Cytochrome c family protein OS=Desulfovibrio ferrophilus OX=241368 GN=DFE_2142 PE=4 SV=1	0.0846422	0.0343133	A0A2Z6B091_9DELT	DFE_2142	0.92	1.1	7	9	0	6	3	6
Dephospho-CoA kinase OS=Desulfovibrio ferrophilus OX=241368 GN=coaE PE=3 SV=1	0.666967	0.4956	A0A2Z6AYJ7_9DELT	coaE	0.32	1.6	7	5	3	2	2	5
Diguanylate cyclase GGDEF domain-containing protein OS=Desulfovibrio ferrophilus OX=241368 GN=DFE_0808 PE=4 SV=1	0.591837	0.843103	A0A2Z6AWA7_9DELT	DFE_0808	0.14	1.5	7	7	4	5	4	3
Diguanylate cyclase/phosphodiesterase with PAS/PAC sensor(S) OS=Desulfovibrio ferrophilus OX=241368 GN=DFE_2865 PE=4 SV=1	-0.145583	0.0900966	A0A2Z6B290_9DELT	DFE_2865	0.81	0.9	7	8	10	8	16	4
DNA gyrase subunit A OS=Desulfovibrio ferrophilus OX=241368 GN=gyrA PE=3 SV=1	-0.489974	0.643846	A0A2Z6B1S0_9DELT	gyrA	0.23	0.7	7	7	6	13	6	9
DNA mismatch repair protein MutS OS=Desulfovibrio ferrophilus OX=241368 GN=mutS PE=3 SV=1	-0.114255	0.0593353	A0A2Z6AWV5_9DELT	mutS	0.87	0.9	7	2	3	7	4	2
Endopolygalacturonase OS=Desulfovibrio ferrophilus OX=241368 GN=DFE_2543 PE=4 SV=1	-0.619661	1.50066	A0A2Z6B174_9DELT	DFE_2543	0.032	0.7	7	6	8	10	13	9
FAD linked oxidase domain protein OS=Desulfovibrio ferrophilus OX=241368 GN=DFE_1665 PE=4 SV=1	0.03801	0.053809	A0A2Z6AYQ3_9DELT	DFE_1665	0.88	1	7	6	9	7	6	8
Ferredoxin-dependent glutamate synthase OS=Desulfovibrio ferrophilus OX=241368 GN=DFE_0571 PE=4 SV=1	0.522849	1.34665	A0A2Z6AVN2_9DELT	DFE_0571	0.045	1.4	7	6	7	6	5	3
Ferrous iron transport protein B OS=Desulfovibrio ferrophilus OX=241368 GN=DFE_1866 PE=3 SV=1	1.05855	3.15676	A0A2Z6AZC0_9DELT	DFE_1866	0.0007	2.1	7	7	7	3	4	3
Flagellar biosynthesis protein FlhA OS=Desulfovibrio ferrophilus OX=241368 GN=flhA PE=3 SV=1	1.21285	0.418181	A0A2Z6AXI3_9DELT	flhA	0.38	2.3	7	1	2	0	2	2
Formate dehydrogenase OS=Desulfovibrio ferrophilus OX=241368 GN=DFE_0077 PE=3 SV=1	-0.311922	0.393064	A0A2Z6AUA1_9DELT	DFE_0077	0.4	0.8	7	4	3	6	5	6
Glutamine synthetase OS=Desulfovibrio ferrophilus OX=241368 GN=DFE_1010 PE=3 SV=1	0.0642956	0.0553502	A0A2Z6AX56_9DELT	DFE_1010	0.88	1	7	4	10	9	6	5
Glycine dehydrogenase (aminomethyl-transferring) OS=Desulfovibrio ferrophilus OX=241368 GN=DFE_1601 PE=3 SV=1	0.497729	0.344853	A0A2Z6AYI7_9DELT	DFE_1601	0.45	1.4	7	7	7	3	10	2
Glycosyl transferase family 2 OS=Desulfovibrio ferrophilus OX=241368 GN=DFE_2569 PE=4 SV=1	-0.379318	0.295199	A0A2Z6B1F4_9DELT	DFE_2569	0.51	0.8	7	2	3	5	4	6
GTPase Der OS=Desulfovibrio ferrophilus OX=241368 GN=der PE=3 SV=1	1.00361	2.12511	A0A2Z6AXM5_9DELT	der	0.0075	2	7	5	6	4	3	2
HAMP domain protein OS=Desulfovibrio ferrophilus OX=241368 GN=DFE_0324 PE=4 SV=1	-0.182609	0.105707	A0A2Z6AV06_9DELT	DFE_0324	0.78	0.9	7	3	2	3	4	6
Hemolysin-type calcium-binding region OS=Desulfovibrio ferrophilus OX=241368 GN=DFE_1503 PE=4 SV=1	-0.302374	0.219347	A0A2Z6AYA8_9DELT	DFE_1503	0.6	0.8	7	8	4	13	7	4
HTH gntR-type domain-containing protein OS=Desulfovibrio ferrophilus OX=241368 GN=DFE_3036 PE=4 SV=1	0.32193	0.2292	A0A2Z6B2P4_9DELT	DFE_3036	0.59	1.3	7	4	5	8	3	2
Iron-sulfur binding protein OS=Desulfovibrio ferrophilus OX=241368 GN=DFE_0759 PE=4 SV=1	0.581634	0.375033	A0A2Z6AWB4_9DELT	DFE_0759	0.42	1.5	7	2	5	4	1	4
Iron-sulfur binding protein OS=Desulfovibrio ferrophilus OX=241368 GN=DFE_3296 PE=4 SV=1	0.376229	0.270518	A0A2Z6B3E8_9DELT	DFE_3296	0.54	1.3	7	4	4	3	2	6
Iron-sulfur cluster-binding protein OS=Desulfovibrio ferrophilus OX=241368 GN=DFE_3292 PE=4 SV=1	0.965935	0.656871	A0A2Z6B3K9_9DELT	DFE_3292	0.22	2	7	5	2	3	1	3
Isocitrate dehydrogenase OS=Desulfovibrio ferrophilus OX=241368 GN=icd PE=4 SV=1	0.899189	1.41356	A0A2Z6AXZ4_9DELT	icd	0.039	1.9	7	6	4	3	3	3
Membrane fusion protein (MFP) family protein OS=Desulfovibrio ferrophilus OX=241368 GN=DFE_0288 PE=3 SV=1	0.248377	0.102911	A0A2Z6AUV4_9DELT	DFE_0288	0.79	1.2	7	1	3	5	1	3
Metal dependent phosphohydrolase domain-containing protein OS=Desulfovibrio ferrophilus OX=241368 GN=DFE_0581 PE=4 SV=1	0.314015	0.209157	A0A2Z6AVP2_9DELT	DFE_0581	0.62	1.2	7	2	4	2	4	4
Methyl-accepting chemotaxis sensory transducer OS=Desulfovibrio ferrophilus OX=241368 GN=DFE_3174 PE=4 SV=1	0.881223	1.26826	A0A2Z6B3B1_9DELT	DFE_3174	0.054	1.8	7	4	6	2	4	3
Methyl-accepting chemotaxis sensory transducer, class 34H OS=Desulfovibrio ferrophilus OX=241368 GN=DFE_3301 PE=4 SV=1	0.209305	0.137425	A0A2Z6B3E3_9DELT	DFE_3301	0.73	1.2	7	5	2	3	6	3
Nitrogenase MoFe cofactor biosynthesis protein NifE OS=Desulfovibrio ferrophilus OX=241368 GN=DFE_1484 PE=3 SV=1	-0.0884387	0.0358145	A0A2Z6AYD8_9DELT	DFE_1484	0.92	0.9	7	3	6	5	1	10
Oligopeptide atp-binding protein OS=Desulfovibrio ferrophilus OX=241368 GN=dppD2 PE=3 SV=1	-0.303764	0.183165	A0A2Z6B142_9DELT	dppD2	0.66	0.8	7	2	2	3	5	5
PAS/PAC sensor signal transduction histidine kinase OS=Desulfovibrio ferrophilus OX=241368 GN=DFE_3189 PE=4 SV=1	-0.0268412	0.0281889	A0A2Z6B394_9DELT	DFE_3189	0.94	1	7	7	9	5	10	8
Peptidase M23 OS=Desulfovibrio ferrophilus OX=241368 GN=DFE_1311 PE=4 SV=1	0.745469	1.01383	A0A2Z6AXQ9_9DELT	DFE_1311	0.097	1.7	7	7	9	7	5	2
Phosphoribosylformylglycinamidine cyclo-ligase OS=Desulfovibrio ferrophilus OX=241368 GN=purM PE=3 SV=1	2.2536	0.65827	A0A2Z6AZB0_9DELT	purM	0.22	4.8	7	2	1	1	0	1
Putative Thermostable carboxypeptidase 1 OS=Desulfovibrio ferrophilus OX=241368 GN=DFE_3161 PE=4 SV=1	-0.0698384	0.0692308	A0A2Z6B306_9DELT	DFE_3161	0.85	1	7	7	4	9	5	5
Regulatory components of sensory transduction system OS=Desulfovibrio ferrophilus OX=241368 GN=DFE_0540 PE=4 SV=1	0.320995	0.507455	A0A2Z6AVQ2_9DELT	DFE_0540	0.31	1.2	7	8	10	6	9	5
Response regulator PleD OS=Desulfovibrio ferrophilus OX=241368 GN=pleD PE=4 SV=1	-0.715773	0.744094	A0A2Z6B1X2_9DELT	pleD	0.18	0.6	7	2	3	6	6	7
Sensory box protein OS=Desulfovibrio ferrophilus OX=241368 GN=DFE_0325 PE=4 SV=1	-0.0684293	0.140319	A0A2Z6AUZ5_9DELT	DFE_0325	0.72	1	7	9	9	9	8	9
Sensory box protein OS=Desulfovibrio ferrophilus OX=241368 GN=DFE_2408 PE=4 SV=1	0.350091	0.404729	A0A2Z6B0Y4_9DELT	DFE_2408	0.39	1.3	7	11	6	7	7	5
Serine hydroxymethyltransferase OS=Desulfovibrio ferrophilus OX=241368 GN=glyA PE=3 SV=1	-0.129213	0.122897	A0A2Z6B090_9DELT	glyA	0.75	0.9	7	5	3	4	6	6
Threonyl/alanyl tRNA synthetase SAD OS=Desulfovibrio ferrophilus OX=241368 GN=DFE_1014 PE=4 SV=1	1.67759	2.02722	A0A2Z6AWZ4_9DELT	DFE_1014	0.0094	3.2	7	4	5	2	2	1
Uncharacterized protein OS=Desulfovibrio ferrophilus OX=241368 GN=DFE_0201 PE=4 SV=1	-0.0478119	0.023601	A0A2Z6AUL1_9DELT	DFE_0201	0.95	1	7	3	1	3	4	4
Uncharacterized protein OS=Desulfovibrio ferrophilus OX=241368 GN=DFE_1000 PE=4 SV=1	0.270438	0.183389	A0A2Z6AX48_9DELT	DFE_1000	0.66	1.2	7	8	6	11	5	2
Uncharacterized protein OS=Desulfovibrio ferrophilus OX=241368 GN=DFE_2284 PE=4 SV=1	-0.475841	0.152675	A0A2Z6B0Q1_9DELT	DFE_2284	0.7	0.7	7	1	1	7	0	5
Uncharacterized protein OS=Desulfovibrio ferrophilus OX=241368 GN=DFE_2441 PE=4 SV=1	0.0153058	0.00923575	A0A2Z6B0W7_9DELT	DFE_2441	0.98	1	7	11	7	6	14	5
Uncharacterized protein OS=Desulfovibrio ferrophilus OX=241368 GN=DFE_2859 PE=4 SV=1	0.874451	0.777339	A0A2Z6B275_9DELT	DFE_2859	0.17	1.8	7	3	5	4	1	3
Uncharacterized protein OS=Desulfovibrio ferrophilus OX=241368 GN=DFE_2895 PE=4 SV=1	-0.0954187	0.099348	A0A2Z6B2B5_9DELT	DFE_2895	0.8	0.9	7	7	3	6	6	6
Uncharacterized protein OS=Desulfovibrio ferrophilus OX=241368 GN=DFE_A0041 PE=4 SV=1	0.190013	0.203434	A0A2Z6B3S2_9DELT	DFE_A0041	0.63	1.1	7	4	4	6	3	4
UvrABC system protein A OS=Desulfovibrio ferrophilus OX=241368 GN=uvrA PE=3 SV=1	0.302402	0.318157	A0A2Z6B355_9DELT	uvrA	0.48	1.2	7	5	5	7	5	2
ABC transporter OS=Desulfovibrio ferrophilus OX=241368 GN=DFE_2374 PE=4 SV=1	0.619627	0.360275	A0A2Z6B0Y8_9DELT	DFE_2374	0.44	1.5	6	1	7	4	3	2
ABC transporter substrate binding protein OS=Desulfovibrio ferrophilus OX=241368 GN=DFE_3315 PE=4 SV=1	-0.300828	0.220702	A0A2Z6B3H6_9DELT	DFE_3315	0.6	0.8	6	2	2	5	3	4
ABC transporter, periplasmic substrate-binding protein OS=Desulfovibrio ferrophilus OX=241368 GN=DFE_0636 PE=4 SV=1	2.25931	0.952121	A0A2Z6AVT4_9DELT	DFE_0636	0.11	4.8	6	2	2	1	0	1
Adenylate cyclase OS=Desulfovibrio ferrophilus OX=241368 GN=DFE_0363 PE=4 SV=1	0.51522	0.61675	A0A2Z6AV21_9DELT	DFE_0363	0.24	1.4	6	7	6	2	6	5
Aldehyde ferredoxin oxidoreductase OS=Desulfovibrio ferrophilus OX=241368 GN=DFE_2161 PE=4 SV=1	0.0563304	0.0268325	A0A2Z6B040_9DELT	DFE_2161	0.94	1	6	1	8	3	7	4
Anaerobic ribonucleoside triphosphate reductase OS=Desulfovibrio ferrophilus OX=241368 GN=DFE_0010 PE=4 SV=1	-0.590187	0.731731	A0A2Z6AU74_9DELT	DFE_0010	0.19	0.7	6	3	3	8	6	4
Arginine decarboxylase OS=Desulfovibrio ferrophilus OX=241368 GN=DFE_2477 PE=3 SV=1	-0.131646	0.123264	A0A2Z6B170_9DELT	DFE_2477	0.75	0.9	6	2	5	6	4	4
ATP-dependent zinc metalloprotease FtsH OS=Desulfovibrio ferrophilus OX=241368 GN=ftsH PE=3 SV=1	0.109058	0.0936484	A0A2Z6AUV1_9DELT	ftsH	0.81	1.1	6	7	7	3	7	8
Beta-lactamase OS=Desulfovibrio ferrophilus OX=241368 GN=DFE_1115 PE=4 SV=1	0.531154	0.270802	A0A2Z6AX81_9DELT	DFE_1115	0.54	1.4	6	4	2	0	5	3
Beta-lactamase superfamily hydrolase OS=Desulfovibrio ferrophilus OX=241368 GN=DFE_2978 PE=4 SV=1	-0.294874	0.230585	A0A2Z6B2G8_9DELT	DFE_2978	0.59	0.8	6	12	6	15	7	8
Carbamoyl-phosphate synthase large chain OS=Desulfovibrio ferrophilus OX=241368 GN=carB PE=3 SV=1	-0.836929	0.754657	A0A2Z6AV08_9DELT	carB	0.18	0.6	6	8	2	10	13	6
Cell division protein FtsZ OS=Desulfovibrio ferrophilus OX=241368 GN=ftsZ PE=3 SV=1	-0.0342645	0.0201868	A0A2Z6AZ67_9DELT	ftsZ	0.95	1	6	3	8	3	9	5
CgeB family protein OS=Desulfovibrio ferrophilus OX=241368 GN=DFE_2177 PE=4 SV=1	0.0113699	0.00593061	A0A2Z6B0B5_9DELT	DFE_2177	0.99	1	6	6	6	3	4	10
Chaperone protein DnaK OS=Desulfovibrio ferrophilus OX=241368 GN=dnaK PE=2 SV=1	0.978575	0.907317	A0A2Z6AVA5_9DELT	dnaK	0.12	2	6	7	3	2	3	3
Chaperone protein HtpG OS=Desulfovibrio ferrophilus OX=241368 GN=htpG PE=3 SV=1	0.465722	0.813502	A0A2Z6B0M5_9DELT	htpG	0.15	1.4	6	5	7	4	6	3
CheA signal transduction histidine kinase OS=Desulfovibrio ferrophilus OX=241368 GN=DFE_0491 PE=4 SV=1	-0.31704	0.426247	A0A2Z6AVF7_9DELT	DFE_0491	0.37	0.8	6	6	6	8	5	9
CheA signal transduction histidine kinase OS=Desulfovibrio ferrophilus OX=241368 GN=DFE_0772 PE=4 SV=1	-0.413094	0.221499	A0A2Z6AW91_9DELT	DFE_0772	0.6	0.8	6	1	3	7	2	4
Cobyrinate a,c-diamide synthase OS=Desulfovibrio ferrophilus OX=241368 GN=cobB PE=3 SV=1	0.0678244	0.0225732	A0A2Z6B2L9_9DELT	cobB	0.95	1	6	2	1	2	1	5
Cyclic nucleotide-binding domain-containing protein OS=Desulfovibrio ferrophilus OX=241368 GN=DFE_1977 PE=4 SV=1	0.334502	0.193296	A0A2Z6AZT2_9DELT	DFE_1977	0.64	1.3	6	5	2	4	1	5
Cyclic nucleotide-binding protein OS=Desulfovibrio ferrophilus OX=241368 GN=DFE_0562 PE=4 SV=1	-0.766774	0.454238	A0A2Z6AVP6_9DELT	DFE_0562	0.35	0.6	6	6	0	7	4	9
Cysteine desulfurase OS=Desulfovibrio ferrophilus OX=241368 GN=DFE_3229 PE=3 SV=1	0.142492	0.0551269	A0A2Z6B3D3_9DELT	DFE_3229	0.88	1.1	6	2	2	2	6	1
DEAD/DEAH box helicase domain protein OS=Desulfovibrio ferrophilus OX=241368 GN=DFE_0100 PE=3 SV=1	-0.25487	0.252585	A0A2Z6AUG0_9DELT	DFE_0100	0.56	0.8	6	4	2	4	5	5
DegT/DnrJ/EryC1/StrS aminotransferase family protein OS=Desulfovibrio ferrophilus OX=241368 GN=DFE_2605 PE=3 SV=1	-0.348495	0.266556	A0A2Z6B1H6_9DELT	DFE_2605	0.54	0.8	6	3	2	7	4	3
Diguanylate cyclase with PAS/PAC sensor OS=Desulfovibrio ferrophilus OX=241368 GN=DFE_0095 PE=4 SV=1	-0.870099	1.38191	A0A2Z6AUB4_9DELT	DFE_0095	0.042	0.5	6	7	3	9	10	10
Diguanylate cyclase/phosphodiesterase with PAS/PAC sensor(S) OS=Desulfovibrio ferrophilus OX=241368 GN=DFE_0044 PE=4 SV=1	0.512157	0.42841	A0A2Z6AU72_9DELT	DFE_0044	0.37	1.4	6	10	10	8	2	8
DNA-directed RNA polymerase subunit alpha OS=Desulfovibrio ferrophilus OX=241368 GN=rpoA PE=3 SV=1	-0.00320527	0.00334935	A0A2Z6AV70_9DELT	rpoA	0.99	1	6	4	3	5	5	3
Dual-specificity RNA methyltransferase RlmN OS=Desulfovibrio ferrophilus OX=241368 GN=rlmN PE=3 SV=1	-0.0158468	0.0188434	A0A2Z6B227_9DELT	rlmN	0.96	1	6	4	8	6	7	5
DUF364 domain-containing protein OS=Desulfovibrio ferrophilus OX=241368 GN=DFE_1426 PE=4 SV=1	0.540165	0.277237	A0A2Z6AY07_9DELT	DFE_1426	0.53	1.5	6	5	1	3	1	4
Electron-transferring-flavoprotein dehydrogenase OS=Desulfovibrio ferrophilus OX=241368 GN=DFE_1054 PE=4 SV=1	0.854141	0.337607	A0A2Z6AX37_9DELT	DFE_1054	0.46	1.8	6	11	2	1	2	7
Endopeptidase La OS=Desulfovibrio ferrophilus OX=241368 GN=DFE_2382 PE=3 SV=1	-0.00782809	0.0135594	A0A2Z6B0Y5_9DELT	DFE_2382	0.97	1	6	4	6	6	6	4
Endoribonuclease L-PSP OS=Desulfovibrio ferrophilus OX=241368 GN=DFE_1777 PE=4 SV=1	-0.0433818	0.0101116	A0A2Z6AZ88_9DELT	DFE_1777	0.98	1	6	0	1	5	0	2
Fatty-acid--CoA ligase OS=Desulfovibrio ferrophilus OX=241368 GN=DFE_0704 PE=4 SV=1	0.146383	0.198	A0A2Z6AW31_9DELT	DFE_0704	0.63	1.1	6	7	5	4	6	6
Flagellar hook protein FlgE OS=Desulfovibrio ferrophilus OX=241368 GN=DFE_2173 PE=3 SV=1	0.944986	1.69584	A0A2Z6B060_9DELT	DFE_2173	0.02	1.9	6	6	7	5	3	2
Flagellar hook-associated protein 3 OS=Desulfovibrio ferrophilus OX=241368 GN=DFE_1180 PE=4 SV=1	0.141811	0.113711	A0A2Z6AXN5_9DELT	DFE_1180	0.77	1.1	6	9	4	5	5	7
Flagellar motor switch protein FliM OS=Desulfovibrio ferrophilus OX=241368 GN=DFE_1971 PE=4 SV=1	1.02557	1.02199	A0A2Z6AZJ9_9DELT	DFE_1971	0.095	2	6	5	4	1	2	4
Fumarate hydratase class II OS=Desulfovibrio ferrophilus OX=241368 GN=fumC PE=3 SV=1	-0.0273282	0.0323373	A0A2Z6AUX5_9DELT	fumC	0.93	1	6	4	6	4	7	5
GA27408, isoform A OS=Desulfovibrio ferrophilus OX=241368 GN=DFE_2793 PE=4 SV=1	1.02573	0.742214	A0A2Z6B1X3_9DELT	DFE_2793	0.18	2	6	7	3	5	1	2
GCN5-related N-acetyltransferase OS=Desulfovibrio ferrophilus OX=241368 GN=DFE_1857 PE=4 SV=1	1.3184	1.02822	A0A2Z6AZG7_9DELT	DFE_1857	0.094	2.5	6	2	5	1	2	2
Glutamate synthase (Ferredoxin) OS=Desulfovibrio ferrophilus OX=241368 GN=DFE_1046 PE=4 SV=1	-0.0394695	0.0450266	A0A2Z6AWZ0_9DELT	DFE_1046	0.9	1	6	9	8	10	9	5
Glycine/betaine/L-proline ABC transporter ATPase OS=Desulfovibrio ferrophilus OX=241368 GN=DFE_0318 PE=4 SV=1	0.109457	0.0430754	A0A2Z6AUY2_9DELT	DFE_0318	0.91	1.1	6	1	8	1	5	7
Glycosyl transferase family 2 OS=Desulfovibrio ferrophilus OX=241368 GN=DFE_2577 PE=4 SV=1	0.0796018	0.0574903	A0A2Z6B1G6_9DELT	DFE_2577	0.88	1.1	6	9	3	6	5	6
GTP cyclohydrolase FolE2 OS=Desulfovibrio ferrophilus OX=241368 GN=folE2 PE=3 SV=1	0.683143	0.381886	A0A2Z6AXI7_9DELT	folE2	0.42	1.6	6	2	2	1	3	2
Histidine kinase OS=Desulfovibrio ferrophilus OX=241368 GN=DFE_3332 PE=4 SV=1	-0.198583	0.199588	A0A2Z6B3P7_9DELT	DFE_3332	0.63	0.9	6	4	3	7	5	3
HMC operon ORF 6 protein OS=Desulfovibrio ferrophilus OX=241368 GN=DFE_3360 PE=4 SV=1	0.122695	0.0417962	A0A2Z6B3S3_9DELT	DFE_3360	0.91	1.1	6	1	1	3	1	3
Imidazole glycerol phosphate synthase subunit HisH OS=Desulfovibrio ferrophilus OX=241368 GN=hisH PE=3 SV=1	-0.0143526	0.00802561	A0A2Z6B1H1_9DELT	hisH	0.98	1	6	2	2	4	4	2
Integrase family protein OS=Desulfovibrio ferrophilus OX=241368 GN=DFE_1694 PE=3 SV=1	0.531521	0.463972	A0A2Z6AZ01_9DELT	DFE_1694	0.34	1.4	6	2	4	2	3	3
LivM4 protein OS=Desulfovibrio ferrophilus OX=241368 GN=livM4 PE=3 SV=1	0.293483	0.28944	A0A2Z6B0X4_9DELT	livM4	0.51	1.2	6	6	3	4	3	5
Lon protease OS=Desulfovibrio ferrophilus OX=241368 GN=lon PE=2 SV=1	-0.515834	0.704896	A0A2Z6AXL4_9DELT	lon	0.2	0.7	6	3	8	10	7	7
LPS-assembly protein LptD OS=Desulfovibrio ferrophilus OX=241368 GN=lptD PE=3 SV=1	0.650324	0.504459	A0A2Z6AXM2_9DELT	lptD	0.31	1.6	6	9	4	2	6	4
L-seryl-tRNA(Sec) selenium transferase OS=Desulfovibrio ferrophilus OX=241368 GN=selA PE=3 SV=1	0.646836	0.749304	A0A2Z6AYS6_9DELT	selA	0.18	1.6	6	4	4	5	2	2
Metal dependent phosphohydrolase OS=Desulfovibrio ferrophilus OX=241368 GN=DFE_1828 PE=4 SV=1	0.834444	0.318633	A0A2Z6AZ68_9DELT	DFE_1828	0.48	1.8	6	7	0	1	2	4
Methyl-accepting chemotaxis sensory transducer with Cache sensor OS=Desulfovibrio ferrophilus OX=241368 GN=DFE_0231 PE=4 SV=1	0.197607	0.0833312	A0A2Z6AUP7_9DELT	DFE_0231	0.83	1.1	6	4	9	6	11	0
Methylenetetrahydrofolate reductase OS=Desulfovibrio ferrophilus OX=241368 GN=DFE_1625 PE=4 SV=1	0.00380817	0.0016719	A0A2Z6AYL3_9DELT	DFE_1625	1	1	6	7	0	5	4	4
MULTIHEME_CYTC domain-containing protein OS=Desulfovibrio ferrophilus OX=241368 GN=DFE_1760 PE=4 SV=1	0.4228	0.502156	A0A2Z6AZA8_9DELT	DFE_1760	0.31	1.3	6	3	6	3	5	3
Multi-sensor signal transduction histidine kinase OS=Desulfovibrio ferrophilus OX=241368 GN=DFE_1851 PE=4 SV=1	-0.650723	0.680285	A0A2Z6AZ86_9DELT	DFE_1851	0.21	0.6	6	5	2	7	5	8
N-acetyltransferase domain-containing protein OS=Desulfovibrio ferrophilus OX=241368 GN=DFE_2434 PE=4 SV=1	0.147751	0.129761	A0A2Z6B160_9DELT	DFE_2434	0.74	1.1	6	9	10	5	7	10
Ornithine carbamoyltransferase OS=Desulfovibrio ferrophilus OX=241368 GN=argF PE=3 SV=1	0.138368	0.0528855	A0A2Z6AUW1_9DELT	argF	0.89	1.1	6	0	4	4	4	1
PAS/PAC sensor signal transduction histidine kinase OS=Desulfovibrio ferrophilus OX=241368 GN=DFE_2786 PE=4 SV=1	1.06122	2.10397	A0A2Z6B1Y3_9DELT	DFE_2786	0.0079	2.1	6	7	8	3	4	3
PDDEXK_1 domain-containing protein OS=Desulfovibrio ferrophilus OX=241368 GN=DFE_0499 PE=4 SV=1	-0.780808	0.57505	A0A2Z6AVL7_9DELT	DFE_0499	0.27	0.6	6	1	4	6	4	8
Phenylacetate-coenzyme A ligase OS=Desulfovibrio ferrophilus OX=241368 GN=paaK PE=3 SV=1	-0.110595	0.139128	A0A2Z6AXL5_9DELT	paaK	0.73	0.9	6	3	7	6	6	5
Porin OS=Desulfovibrio ferrophilus OX=241368 GN=DFE_1517 PE=4 SV=1	-2.71951	1.20501	A0A2Z6AYH9_9DELT	DFE_1517	0.062	0.2	6	6	1	40	39	9
Putative glutamine ABC transporter/glutamine-binding protein OS=Desulfovibrio ferrophilus OX=241368 GN=DFE_1842 PE=3 SV=1	-0.575415	0.37726	A0A2Z6AZC4_9DELT	DFE_1842	0.42	0.7	6	4	11	7	17	7
Putative NADH:flavin oxidoreductase OS=Desulfovibrio ferrophilus OX=241368 GN=DFE_2271 PE=4 SV=1	0.109063	0.0861578	A0A2Z6B0E2_9DELT	DFE_2271	0.82	1.1	6	3	6	6	6	2
Putative PAS/PAC sensor protein OS=Desulfovibrio ferrophilus OX=241368 GN=DFE_3356 PE=4 SV=1	-0.314531	0.588761	A0A2Z6B3K6_9DELT	DFE_3356	0.26	0.8	6	7	4	7	7	7
Reductase, iron-sulfur binding subunit OS=Desulfovibrio ferrophilus OX=241368 GN=DFE_2311 PE=4 SV=1	-0.0247203	0.0103744	A0A2Z6B0I1_9DELT	DFE_2311	0.98	1	6	6	3	8	0	7
Ribosomal protein S12 methylthiotransferase RimO OS=Desulfovibrio ferrophilus OX=241368 GN=rimO PE=3 SV=1	-0.486365	0.612841	A0A2Z6B304_9DELT	rimO	0.24	0.7	6	4	4	5	6	8
RTX toxins and related Ca2+-binding protein OS=Desulfovibrio ferrophilus OX=241368 GN=DFE_1502 PE=4 SV=1	-0.260583	0.135451	A0A2Z6AYD2_9DELT	DFE_1502	0.73	0.8	6	5	2	5	2	8
SNF2-like protein OS=Desulfovibrio ferrophilus OX=241368 GN=DFE_1321 PE=4 SV=1	0.242046	0.299112	A0A2Z6AXR9_9DELT	DFE_1321	0.5	1.2	6	8	6	5	8	4
Sulfate adenylyltransferase OS=Desulfovibrio ferrophilus OX=241368 GN=DFE_1762 PE=4 SV=1	-0.11985	0.103311	A0A2Z6AZ46_9DELT	DFE_1762	0.79	0.9	6	3	4	7	3	4
Thiamine biosynthesis protein OS=Desulfovibrio ferrophilus OX=241368 GN=DFE_2258 PE=4 SV=1	-0.195559	0.0806051	A0A2Z6B0I0_9DELT	DFE_2258	0.83	0.9	6	0	3	3	5	2
Transcriptional regulator, AsnC family OS=Desulfovibrio ferrophilus OX=241368 GN=DFE_2698 PE=4 SV=1	0.98684	1.74742	A0A2Z6B1Q6_9DELT	DFE_2698	0.018	2	6	8	8	4	3	4
Transketolase OS=Desulfovibrio ferrophilus OX=241368 GN=DFE_1149 PE=3 SV=1	0.832458	0.461376	A0A2Z6AXE4_9DELT	DFE_1149	0.35	1.8	6	3	3	5	2	0
TRAP dicarboxylate transporter-DctP subunit OS=Desulfovibrio ferrophilus OX=241368 GN=DFE_2706 PE=4 SV=1	-0.212264	0.160612	A0A2Z6B1R1_9DELT	DFE_2706	0.69	0.9	6	10	3	8	6	8
Two-component hybrid sensor and regulator OS=Desulfovibrio ferrophilus OX=241368 GN=DFE_0670 PE=4 SV=1	-0.458434	1.05156	A0A2Z6AW28_9DELT	DFE_0670	0.089	0.7	6	6	7	11	7	8
Type II and III secretion system protein OS=Desulfovibrio ferrophilus OX=241368 GN=DFE_1395 PE=3 SV=1	0.32472	0.382423	A0A2Z6AY04_9DELT	DFE_1395	0.41	1.3	6	4	4	5	2	4
Type II secretion system protein E OS=Desulfovibrio ferrophilus OX=241368 GN=DFE_1795 PE=4 SV=1	0.849874	0.94384	A0A2Z6AZ27_9DELT	DFE_1795	0.11	1.8	6	9	5	3	4	4
UDP-N-acetylglucosamine 1-carboxyvinyltransferase OS=Desulfovibrio ferrophilus OX=241368 GN=murA PE=3 SV=1	1.34306	1.14659	A0A2Z6AYZ2_9DELT	murA	0.071	2.5	6	3	7	1	2	3
Uncharacterized protein OS=Desulfovibrio ferrophilus OX=241368 GN=DFE_0452 PE=4 SV=1	0.236165	0.155003	A0A2Z6AVD3_9DELT	DFE_0452	0.7	1.2	6	3	2	3	2	4
Uncharacterized protein OS=Desulfovibrio ferrophilus OX=241368 GN=DFE_1262 PE=4 SV=1	0.19652	0.107355	A0A2Z6AXQ0_9DELT	DFE_1262	0.78	1.1	6	1	6	5	2	4
Uncharacterized protein OS=Desulfovibrio ferrophilus OX=241368 GN=DFE_1682 PE=4 SV=1	-0.432968	0.28286	A0A2Z6AYX9_9DELT	DFE_1682	0.52	0.7	6	1	3	3	6	4
Uncharacterized protein OS=Desulfovibrio ferrophilus OX=241368 GN=DFE_2317 PE=4 SV=1	1.11697	0.695805	A0A2Z6B0Q5_9DELT	DFE_2317	0.2	2.2	6	5	2	1	4	1
Uncharacterized protein OS=Desulfovibrio ferrophilus OX=241368 GN=DFE_3031 PE=4 SV=1	0.387584	0.260388	A0A2Z6B2L7_9DELT	DFE_3031	0.55	1.3	6	2	4	2	5	2
Uncharacterized protein OS=Desulfovibrio ferrophilus OX=241368 GN=DFE_3352 PE=4 SV=1	0.134281	0.0899622	A0A2Z6B3R3_9DELT	DFE_3352	0.81	1.1	6	7	4	2	6	7
Uncharacterized protein OS=Desulfovibrio ferrophilus OX=241368 GN=DFE_A0011 PE=4 SV=1	-0.201129	0.0843333	A0A2Z6B3N5_9DELT	DFE_A0011	0.82	0.9	6	1	1	4	3	2
Uracil-xanthine permease OS=Desulfovibrio ferrophilus OX=241368 GN=DFE_1623 PE=4 SV=1	0.581082	0.381086	A0A2Z6AYM6_9DELT	DFE_1623	0.42	1.5	6	2	3	1	3	3
UvrABC system protein C OS=Desulfovibrio ferrophilus OX=241368 GN=uvrC PE=3 SV=1	1.23786	0.752	A0A2Z6AY92_9DELT	uvrC	0.18	2.4	6	10	3	2	3	3
Valine--tRNA ligase OS=Desulfovibrio ferrophilus OX=241368 GN=valS PE=3 SV=1	-0.743677	0.785249	A0A2Z6B307_9DELT	valS	0.16	0.6	6	6	2	6	8	9
[heparan sulfate]-glucosamine 3-sulfotransferase 1 OS=Desulfovibrio ferrophilus OX=241368 GN=DFE_2851 PE=4 SV=1	0.172945	0.0738039	A0A2Z6B232_9DELT	DFE_2851	0.84	1.1	5	1	2	2	4	1
2-aminoadipate transaminase OS=Desulfovibrio ferrophilus OX=241368 GN=lysN PE=4 SV=1	-0.155191	0.0800817	A0A2Z6AZF7_9DELT	lysN	0.83	0.9	5	4	1	2	6	3
2-isopropylmalate synthase OS=Desulfovibrio ferrophilus OX=241368 GN=leuA PE=3 SV=1	-1.08501	0.384271	A0A2Z6AYP3_9DELT	leuA	0.41	0.5	5	2	1	12	1	4
2-oxoglutarate synthase beta subunit OS=Desulfovibrio ferrophilus OX=241368 GN=DFE_2667 PE=4 SV=1	-0.330195	0.23966	A0A2Z6B1R3_9DELT	DFE_2667	0.58	0.8	5	1	4	3	4	5
3-isopropylmalate dehydrogenase OS=Desulfovibrio ferrophilus OX=241368 GN=leuB PE=3 SV=1	-0.258113	0.144635	A0A2Z6AYL1_9DELT	leuB	0.72	0.8	5	9	1	5	7	6
4Fe-4S ferredoxin iron-sulfur binding domain-containing protein OS=Desulfovibrio ferrophilus OX=241368 GN=DFE_0653 PE=4 SV=1	-0.05861	0.0356685	A0A2Z6AVU6_9DELT	DFE_0653	0.92	1	5	2	2	3	2	4
4Fe-4S ferredoxin OS=Desulfovibrio ferrophilus OX=241368 GN=DFE_0125 PE=4 SV=1	1.45955	0.601006	A0A2Z6AUE2_9DELT	DFE_0125	0.25	2.8	5	2	1	2	1	0
4-hydroxy-tetrahydrodipicolinate reductase OS=Desulfovibrio ferrophilus OX=241368 GN=dapB PE=3 SV=1	-0.307173	0.244102	A0A2Z6AW88_9DELT	dapB	0.57	0.8	5	2	4	3	4	6
50S ribosomal protein L2 OS=Desulfovibrio ferrophilus OX=241368 GN=rplB PE=3 SV=1	-0.811767	0.657491	A0A2Z6AV77_9DELT	rplB	0.22	0.6	5	3	3	4	10	5
5-enolpyruvylshikimate-3-phosphate synthase-like protein OS=Desulfovibrio ferrophilus OX=241368 GN=DFE_2053 PE=4 SV=1	-0.268369	0.27868	A0A2Z6AZU6_9DELT	DFE_2053	0.53	0.8	5	9	8	13	8	6
5-methylthioadenosine/S-adenosylhomocysteine deaminase OS=Desulfovibrio ferrophilus OX=241368 GN=mtaD PE=3 SV=1	-0.0739891	0.0343236	A0A2Z6AWK1_9DELT	mtaD	0.92	1	5	7	4	3	11	3
ABC transporter substrate binding protein OS=Desulfovibrio ferrophilus OX=241368 GN=DFE_1639 PE=4 SV=1	-0.154051	0.133017	A0A2Z6AYW4_9DELT	DFE_1639	0.74	0.9	5	7	4	9	4	5
Acriflavin resistance protein OS=Desulfovibrio ferrophilus OX=241368 GN=DFE_2295 PE=3 SV=1	0.301259	0.220416	A0A2Z6B0J3_9DELT	DFE_2295	0.6	1.2	5	2	4	4	4	1
Acriflavin resistance protein OS=Desulfovibrio ferrophilus OX=241368 GN=DFE_3134 PE=3 SV=1	-0.760753	0.838509	A0A2Z6B369_9DELT	DFE_3134	0.15	0.6	5	5	2	7	5	8
Acyl-[acyl-carrier-protein]--UDP-N-acetylglucosamine O-acyltransferase OS=Desulfovibrio ferrophilus OX=241368 GN=lpxA PE=3 SV=1	0.557155	0.376104	A0A2Z6AUZ3_9DELT	lpxA	0.42	1.5	5	2	2	3	1	2
Amino acid ABC transporter membrane protein 2, PAAT family OS=Desulfovibrio ferrophilus OX=241368 GN=DFE_3199 PE=3 SV=1	-1.4278	0.934582	A0A2Z6B3A3_9DELT	DFE_3199	0.12	0.4	5	2	0	5	5	8
Aminotransferase OS=Desulfovibrio ferrophilus OX=241368 GN=DFE_0184 PE=3 SV=1	0.274259	0.282689	A0A2Z6AUL9_9DELT	DFE_0184	0.52	1.2	5	10	8	5	8	6
ATP-dependent RecD-like DNA helicase OS=Desulfovibrio ferrophilus OX=241368 GN=recD2 PE=3 SV=1	-0.554109	0.44966	A0A2Z6AXC5_9DELT	recD2	0.36	0.7	5	3	4	6	3	8
Beta-lactamase domain-containing protein OS=Desulfovibrio ferrophilus OX=241368 GN=DFE_2919 PE=3 SV=1	1.3069	1.07488	A0A2Z6B2H4_9DELT	DFE_2919	0.084	2.5	5	3	5	2	0	3
Bifunctional protein PutA OS=Desulfovibrio ferrophilus OX=241368 GN=DFE_0053 PE=3 SV=1	-0.175448	0.155314	A0A2Z6AU80_9DELT	DFE_0053	0.7	0.9	5	4	7	5	9	4
Carbamoyltransferase HypF OS=Desulfovibrio ferrophilus OX=241368 GN=DFE_1662 PE=3 SV=1	-0.49026	0.538879	A0A2Z6AYV9_9DELT	DFE_1662	0.29	0.7	5	3	2	5	6	3
Carboxypeptidase G2 OS=Desulfovibrio ferrophilus OX=241368 GN=cpg PE=4 SV=1	-0.170635	0.0797483	A0A2Z6B173_9DELT	cpg	0.83	0.9	5	3	0	4	3	2
CBS domain containing protein OS=Desulfovibrio ferrophilus OX=241368 GN=DFE_1286 PE=4 SV=1	0.317633	0.489954	A0A2Z6AXM1_9DELT	DFE_1286	0.32	1.2	5	6	4	5	3	4
Cobalamin synthesis protein P47K OS=Desulfovibrio ferrophilus OX=241368 GN=DFE_1006 PE=4 SV=1	-0.644305	0.590263	A0A2Z6AWV0_9DELT	DFE_1006	0.26	0.6	5	1	7	8	7	5
Cobyrinic acid ac-diamide synthase OS=Desulfovibrio ferrophilus OX=241368 GN=DFE_3331 PE=4 SV=1	-0.55277	0.290767	A0A2Z6B3H3_9DELT	DFE_3331	0.51	0.7	5	1	1	5	2	3
Complex1_30kDa domain-containing protein OS=Desulfovibrio ferrophilus OX=241368 GN=DFE_2827 PE=4 SV=1	0.167333	0.0694605	A0A2Z6B277_9DELT	DFE_2827	0.85	1.1	5	1	1	2	2	2
Copper-translocating P-type ATPase OS=Desulfovibrio ferrophilus OX=241368 GN=DFE_2834 PE=3 SV=1	-0.274097	0.186512	A0A2Z6B2A0_9DELT	DFE_2834	0.65	0.8	5	2	6	3	5	7
Cytochrome c oxidase subunit 1 OS=Desulfovibrio ferrophilus OX=241368 GN=coxA PE=3 SV=1	-0.653231	0.433322	A0A2Z6AU86_9DELT	coxA	0.37	0.6	5	1	5	9	3	5
DDE_Tnp_IS1595 domain-containing protein OS=Desulfovibrio ferrophilus OX=241368 GN=DFE_0630 PE=4 SV=1	0.89979	0.535253	A0A2Z6AVY8_9DELT	DFE_0630	0.29	1.9	5	2	4	2	4	0
Diguanylate cyclase OS=Desulfovibrio ferrophilus OX=241368 GN=DFE_1104 PE=4 SV=1	0.665709	0.627457	A0A2Z6AX89_9DELT	DFE_1104	0.24	1.6	5	5	3	1	4	3
Dinitrogenase iron-molybdenum cofactor biosynthesis OS=Desulfovibrio ferrophilus OX=241368 GN=DFE_1237 PE=4 SV=1	0.106656	0.0584107	A0A2Z6AXN8_9DELT	DFE_1237	0.87	1.1	5	15	9	12	4	11
Efflux transporter, RND family, MFP subunit OS=Desulfovibrio ferrophilus OX=241368 GN=DFE_3226 PE=3 SV=1	0.559312	0.507018	A0A2Z6B377_9DELT	DFE_3226	0.31	1.5	5	5	2	2	3	3
Electron transfer flavoprotein subunit alpha/beta OS=Desulfovibrio ferrophilus OX=241368 GN=DFE_1053 PE=4 SV=1	-0.0794583	0.0338953	A0A2Z6AX01_9DELT	DFE_1053	0.92	0.9	5	0	4	3	2	4
Elongation factor G OS=Desulfovibrio ferrophilus OX=241368 GN=DFE_0082 PE=4 SV=1	0.617479	0.603473	A0A2Z6AUA4_9DELT	DFE_0082	0.25	1.5	5	4	7	2	3	5
Ethanolamine ammonia-lyase heavy chain OS=Desulfovibrio ferrophilus OX=241368 GN=eutB PE=4 SV=1	1.44956	1.52628	A0A2Z6AUT6_9DELT	eutB	0.03	2.7	5	3	6	2	1	2
Extracellular solute-binding protein family 3 OS=Desulfovibrio ferrophilus OX=241368 GN=DFE_1189 PE=4 SV=1	0.676956	0.249064	A0A2Z6AXI4_9DELT	DFE_1189	0.56	1.6	5	1	5	6	0	1
Family 3 extracellular solute-binding protein OS=Desulfovibrio ferrophilus OX=241368 GN=DFE_3198 PE=4 SV=1	-0.135304	0.0596477	A0A2Z6B313_9DELT	DFE_3198	0.87	0.9	5	7	1	5	2	7
Fibronectin type-III domain-containing protein OS=Desulfovibrio ferrophilus OX=241368 GN=DFE_0243 PE=4 SV=1	-0.0675029	0.0587853	A0A2Z6AUQ9_9DELT	DFE_0243	0.87	1	5	6	5	9	4	4
Fis family transcriptional regulator OS=Desulfovibrio ferrophilus OX=241368 GN=DFE_0582 PE=4 SV=1	0.37682	0.25285	A0A2Z6AVR6_9DELT	DFE_0582	0.56	1.3	5	4	7	1	7	4
FolC bifunctional protein OS=Desulfovibrio ferrophilus OX=241368 GN=DFE_1692 PE=4 SV=1	-0.187865	0.139013	A0A2Z6AYY7_9DELT	DFE_1692	0.73	0.9	5	1	4	4	3	4
Glutamate synthase OS=Desulfovibrio ferrophilus OX=241368 GN=DFE_1039 PE=4 SV=1	0.557155	0.376104	A0A2Z6AX32_9DELT	DFE_1039	0.42	1.5	5	2	2	3	1	2
Glyceraldehyde-3-phosphate dehydrogenase OS=Desulfovibrio ferrophilus OX=241368 GN=DFE_1043 PE=3 SV=1	0.0688483	0.0429216	A0A2Z6AWZ1_9DELT	DFE_1043	0.91	1	5	2	4	3	2	5
Heavy metal efflux pump CzcA OS=Desulfovibrio ferrophilus OX=241368 GN=DFE_3225 PE=3 SV=1	-0.88672	1.63825	A0A2Z6B386_9DELT	DFE_3225	0.023	0.5	5	3	3	6	8	6
Histidine kinase OS=Desulfovibrio ferrophilus OX=241368 GN=DFE_2729 PE=4 SV=1	-0.14074	0.117987	A0A2Z6B1V3_9DELT	DFE_2729	0.76	0.9	5	7	4	7	8	3
HtrA2 peptidase OS=Desulfovibrio ferrophilus OX=241368 GN=DFE_3061 PE=4 SV=1	1.11932	0.786045	A0A2Z6B2P2_9DELT	DFE_3061	0.16	2.2	5	6	2	3	1	2
Hydrogenase, Fe-only OS=Desulfovibrio ferrophilus OX=241368 GN=DFE_1213 PE=4 SV=1	-0.260606	0.186915	A0A2Z6AXH1_9DELT	DFE_1213	0.65	0.8	5	3	2	4	6	2
Hydrolase_4 domain-containing protein OS=Desulfovibrio ferrophilus OX=241368 GN=DFE_2418 PE=4 SV=1	0.085157	0.0686309	A0A2Z6B0Z2_9DELT	DFE_2418	0.85	1.1	5	4	3	4	2	5
LppC family lipoprotein OS=Desulfovibrio ferrophilus OX=241368 GN=DFE_0434 PE=4 SV=1	0.0829264	0.0411485	A0A2Z6AVB9_9DELT	DFE_0434	0.91	1.1	5	1	7	3	6	3
L-serine ammonia-lyase OS=Desulfovibrio ferrophilus OX=241368 GN=DFE_2419 PE=4 SV=1	0.392897	0.598325	A0A2Z6B111_9DELT	DFE_2419	0.25	1.3	5	4	4	5	3	2
Monosaccharide-transporting ATPase OS=Desulfovibrio ferrophilus OX=241368 GN=DFE_0295 PE=4 SV=1	0.447447	0.126481	A0A2Z6AUW2_9DELT	DFE_0295	0.75	1.4	5	0	3	5	1	0
MotA/TolQ/ExbB proton channel OS=Desulfovibrio ferrophilus OX=241368 GN=DFE_0132 PE=3 SV=1	2.54918	0.461909	A0A2Z6AUF1_9DELT	DFE_0132	0.35	5.9	5	0	1	0	1	0
MotA/TolQ/ExbB proton channel OS=Desulfovibrio ferrophilus OX=241368 GN=DFE_1612 PE=3 SV=1	0.368509	0.565007	A0A2Z6AYN5_9DELT	DFE_1612	0.27	1.3	5	5	3	3	4	3
NAD(P) transhydrogenase subunit beta OS=Desulfovibrio ferrophilus OX=241368 GN=pntB PE=3 SV=1	-0.630219	0.485512	A0A2Z6AV23_9DELT	pntB	0.33	0.6	5	2	1	3	5	4
NADPH-dependent FMN reductase OS=Desulfovibrio ferrophilus OX=241368 GN=DFE_2016 PE=4 SV=1	-0.713916	0.224403	A0A2Z6AZR6_9DELT	DFE_2016	0.6	0.6	5	0	0	4	3	1
OmpA family protein OS=Desulfovibrio ferrophilus OX=241368 GN=DFE_0455 PE=4 SV=1	-0.428044	0.522463	A0A2Z6AVC1_9DELT	DFE_0455	0.3	0.7	5	3	5	6	4	7
Oxidoreductase, FAD/iron-sulfur cluster-binding domain protein OS=Desulfovibrio ferrophilus OX=241368 GN=DFE_3147 PE=4 SV=1	1.07467	1.46351	A0A2Z6B333_9DELT	DFE_3147	0.034	2.1	5	8	8	4	3	3
Oxidoreductase, selenocysteine-containing OS=Desulfovibrio ferrophilus OX=241368 GN=DFE_2808 PE=4 SV=1	1.29449	1.22787	A0A2Z6B210_9DELT	DFE_2808	0.059	2.5	5	3	5	1	1	3
PAS domain S-box OS=Desulfovibrio ferrophilus OX=241368 GN=DFE_0821 PE=4 SV=1	-0.0159498	0.0120694	A0A2Z6AWB5_9DELT	DFE_0821	0.97	1	5	8	9	9	4	9
PAS/PAC sensor signal transduction histidine kinase OS=Desulfovibrio ferrophilus OX=241368 GN=DFE_0093 PE=4 SV=1	-0.596285	0.385877	A0A2Z6AUB9_9DELT	DFE_0093	0.41	0.7	5	5	4	11	2	8
PAS/PAC sensor signal transduction histidine kinase OS=Desulfovibrio ferrophilus OX=241368 GN=DFE_0650 PE=4 SV=1	-0.634497	0.736912	A0A2Z6AW10_9DELT	DFE_0650	0.18	0.6	5	2	3	5	4	6
PAS/PAC sensor signal transduction histidine kinase OS=Desulfovibrio ferrophilus OX=241368 GN=DFE_1409 PE=4 SV=1	-0.0407824	0.0407076	A0A2Z6AY85_9DELT	DFE_1409	0.91	1	5	4	3	3	4	5
Peptidase M23 OS=Desulfovibrio ferrophilus OX=241368 GN=DFE_1812 PE=4 SV=1	1.44111	1.61579	A0A2Z6AZ98_9DELT	DFE_1812	0.024	2.7	5	3	3	1	2	1
Peptide ABC transporter ATPase OS=Desulfovibrio ferrophilus OX=241368 GN=DFE_2985 PE=3 SV=1	1.23374	0.917542	A0A2Z6B2K1_9DELT	DFE_2985	0.12	2.4	5	6	3	1	4	1
Peptide chain release factor 2 OS=Desulfovibrio ferrophilus OX=241368 GN=prfB PE=3 SV=1	-0.448228	0.43604	A0A2Z6AWG7_9DELT	prfB	0.37	0.7	5	2	2	5	3	4
Peptidylprolyl isomerase OS=Desulfovibrio ferrophilus OX=241368 GN=DFE_2050 PE=4 SV=1	-0.421825	0.339	A0A2Z6B065_9DELT	DFE_2050	0.46	0.7	5	4	11	12	10	5
Phosphoenolpyruvate-protein phosphotransferase OS=Desulfovibrio ferrophilus OX=241368 GN=DFE_2130 PE=3 SV=1	0.0811954	0.0791557	A0A2Z6B0D7_9DELT	DFE_2130	0.83	1.1	5	5	3	3	4	5
Phosphoglucosamine mutase OS=Desulfovibrio ferrophilus OX=241368 GN=glmM PE=3 SV=1	0.3503	0.359535	A0A2Z6AUT3_9DELT	glmM	0.44	1.3	5	4	5	3	6	2
Polyribonucleotide nucleotidyltransferase OS=Desulfovibrio ferrophilus OX=241368 GN=pnp PE=3 SV=1	1.15421	0.981412	A0A2Z6AXE3_9DELT	pnp	0.1	2.2	5	5	3	4	1	1
Probable alpha-L-glutamate ligase OS=Desulfovibrio ferrophilus OX=241368 GN=rimK PE=3 SV=1	-0.356686	0.134967	A0A2Z6AY10_9DELT	rimK	0.73	0.8	5	7	1	4	2	10
Probable butyrate kinase OS=Desulfovibrio ferrophilus OX=241368 GN=buk PE=3 SV=1	0.221957	0.190228	A0A2Z6B124_9DELT	buk	0.65	1.2	5	11	8	10	6	5
Probable membrane transporter protein OS=Desulfovibrio ferrophilus OX=241368 GN=DFE_0280 PE=3 SV=1	0.28885	0.266624	A0A2Z6AUZ7_9DELT	DFE_0280	0.54	1.2	5	3	2	3	2	3
Protein LldD OS=Desulfovibrio ferrophilus OX=241368 GN=lldD PE=3 SV=1	-0.206592	0.153986	A0A2Z6B3J0_9DELT	lldD	0.7	0.9	5	6	3	3	8	5
Protein tex OS=Desulfovibrio ferrophilus OX=241368 GN=tex PE=4 SV=1	-0.522008	0.72969	A0A2Z6AZV9_9DELT	tex	0.19	0.7	5	4	6	5	8	8
PTS system mannose/fructose/sorbose family IID component OS=Desulfovibrio ferrophilus OX=241368 GN=DFE_2132 PE=4 SV=1	0.260028	0.138406	A0A2Z6B080_9DELT	DFE_2132	0.73	1.2	5	7	1	5	3	3
Putative Diguanylate cyclase OS=Desulfovibrio ferrophilus OX=241368 GN=DFE_0446 PE=4 SV=1	-0.19942	0.175579	A0A2Z6AVA4_9DELT	DFE_0446	0.67	0.9	5	6	4	7	3	7
Putative G-D-S-L family lipolytic protein OS=Desulfovibrio ferrophilus OX=241368 GN=DFE_2013 PE=4 SV=1	0.280546	0.315921	A0A2Z6AZR1_9DELT	DFE_2013	0.48	1.2	5	5	5	2	5	5
Putative sensory box protein OS=Desulfovibrio ferrophilus OX=241368 GN=DFE_2336 PE=4 SV=1	0.355034	0.353059	A0A2Z6B0N6_9DELT	DFE_2336	0.44	1.3	5	9	6	7	6	3
Pyruvate carboxyltransferase OS=Desulfovibrio ferrophilus OX=241368 GN=DFE_2759 PE=4 SV=1	0.00786599	0.0065245	A0A2Z6B1X9_9DELT	DFE_2759	0.99	1	5	5	2	5	4	3
Pyruvate, water dikinase OS=Desulfovibrio ferrophilus OX=241368 GN=DFE_1430 PE=4 SV=1	-0.192172	0.354705	A0A2Z6AYC0_9DELT	DFE_1430	0.44	0.9	5	4	7	6	6	6
Response regulator receiver OS=Desulfovibrio ferrophilus OX=241368 GN=DFE_1974 PE=4 SV=1	0.261118	0.0551221	A0A2Z6AZS7_9DELT	DFE_1974	0.88	1.2	5	0	2	6	0	0
Response regulator receiver protein OS=Desulfovibrio ferrophilus OX=241368 GN=DFE_0771 PE=4 SV=1	0.336178	0.28179	A0A2Z6AW69_9DELT	DFE_0771	0.52	1.3	5	6	11	4	6	7
RfaE bifunctional protein OS=Desulfovibrio ferrophilus OX=241368 GN=DFE_2654 PE=4 SV=1	0.111783	0.0497006	A0A2Z6B1R4_9DELT	DFE_2654	0.89	1.1	5	1	2	1	3	3
Riboflavin biosynthesis protein RibBA OS=Desulfovibrio ferrophilus OX=241368 GN=ribBA PE=3 SV=1	0.775328	0.44057	A0A2Z6B0B4_9DELT	ribBA	0.36	1.7	5	1	6	3	3	1
Shikimate kinase OS=Desulfovibrio ferrophilus OX=241368 GN=aroK PE=3 SV=1	0.86243	0.372847	A0A2Z6B0N1_9DELT	aroK	0.42	1.8	5	2	2	1	4	0
Sialidase OS=Desulfovibrio ferrophilus OX=241368 GN=DFE_0518 PE=4 SV=1	0.498322	0.27569	A0A2Z6AVI1_9DELT	DFE_0518	0.53	1.4	5	2	5	0	4	4
Sirohydrochlorin cobaltochelatase OS=Desulfovibrio ferrophilus OX=241368 GN=DFE_1303 PE=3 SV=1	-0.657929	0.979222	A0A2Z6AXR4_9DELT	DFE_1303	0.1	0.6	5	3	5	5	8	7
S-layer domain-containing protein OS=Desulfovibrio ferrophilus OX=241368 GN=DFE_0738 PE=4 SV=1	1.69016	0.932637	A0A2Z6AW46_9DELT	DFE_0738	0.12	3.2	5	1	4	1	1	1
Tetratricopeptide TPR_2 repeat protein OS=Desulfovibrio ferrophilus OX=241368 GN=DFE_1145 PE=4 SV=1	0.168775	0.39526	A0A2Z6AXA6_9DELT	DFE_1145	0.4	1.1	5	5	6	4	5	5
Thiamine biosynthesis protein ThiF OS=Desulfovibrio ferrophilus OX=241368 GN=DFE_1469 PE=4 SV=1	-0.45824	0.22922	A0A2Z6AYF2_9DELT	DFE_1469	0.59	0.7	5	1	2	5	5	1
Thioredoxin reductase OS=Desulfovibrio ferrophilus OX=241368 GN=DFE_2331 PE=4 SV=1	0.128815	0.0758878	A0A2Z6B0K0_9DELT	DFE_2331	0.84	1.1	5	3	1	2	3	3
TPR repeat protein OS=Desulfovibrio ferrophilus OX=241368 GN=DFE_1979 PE=4 SV=1	1.36342	0.643593	A0A2Z6AZU2_9DELT	DFE_1979	0.23	2.6	5	1	2	1	1	1
Transcription termination factor Rho OS=Desulfovibrio ferrophilus OX=241368 GN=rho PE=3 SV=1	2.2784	0.905298	A0A2Z6AW73_9DELT	rho	0.12	4.9	5	1	5	0	0	2
Transcriptional regulator MraZ OS=Desulfovibrio ferrophilus OX=241368 GN=mraZ PE=3 SV=1	0.170396	0.0874513	A0A2Z6AZD9_9DELT	mraZ	0.82	1.1	5	1	3	4	3	1
Transcriptional regulator, GntR family with aminotransferase domain-containing protein OS=Desulfovibrio ferrophilus OX=241368 GN=DFE_3171 PE=4 SV=1	-0.684127	0.969689	A0A2Z6B314_9DELT	DFE_3171	0.11	0.6	5	11	7	13	11	13
Transcriptional regulator, LysR family OS=Desulfovibrio ferrophilus OX=241368 GN=DFE_3268 PE=3 SV=1	-0.105791	0.0247225	A0A2Z6B380_9DELT	DFE_3268	0.94	0.9	5	0	0	1	2	2
Transcriptional regulator, TetR family OS=Desulfovibrio ferrophilus OX=241368 GN=DFE_1973 PE=4 SV=1	1.32035	0.599004	A0A2Z6AZM2_9DELT	DFE_1973	0.25	2.5	5	1	5	0	1	3
Transcriptional regulator, TetR family OS=Desulfovibrio ferrophilus OX=241368 GN=DFE_2043 PE=4 SV=1	0.367652	0.150989	A0A2Z6AZT7_9DELT	DFE_2043	0.71	1.3	5	4	1	3	5	0
Transcriptional regulator, XRE family OS=Desulfovibrio ferrophilus OX=241368 GN=DFE_0893 PE=4 SV=1	0.229414	0.099521	A0A2Z6AWJ7_9DELT	DFE_0893	0.8	1.2	5	3	7	3	1	8
Transglutaminase domain protein OS=Desulfovibrio ferrophilus OX=241368 GN=DFE_1045 PE=4 SV=1	0.691509	0.29231	A0A2Z6AX15_9DELT	DFE_1045	0.51	1.6	5	0	5	3	1	2
TRAP dicarboxylate transporter-DctP subunit OS=Desulfovibrio ferrophilus OX=241368 GN=DFE_2333 PE=4 SV=1	-0.483037	0.243457	A0A2Z6B0M2_9DELT	DFE_2333	0.57	0.7	5	6	0	3	5	7
tRNA uridine 5-carboxymethylaminomethyl modification enzyme MnmG OS=Desulfovibrio ferrophilus OX=241368 GN=mnmG PE=3 SV=1	0.345383	0.798209	A0A2Z6AWG4_9DELT	mnmG	0.16	1.3	5	4	5	5	3	3
tRNA/rRNA cytosine-C5-methylase OS=Desulfovibrio ferrophilus OX=241368 GN=DFE_2649 PE=3 SV=1	0.942135	0.370897	A0A2Z6B1M6_9DELT	DFE_2649	0.43	1.9	5	1	2	0	3	1
tRNA/rRNA methyltransferase SpoU OS=Desulfovibrio ferrophilus OX=241368 GN=DFE_3085 PE=4 SV=1	2.10112	0.674581	A0A2Z6B2U5_9DELT	DFE_3085	0.21	4.3	5	4	0	0	1	1
Two component system sensor histidine kinase OS=Desulfovibrio ferrophilus OX=241368 GN=DFE_1515 PE=4 SV=1	-0.206826	0.252934	A0A2Z6AYA2_9DELT	DFE_1515	0.56	0.9	5	3	6	5	7	4
Two component system sensor histidine kinase, GAF region OS=Desulfovibrio ferrophilus OX=241368 GN=DFE_0552 PE=4 SV=1	0.293833	0.107541	A0A2Z6AVN4_9DELT	DFE_0552	0.78	1.2	5	1	2	1	1	4
Two component transcriptional regulator OS=Desulfovibrio ferrophilus OX=241368 GN=DFE_3212 PE=4 SV=1	0.688832	0.566207	A0A2Z6B3C0_9DELT	DFE_3212	0.27	1.6	5	2	3	1	3	2
Type I secretion outer membrane protein, TolC family OS=Desulfovibrio ferrophilus OX=241368 GN=DFE_0285 PE=4 SV=1	1.13053	1.24469	A0A2Z6AUV3_9DELT	DFE_0285	0.057	2.2	5	5	6	2	1	4
Type I secretion target GGXGXDXXX repeat protein domain protein OS=Desulfovibrio ferrophilus OX=241368 GN=DFE_1501 PE=4 SV=1	-0.514506	0.313712	A0A2Z6AY91_9DELT	DFE_1501	0.49	0.7	5	2	1	2	5	4
Type II and III secretion system protein OS=Desulfovibrio ferrophilus OX=241368 GN=DFE_1793 PE=3 SV=1	-0.0231454	0.0080182	A0A2Z6AZ48_9DELT	DFE_1793	0.98	1	5	1	1	2	4	1
Type II secretion system protein E OS=Desulfovibrio ferrophilus OX=241368 GN=DFE_1985 PE=4 SV=1	0.992915	0.3369	A0A2Z6AZL0_9DELT	DFE_1985	0.46	2	5	1	4	0	5	0
Type IV secretory system Conjugative DNA transfer family protein OS=Desulfovibrio ferrophilus OX=241368 GN=DFE_A0047 PE=4 SV=1	0.40962	0.835786	A0A2Z6B424_9DELT	DFE_A0047	0.15	1.3	5	6	5	5	3	4
Tyrosine--tRNA ligase OS=Desulfovibrio ferrophilus OX=241368 GN=tyrS PE=3 SV=1	-0.0206038	0.0140927	A0A2Z6B2L2_9DELT	tyrS	0.97	1	5	2	3	5	2	3
UbiD family decarboxylase OS=Desulfovibrio ferrophilus OX=241368 GN=DFE_1464 PE=3 SV=1	-0.164666	0.0709478	A0A2Z6AYB7_9DELT	DFE_1464	0.85	0.9	5	4	3	6	0	7
UDP-galactopyranose mutase OS=Desulfovibrio ferrophilus OX=241368 GN=DFE_2561 PE=4 SV=1	0.188767	0.271978	A0A2Z6B188_9DELT	DFE_2561	0.53	1.1	5	5	5	3	6	4
Uncharacterized protein OS=Desulfovibrio ferrophilus OX=241368 GN=DFE_0837 PE=4 SV=1	0.44172	0.321739	A0A2Z6AWJ9_9DELT	DFE_0837	0.48	1.4	5	8	3	6	3	3
Uncharacterized protein OS=Desulfovibrio ferrophilus OX=241368 GN=DFE_0990 PE=4 SV=1	0.642862	1.25066	A0A2Z6AX40_9DELT	DFE_0990	0.056	1.6	5	5	4	3	4	2
Uncharacterized protein OS=Desulfovibrio ferrophilus OX=241368 GN=DFE_1447 PE=4 SV=1	0.142655	0.0268111	A0A2Z6AYA6_9DELT	DFE_1447	0.94	1.1	5	0	0	0	1	3
Uncharacterized protein OS=Desulfovibrio ferrophilus OX=241368 GN=DFE_1451 PE=4 SV=1	0.0467567	0.0342362	A0A2Z6AY40_9DELT	DFE_1451	0.92	1	5	3	7	3	5	6
Uncharacterized protein OS=Desulfovibrio ferrophilus OX=241368 GN=DFE_2290 PE=4 SV=1	1.06819	1.45871	A0A2Z6B0T8_9DELT	DFE_2290	0.035	2.1	5	7	5	2	3	3
Uncharacterized protein OS=Desulfovibrio ferrophilus OX=241368 GN=DFE_2598 PE=4 SV=1	1.14608	0.381596	A0A2Z6B1G0_9DELT	DFE_2598	0.42	2.2	5	1	1	0	2	1
Uncharacterized protein OS=Desulfovibrio ferrophilus OX=241368 GN=DFE_2738 PE=4 SV=1	1.08882	1.30806	A0A2Z6B1U4_9DELT	DFE_2738	0.049	2.1	5	3	3	1	2	2
Uncharacterized protein OS=Desulfovibrio ferrophilus OX=241368 GN=DFE_3154 PE=4 SV=1	0.234981	0.096427	A0A2Z6B388_9DELT	DFE_3154	0.8	1.2	5	5	2	0	7	3
UspA domain protein OS=Desulfovibrio ferrophilus OX=241368 GN=DFE_3359 PE=4 SV=1	10	1.50624	A0A2Z6B3Q1_9DELT	DFE_3359	0.031	INF	5	2	2	0	0	0
Vitamin B12-dependent ribonucleotide reductase OS=Desulfovibrio ferrophilus OX=241368 GN=DFE_2835 PE=3 SV=1	-0.786254	0.407656	A0A2Z6B260_9DELT	DFE_2835	0.39	0.6	5	1	0	4	3	3
1,4-alpha-glucan branching enzyme GlgB OS=Desulfovibrio ferrophilus OX=241368 GN=glgB PE=3 SV=1	-0.135207	0.107089	A0A2Z6B3E7_9DELT	glgB	0.78	0.9	4	3	3	6	2	3
1-deoxy-D-xylulose-5-phosphate synthase OS=Desulfovibrio ferrophilus OX=241368 GN=dxs PE=3 SV=1	-0.549484	1.02708	A0A2Z6AVL3_9DELT	dxs	0.094	0.7	4	3	2	4	5	4
2-isopropylmalate synthase OS=Desulfovibrio ferrophilus OX=241368 GN=DFE_0880 PE=3 SV=1	0.272383	0.200362	A0A2Z6AWP5_9DELT	DFE_0880	0.63	1.2	4	11	9	9	4	7
3-hydroxyacyl-[acyl-carrier-protein] dehydratase FabZ OS=Desulfovibrio ferrophilus OX=241368 GN=fabZ PE=3 SV=1	0.411254	0.363043	A0A2Z6AV12_9DELT	fabZ	0.43	1.3	4	6	3	5	3	2
3-methyl-2-oxobutanoate dehydrogenase OS=Desulfovibrio ferrophilus OX=241368 GN=DFE_2666 PE=4 SV=1	-0.273365	0.131262	A0A2Z6B1M3_9DELT	DFE_2666	0.74	0.8	4	0	2	3	2	2
50S ribosomal protein L1 OS=Desulfovibrio ferrophilus OX=241368 GN=rplA PE=3 SV=1	0.27043	0.0524677	A0A2Z6AV44_9DELT	rplA	0.89	1.2	4	0	0	1	0	2
6-phosphogluconolactonase OS=Desulfovibrio ferrophilus OX=241368 GN=pgl PE=3 SV=1	-0.314395	0.253966	A0A2Z6AXI1_9DELT	pgl	0.56	0.8	4	3	1	4	4	2
AAA_27 domain-containing protein OS=Desulfovibrio ferrophilus OX=241368 GN=DFE_2274 PE=4 SV=1	-0.257736	0.283094	A0A2Z6B0P1_9DELT	DFE_2274	0.52	0.8	4	3	5	3	6	5
ABC transporter related protein OS=Desulfovibrio ferrophilus OX=241368 GN=DFE_0286 PE=4 SV=1	-0.264981	0.0794897	A0A2Z6AUU0_9DELT	DFE_0286	0.83	0.8	4	1	0	4	1	1
ABC transporter substrate binding protein OS=Desulfovibrio ferrophilus OX=241368 GN=DFE_2370 PE=4 SV=1	-0.320808	0.255151	A0A2Z6B116_9DELT	DFE_2370	0.56	0.8	4	3	3	3	3	6
ABC-type Co2+ transport system, periplasmic component OS=Desulfovibrio ferrophilus OX=241368 GN=DFE_1536 PE=4 SV=1	1.88799	0.55581	A0A2Z6AYC2_9DELT	DFE_1536	0.28	3.7	4	0	7	1	2	0
Acetoin utilization protein OS=Desulfovibrio ferrophilus OX=241368 GN=DFE_0702 PE=4 SV=1	-0.0067913	0.00263861	A0A2Z6AW30_9DELT	DFE_0702	0.99	1	4	0	4	4	3	1
Acriflavin resistance protein OS=Desulfovibrio ferrophilus OX=241368 GN=DFE_0380 PE=3 SV=1	-0.16088	0.0869326	A0A2Z6AV93_9DELT	DFE_0380	0.82	0.9	4	2	3	6	1	3
Acyl-CoA dehydrogenase domain-containing protein OS=Desulfovibrio ferrophilus OX=241368 GN=DFE_1055 PE=4 SV=1	0.407543	0.246168	A0A2Z6AX24_9DELT	DFE_1055	0.57	1.3	4	9	6	8	6	1
Adenosylhomocysteinase OS=Desulfovibrio ferrophilus OX=241368 GN=ahcY PE=3 SV=1	-1.30326	0.587558	A0A2Z6B2A7_9DELT	ahcY	0.26	0.4	4	0	3	5	10	2
Adenylate/guanylate cyclase with Chase sensor OS=Desulfovibrio ferrophilus OX=241368 GN=DFE_0964 PE=4 SV=1	-0.125345	0.0487475	A0A2Z6AWU5_9DELT	DFE_0964	0.89	0.9	4	2	6	2	9	2
Alanine dehydrogenase OS=Desulfovibrio ferrophilus OX=241368 GN=DFE_2699 PE=3 SV=1	0.391681	0.0763488	A0A2Z6B1S4_9DELT	DFE_2699	0.84	1.3	4	0	0	1	2	0
Aminomethyltransferase OS=Desulfovibrio ferrophilus OX=241368 GN=DFE_0916 PE=3 SV=1	1.33464	1.27332	A0A2Z6AWL2_9DELT	DFE_0916	0.053	2.5	4	4	2	2	1	1
Aminotransferase OS=Desulfovibrio ferrophilus OX=241368 GN=DFE_0107 PE=3 SV=1	-0.135878	0.249616	A0A2Z6AUD0_9DELT	DFE_0107	0.56	0.9	4	3	5	4	5	4
Aminotransferase OS=Desulfovibrio ferrophilus OX=241368 GN=DFE_0960 PE=3 SV=1	0.381319	0.245308	A0A2Z6AX07_9DELT	DFE_0960	0.57	1.3	4	1	3	3	1	2
ApbE family lipoprotein OS=Desulfovibrio ferrophilus OX=241368 GN=DFE_0241 PE=4 SV=1	-0.143739	0.138379	A0A2Z6AUQ8_9DELT	DFE_0241	0.73	0.9	4	4	2	3	5	3
AsmA family protein OS=Desulfovibrio ferrophilus OX=241368 GN=DFE_0504 PE=4 SV=1	0.420542	0.162154	A0A2Z6AVI7_9DELT	DFE_0504	0.69	1.3	4	12	2	8	3	3
Aspartyl/glutamyl-tRNA(Asn/Gln) amidotransferase subunit B OS=Desulfovibrio ferrophilus OX=241368 GN=gatB PE=3 SV=1	0.0391697	0.0156354	A0A2Z6AXG2_9DELT	gatB	0.96	1	4	1	7	2	3	6
ATP synthase epsilon chain OS=Desulfovibrio ferrophilus OX=241368 GN=atpC PE=3 SV=1	2.48448	1.79658	A0A2Z6B2A9_9DELT	atpC	0.016	5.6	4	4	3	0	2	0
Betaine aldehyde dehydrogenase OS=Desulfovibrio ferrophilus OX=241368 GN=DFE_3318 PE=3 SV=1	0.3845	0.506125	A0A2Z6B3D2_9DELT	DFE_3318	0.31	1.3	4	3	5	2	4	3
Bifunctional protein FolD OS=Desulfovibrio ferrophilus OX=241368 GN=folD PE=3 SV=1	-0.213429	0.136682	A0A2Z6B042_9DELT	folD	0.73	0.9	4	1	2	4	2	2
Bifunctional uridylyltransferase/uridylyl-removing enzyme OS=Desulfovibrio ferrophilus OX=241368 GN=glnD PE=3 SV=1	3.0069	1.57266	A0A2Z6AUY0_9DELT	glnD	0.027	8	4	2	2	0	1	0
Chorismate binding-like protein OS=Desulfovibrio ferrophilus OX=241368 GN=DFE_1325 PE=4 SV=1	-1.09052	0.590165	A0A2Z6AXT7_9DELT	DFE_1325	0.26	0.5	4	1	1	2	4	6
Chromosomal replication initiator protein DnaA OS=Desulfovibrio ferrophilus OX=241368 GN=dnaA PE=3 SV=1	0.677936	1.20404	A0A2Z6AUV9_9DELT	dnaA	0.063	1.6	4	5	4	2	3	3
CoA-binding protein OS=Desulfovibrio ferrophilus OX=241368 GN=DFE_1779 PE=4 SV=1	-0.391003	0.42272	A0A2Z6AZ93_9DELT	DFE_1779	0.38	0.8	4	5	7	6	10	5
Cupin 2 conserved barrel domain protein OS=Desulfovibrio ferrophilus OX=241368 GN=DFE_2189 PE=4 SV=1	0.977007	0.903149	A0A2Z6B0E1_9DELT	DFE_2189	0.12	2	4	2	2	1	2	1
Cysteine synthase OS=Desulfovibrio ferrophilus OX=241368 GN=DFE_0202 PE=4 SV=1	0.582353	0.251628	A0A2Z6AUM6_9DELT	DFE_0202	0.56	1.5	4	6	3	2	7	0
DeoR family transcriptional regulator OS=Desulfovibrio ferrophilus OX=241368 GN=DFE_2507 PE=4 SV=1	0.483926	0.177398	A0A2Z6B199_9DELT	DFE_2507	0.66	1.4	4	0	2	1	1	2
Diaminopimelate decarboxylase OS=Desulfovibrio ferrophilus OX=241368 GN=lysA PE=3 SV=1	-0.740786	0.389996	A0A2Z6AZC9_9DELT	lysA	0.41	0.6	4	1	2	3	2	6
Dicarboxylate transport OS=Desulfovibrio ferrophilus OX=241368 GN=DFE_1509 PE=4 SV=1	-1.36789	0.826979	A0A2Z6AYJ2_9DELT	DFE_1509	0.15	0.4	4	1	4	13	4	6
Diguanylate cyclase OS=Desulfovibrio ferrophilus OX=241368 GN=DFE_0217 PE=4 SV=1	1.10787	0.603918	A0A2Z6AUN8_9DELT	DFE_0217	0.25	2.2	4	1	4	2	0	2
Diguanylate cyclase with PAS/PAC sensor OS=Desulfovibrio ferrophilus OX=241368 GN=DFE_1013 PE=4 SV=1	-0.129186	0.0962408	A0A2Z6AWW1_9DELT	DFE_1013	0.8	0.9	4	8	6	6	10	4
Diguanylate cyclase with PAS/PAC sensor OS=Desulfovibrio ferrophilus OX=241368 GN=DFE_2955 PE=4 SV=1	0.0623021	0.0500441	A0A2Z6B2H5_9DELT	DFE_2955	0.89	1	4	4	8	5	4	6
Diguanylate cyclase/phosphodiesterase with PAS/PAC sensor(S) OS=Desulfovibrio ferrophilus OX=241368 GN=DFE_2465 PE=4 SV=1	-0.0665244	0.0602323	A0A2Z6B108_9DELT	DFE_2465	0.87	1	4	5	7	7	7	3
Dihydropteroate synthase OS=Desulfovibrio ferrophilus OX=241368 GN=DFE_0273 PE=4 SV=1	0.920321	0.601371	A0A2Z6AUT5_9DELT	DFE_0273	0.25	1.9	4	1	3	1	1	2
DNA gyrase subunit B OS=Desulfovibrio ferrophilus OX=241368 GN=gyrB PE=3 SV=1	-0.530947	0.629358	A0A2Z6B1T5_9DELT	gyrB	0.23	0.7	4	4	8	7	10	6
DNA helicase OS=Desulfovibrio ferrophilus OX=241368 GN=DFE_3264 PE=3 SV=1	-0.347463	0.269087	A0A2Z6B3K3_9DELT	DFE_3264	0.54	0.8	4	5	8	6	5	10
DNA polymerase III subunit alpha OS=Desulfovibrio ferrophilus OX=241368 GN=DFE_2185 PE=4 SV=1	-0.00299767	0.00312705	A0A2Z6B076_9DELT	DFE_2185	0.99	1	4	4	2	4	3	3
DNA-directed RNA polymerase subunit beta OS=Desulfovibrio ferrophilus OX=241368 GN=rpoB PE=3 SV=1	-0.244569	0.154479	A0A2Z6AV46_9DELT	rpoB	0.7	0.8	4	8	6	8	3	10
Elongation factor G OS=Desulfovibrio ferrophilus OX=241368 GN=fusA PE=3 SV=1	0.445938	0.490188	A0A2Z6AV56_9DELT	fusA	0.32	1.4	4	2	5	3	3	2
Enolase OS=Desulfovibrio ferrophilus OX=241368 GN=eno PE=3 SV=1	-0.37776	0.255325	A0A2Z6B047_9DELT	eno	0.56	0.8	4	4	4	4	3	8
Extracellular solute-binding protein family 1 OS=Desulfovibrio ferrophilus OX=241368 GN=DFE_2519 PE=4 SV=1	0.404513	0.255755	A0A2Z6B1A4_9DELT	DFE_2519	0.55	1.3	4	3	1	3	1	2
Extracellular solute-binding protein family 3 OS=Desulfovibrio ferrophilus OX=241368 GN=DFE_2787 PE=3 SV=1	2.8002	1.05179	A0A2Z6B238_9DELT	DFE_2787	0.089	7	4	1	2	0	1	0
F5/8 type C domain protein OS=Desulfovibrio ferrophilus OX=241368 GN=DFE_0453 PE=4 SV=1	-1.34113	1.5776	A0A2Z6AVA7_9DELT	DFE_0453	0.026	0.4	4	2	2	9	5	6
FAD dependent oxidoreductase OS=Desulfovibrio ferrophilus OX=241368 GN=DFE_1885 PE=4 SV=1	-0.273365	0.131262	A0A2Z6AZA7_9DELT	DFE_1885	0.74	0.8	4	0	2	3	2	2
FAD dependent oxidoreductase OS=Desulfovibrio ferrophilus OX=241368 GN=DFE_2508 PE=4 SV=1	0.699983	0.351704	A0A2Z6B178_9DELT	DFE_2508	0.44	1.6	4	1	3	2	3	0
FAD-dependent pyridine nucleotide-disulphide oxidoreductase OS=Desulfovibrio ferrophilus OX=241368 GN=DFE_0049 PE=4 SV=1	-0.606707	0.404457	A0A2Z6AU71_9DELT	DFE_0049	0.39	0.7	4	2	5	9	6	2
Fe-S oxidoreductase OS=Desulfovibrio ferrophilus OX=241368 GN=DFE_2537 PE=4 SV=1	1.40639	0.557249	A0A2Z6B1C4_9DELT	DFE_2537	0.28	2.7	4	1	4	0	0	3
FG-GAP repeat protein OS=Desulfovibrio ferrophilus OX=241368 GN=DFE_0052 PE=4 SV=1	0.598508	0.360746	A0A2Z6AU77_9DELT	DFE_0052	0.44	1.5	4	9	9	10	2	3
Flagellar hook-length control protein OS=Desulfovibrio ferrophilus OX=241368 GN=DFE_2175 PE=4 SV=1	-0.389398	0.381304	A0A2Z6B068_9DELT	DFE_2175	0.42	0.8	4	7	4	7	9	4
FliI/YscN family ATPase OS=Desulfovibrio ferrophilus OX=241368 GN=DFE_2623 PE=4 SV=1	0.262771	0.179456	A0A2Z6B1F2_9DELT	DFE_2623	0.66	1.2	4	2	4	3	1	4
Formate dehydrogenase, subunit alpha OS=Desulfovibrio ferrophilus OX=241368 GN=DFE_0628 PE=4 SV=1	0.552019	0.284818	A0A2Z6AVT7_9DELT	DFE_0628	0.52	1.5	4	2	9	2	5	3
Formyl_trans_N domain-containing protein OS=Desulfovibrio ferrophilus OX=241368 GN=DFE_2592 PE=4 SV=1	0.395029	0.163372	A0A2Z6B1I5_9DELT	DFE_2592	0.69	1.3	4	1	2	2	0	3
Fructose-bisphosphate aldolase OS=Desulfovibrio ferrophilus OX=241368 GN=DFE_2734 PE=4 SV=1	0.074025	0.0789536	A0A2Z6B201_9DELT	DFE_2734	0.83	1.1	4	4	7	4	5	5
GCN5-related N-acetyltransferase OS=Desulfovibrio ferrophilus OX=241368 GN=DFE_0594 PE=4 SV=1	0.195439	0.111513	A0A2Z6AVT0_9DELT	DFE_0594	0.77	1.1	4	4	7	2	8	3
GDP-L-fucose synthase OS=Desulfovibrio ferrophilus OX=241368 GN=fcl PE=3 SV=1	0.26842	0.37521	A0A2Z6B0L7_9DELT	fcl	0.42	1.2	4	3	5	4	4	2
GFO/IDH/MOCA family oxidoreductase fused to GTPase/ATPase domain OS=Desulfovibrio ferrophilus OX=241368 GN=DFE_3151 PE=4 SV=1	0.290269	0.299162	A0A2Z6B2Z7_9DELT	DFE_3151	0.5	1.2	4	5	3	5	3	2
Glucose-6-phosphate 1-dehydrogenase OS=Desulfovibrio ferrophilus OX=241368 GN=zwf PE=3 SV=1	-0.580392	0.354715	A0A2Z6B2D4_9DELT	zwf	0.44	0.7	4	6	3	2	9	8
Glucose-6-phosphate isomerase OS=Desulfovibrio ferrophilus OX=241368 GN=pgi PE=3 SV=1	0.655087	0.502998	A0A2Z6B3F5_9DELT	pgi	0.31	1.6	4	9	7	4	7	2
Glutamine synthetase, type I OS=Desulfovibrio ferrophilus OX=241368 GN=glnA_1 PE=3 SV=1	0.0281685	0.0119113	A0A2Z6B285_9DELT	glnA_1	0.97	1	4	7	4	3	10	2
Glutamine-dependent NAD(+) synthetase OS=Desulfovibrio ferrophilus OX=241368 GN=nadE PE=3 SV=1	1.36096	0.917052	A0A2Z6AXK3_9DELT	nadE	0.12	2.6	4	2	2	0	2	1
Glycolate oxidase, subunit GlcD OS=Desulfovibrio ferrophilus OX=241368 GN=DFE_3291 PE=4 SV=1	0.86873	0.449737	A0A2Z6B3D4_9DELT	DFE_3291	0.36	1.8	4	2	3	1	4	0
Glycosyl transferase 2 family protein OS=Desulfovibrio ferrophilus OX=241368 GN=DFE_1670 PE=4 SV=1	0.968881	0.802015	A0A2Z6AZ13_9DELT	DFE_1670	0.16	2	4	2	6	2	2	2
Glycosyl transferase, group 1 family OS=Desulfovibrio ferrophilus OX=241368 GN=DFE_2847 PE=4 SV=1	0.411514	0.33954	A0A2Z6B296_9DELT	DFE_2847	0.46	1.3	4	2	6	4	3	2
Group 1 glycosyl transferase OS=Desulfovibrio ferrophilus OX=241368 GN=DFE_1125 PE=4 SV=1	0.782597	0.540613	A0A2Z6AX88_9DELT	DFE_1125	0.29	1.7	4	2	3	0	3	2
Group 1 glycosyl transferase OS=Desulfovibrio ferrophilus OX=241368 GN=DFE_1913 PE=4 SV=1	1.59226	0.490691	A0A2Z6AZG6_9DELT	DFE_1913	0.32	3	4	0	2	1	1	0
H+ transporting two-sector ATPase E subunit OS=Desulfovibrio ferrophilus OX=241368 GN=DFE_2622 PE=4 SV=1	0.439959	0.289842	A0A2Z6B1L4_9DELT	DFE_2622	0.51	1.4	4	15	9	8	7	6
HATPase_c domain-containing protein OS=Desulfovibrio ferrophilus OX=241368 GN=DFE_2641 PE=4 SV=1	-0.21568	0.316003	A0A2Z6B1G4_9DELT	DFE_2641	0.48	0.9	4	5	3	6	4	4
HD domain-containing protein OS=Desulfovibrio ferrophilus OX=241368 GN=DFE_0112 PE=4 SV=1	-0.0645052	0.023245	A0A2Z6AUD3_9DELT	DFE_0112	0.95	1	4	2	0	2	1	3
Heat-inducible transcription repressor HrcA OS=Desulfovibrio ferrophilus OX=241368 GN=hrcA PE=3 SV=1	-0.242942	0.174052	A0A2Z6AVA6_9DELT	hrcA	0.67	0.8	4	4	5	6	2	7
Helicase-like protein OS=Desulfovibrio ferrophilus OX=241368 GN=DFE_1705 PE=4 SV=1	0.799722	1.01948	A0A2Z6AYT7_9DELT	DFE_1705	0.096	1.7	4	4	6	2	4	2
Homoserine dehydrogenase OS=Desulfovibrio ferrophilus OX=241368 GN=DFE_0106 PE=3 SV=1	0.00392926	0.00180453	A0A2Z6AUC4_9DELT	DFE_0106	1	1	4	1	2	4	2	1
Iron-sulfur cluster binding protein OS=Desulfovibrio ferrophilus OX=241368 GN=DFE_2635 PE=4 SV=1	0.528968	0.199227	A0A2Z6B1K6_9DELT	DFE_2635	0.63	1.4	4	0	2	1	2	1
Mannose-1-phosphate guanylyltransferase/mannose-6-phosphate isomerase OS=Desulfovibrio ferrophilus OX=241368 GN=DFE_2581 PE=3 SV=1	-0.263704	0.139713	A0A2Z6B1A6_9DELT	DFE_2581	0.72	0.8	4	3	2	7	2	2
Metal-dependent phosphohydrolase HD sub domain-containing protein OS=Desulfovibrio ferrophilus OX=241368 GN=DFE_0781 PE=4 SV=1	0.589313	0.375868	A0A2Z6AW78_9DELT	DFE_0781	0.42	1.5	4	2	2	1	1	3
Metallophosphoesterase OS=Desulfovibrio ferrophilus OX=241368 GN=DFE_0928 PE=4 SV=1	-0.689184	0.693939	A0A2Z6AWM9_9DELT	DFE_0928	0.2	0.6	4	2	1	4	3	4
Methyl-accepting chemotaxis sensory transducer OS=Desulfovibrio ferrophilus OX=241368 GN=DFE_1304 PE=4 SV=1	0.295558	0.136433	A0A2Z6AXU7_9DELT	DFE_1304	0.73	1.2	4	5	4	2	1	7
Methyl-accepting chemotaxis sensory transducer OS=Desulfovibrio ferrophilus OX=241368 GN=DFE_1335 PE=4 SV=1	-0.45085	0.493153	A0A2Z6AXU8_9DELT	DFE_1335	0.32	0.7	4	4	8	10	7	5
Methylenetetrahydrofolate--tRNA-(uracil-5-)-methyltransferase TrmFO OS=Desulfovibrio ferrophilus OX=241368 GN=trmFO PE=3 SV=1	-0.195591	0.182435	A0A2Z6B0N7_9DELT	trmFO	0.66	0.9	4	2	2	4	2	3
NfeD domain-containing protein OS=Desulfovibrio ferrophilus OX=241368 GN=DFE_2660 PE=4 SV=1	0.162075	0.0725734	A0A2Z6B1W7_9DELT	DFE_2660	0.85	1.1	4	0	3	2	2	2
NHLM bacteriocin system ABC transporter, peptidase/ATP-binding protein OS=Desulfovibrio ferrophilus OX=241368 GN=DFE_1500 PE=4 SV=1	0.0228537	0.0242151	A0A2Z6AYJ1_9DELT	DFE_1500	0.95	1	4	6	5	6	6	3
Nitrilase/cyanide hydratase and apolipoprotein N-acyltransferase OS=Desulfovibrio ferrophilus OX=241368 GN=DFE_2552 PE=4 SV=1	-0.00463601	0.00275217	A0A2Z6B1E8_9DELT	DFE_2552	0.99	1	4	4	1	4	2	3
OmpA/MotB domain protein OS=Desulfovibrio ferrophilus OX=241368 GN=DFE_0612 PE=4 SV=1	0.164799	0.116455	A0A2Z6AVU2_9DELT	DFE_0612	0.76	1.1	4	4	3	6	2	2
Oxygen-dependent choline dehydrogenase OS=Desulfovibrio ferrophilus OX=241368 GN=betA PE=3 SV=1	0.00348669	0.00251908	A0A2Z6B3L6_9DELT	betA	0.99	1	4	4	2	5	2	3
PBPb domain-containing protein OS=Desulfovibrio ferrophilus OX=241368 GN=DFE_2464 PE=4 SV=1	0.292837	0.103384	A0A2Z6B189_9DELT	DFE_2464	0.79	1.2	4	1	1	3	2	0
Peptidoglycan glycosyltransferase OS=Desulfovibrio ferrophilus OX=241368 GN=DFE_1824 PE=4 SV=1	-0.309903	0.33505	A0A2Z6AZD6_9DELT	DFE_1824	0.46	0.8	4	2	4	4	3	5
Phosphohexose mutase OS=Desulfovibrio ferrophilus OX=241368 GN=DFE_2159 PE=3 SV=1	-0.0189906	0.00757942	A0A2Z6B0A8_9DELT	DFE_2159	0.98	1	4	0	3	3	3	1
Phosphonate ABC transporter substrate-binding protein OS=Desulfovibrio ferrophilus OX=241368 GN=DFE_3106 PE=4 SV=1	-1.01923	0.544513	A0A2Z6B2W1_9DELT	DFE_3106	0.29	0.5	4	1	0	5	3	2
Pirin domain-containing protein OS=Desulfovibrio ferrophilus OX=241368 GN=DFE_0542 PE=3 SV=1	0.737074	0.793512	A0A2Z6AVM5_9DELT	DFE_0542	0.16	1.7	4	7	4	3	3	3
Polysaccharide deacetylase OS=Desulfovibrio ferrophilus OX=241368 GN=DFE_0186 PE=4 SV=1	-0.423474	0.211335	A0A2Z6AUJ9_9DELT	DFE_0186	0.61	0.7	4	2	0	4	2	2
Polysaccharide deacetylase OS=Desulfovibrio ferrophilus OX=241368 GN=DFE_0966 PE=4 SV=1	0.421246	0.328578	A0A2Z6AWR3_9DELT	DFE_0966	0.47	1.3	4	5	3	5	1	3
Protease HtpX homolog OS=Desulfovibrio ferrophilus OX=241368 GN=htpX PE=3 SV=1	-0.47396	0.339482	A0A2Z6B2Y2_9DELT	htpX	0.46	0.7	4	8	2	9	7	4
Protein LivG4 OS=Desulfovibrio ferrophilus OX=241368 GN=livG4 PE=4 SV=1	0.24175	0.112799	A0A2Z6B0R1_9DELT	livG4	0.77	1.2	4	1	1	2	2	1
Protein-glutamate methylesterase/protein-glutamine glutaminase OS=Desulfovibrio ferrophilus OX=241368 GN=cheB PE=3 SV=1	-0.537455	0.597712	A0A2Z6AVG5_9DELT	cheB	0.25	0.7	4	2	4	4	4	6
Protein-glutamate methylesterase/protein-glutamine glutaminase OS=Desulfovibrio ferrophilus OX=241368 GN=cheB PE=3 SV=1	-0.0056956	0.00520264	A0A2Z6AWA5_9DELT	cheB	0.99	1	4	3	3	5	2	3
Pseudouridine synthase OS=Desulfovibrio ferrophilus OX=241368 GN=DFE_0969 PE=3 SV=1	-0.258782	0.179463	A0A2Z6AWV9_9DELT	DFE_0969	0.66	0.8	4	1	6	5	5	3
PTS system sorbose subfamily IIB component OS=Desulfovibrio ferrophilus OX=241368 GN=DFE_0852 PE=4 SV=1	0.999498	0.735827	A0A2Z6AWH3_9DELT	DFE_0852	0.18	2	4	2	6	2	3	1
Putative acetyltransferase family protein OS=Desulfovibrio ferrophilus OX=241368 GN=acsA PE=4 SV=1	-0.852101	0.865705	A0A2Z6B1L7_9DELT	acsA	0.14	0.6	4	2	2	3	6	5
Putative Histidine kinase OS=Desulfovibrio ferrophilus OX=241368 GN=DFE_0830 PE=4 SV=1	-0.0523968	0.0235391	A0A2Z6AWJ8_9DELT	DFE_0830	0.95	1	4	7	3	2	4	8
Pyridoxine 5'-phosphate synthase OS=Desulfovibrio ferrophilus OX=241368 GN=pdxJ PE=3 SV=1	-0.455766	0.157124	A0A2Z6AWI7_9DELT	pdxJ	0.7	0.7	4	0	3	4	0	5
Pyruvate flavodoxin/ferredoxin oxidoreductase domain-containing protein OS=Desulfovibrio ferrophilus OX=241368 GN=DFE_1153 PE=4 SV=1	0.21548	0.0923279	A0A2Z6AXA2_9DELT	DFE_1153	0.81	1.2	4	4	3	3	0	6
Pyruvate, water dikinase OS=Desulfovibrio ferrophilus OX=241368 GN=DFE_3103 PE=4 SV=1	-0.287012	0.107536	A0A2Z6B2T7_9DELT	DFE_3103	0.78	0.8	4	2	3	2	8	1
Regulatory protein GntR HTH OS=Desulfovibrio ferrophilus OX=241368 GN=DFE_3320 PE=4 SV=1	-0.442885	0.220772	A0A2Z6B3N9_9DELT	DFE_3320	0.6	0.7	4	2	1	2	2	5
Response regulator receiver modulated metal dependent phosphohydrolase OS=Desulfovibrio ferrophilus OX=241368 GN=DFE_2692 PE=4 SV=1	-0.866192	1.1716	A0A2Z6B1U0_9DELT	DFE_2692	0.067	0.5	4	1	4	6	5	5
Response regulator receiver protein OS=Desulfovibrio ferrophilus OX=241368 GN=DFE_3282 PE=4 SV=1	-0.812945	0.3813	A0A2Z6B3J5_9DELT	DFE_3282	0.42	0.6	4	2	2	3	9	2
Selenide, water dikinase OS=Desulfovibrio ferrophilus OX=241368 GN=DFE_0419 PE=3 SV=1	0.421246	0.328578	A0A2Z6AVC5_9DELT	DFE_0419	0.47	1.3	4	5	3	5	1	3
Sensory box histidine kinase/response regulator OS=Desulfovibrio ferrophilus OX=241368 GN=DFE_2003 PE=4 SV=1	-0.0442494	0.0128366	A0A2Z6AZQ1_9DELT	DFE_2003	0.97	1	4	0	2	4	0	2
Sensory box protein OS=Desulfovibrio ferrophilus OX=241368 GN=DFE_1383 PE=4 SV=1	0.870122	0.493203	A0A2Z6AXY9_9DELT	DFE_1383	0.32	1.8	4	9	8	4	8	0
Serine--tRNA ligase OS=Desulfovibrio ferrophilus OX=241368 GN=serS PE=3 SV=1	0.126003	0.0319789	A0A2Z6B1L3_9DELT	serS	0.93	1.1	4	2	0	0	1	4
Short-chain dehydrogenase/reductase SDR OS=Desulfovibrio ferrophilus OX=241368 GN=DFE_3341 PE=4 SV=1	-0.517664	0.207948	A0A2Z6B3I2_9DELT	DFE_3341	0.62	0.7	4	0	1	3	3	1
Sigma 54 interacting domain protein OS=Desulfovibrio ferrophilus OX=241368 GN=DFE_1438 PE=4 SV=1	-0.325701	0.150816	A0A2Z6AY28_9DELT	DFE_1438	0.71	0.8	4	3	4	4	9	1
Signal recognition particle protein OS=Desulfovibrio ferrophilus OX=241368 GN=ffh PE=3 SV=1	0.187892	0.114544	A0A2Z6B021_9DELT	ffh	0.77	1.1	4	4	10	8	5	3
Signal transduction histidine kinase, nitrogen specific, NtrB OS=Desulfovibrio ferrophilus OX=241368 GN=DFE_3287 PE=4 SV=1	-1.42739	2.67365	A0A2Z6B3I0_9DELT	DFE_3287	0.0021	0.4	4	6	3	12	12	11
Sodium/hydrogen exchanger OS=Desulfovibrio ferrophilus OX=241368 GN=DFE_3374 PE=4 SV=1	0.593594	0.596272	A0A2Z6B3U8_9DELT	DFE_3374	0.25	1.5	4	3	2	2	3	1
Sulfite reductase OS=Desulfovibrio ferrophilus OX=241368 GN=DFE_3131 PE=3 SV=1	-0.00566348	0.00248675	A0A2Z6B2X9_9DELT	DFE_3131	0.99	1	4	5	1	5	1	4
Superoxide dismutase OS=Desulfovibrio ferrophilus OX=241368 GN=sodB PE=3 SV=1	0.478611	0.195282	A0A2Z6AZC1_9DELT	sodB	0.64	1.4	4	10	1	4	4	3
Terminase large subunit OS=Desulfovibrio ferrophilus OX=241368 GN=DFE_1742 PE=4 SV=1	-0.577997	0.536157	A0A2Z6AZ28_9DELT	DFE_1742	0.29	0.7	4	1	6	5	6	5
Thiamine biosynthesis protein ThiC OS=Desulfovibrio ferrophilus OX=241368 GN=DFE_2326 PE=4 SV=1	-0.261183	0.326014	A0A2Z6B0M6_9DELT	DFE_2326	0.47	0.8	4	4	2	4	5	3
Thymidylate synthase, flavin-dependent OS=Desulfovibrio ferrophilus OX=241368 GN=DFE_0238 PE=4 SV=1	-0.310208	0.215504	A0A2Z6AUQ2_9DELT	DFE_0238	0.61	0.8	4	3	2	2	6	3
Transcriptional regulator, AraC family OS=Desulfovibrio ferrophilus OX=241368 GN=DFE_2496 PE=4 SV=1	-0.0291523	0.023256	A0A2Z6B138_9DELT	DFE_2496	0.95	1	4	6	4	3	5	6
Transcriptional regulator, LysR family OS=Desulfovibrio ferrophilus OX=241368 GN=DFE_2118 PE=3 SV=1	0.340443	0.0932812	A0A2Z6B020_9DELT	DFE_2118	0.81	1.3	4	1	0	2	2	0
Transcription-repair-coupling factor OS=Desulfovibrio ferrophilus OX=241368 GN=mfd PE=3 SV=1	-0.294711	0.253313	A0A2Z6AWQ4_9DELT	mfd	0.56	0.8	4	7	3	5	5	7
tRNA-dihydrouridine synthase OS=Desulfovibrio ferrophilus OX=241368 GN=DFE_1255 PE=3 SV=1	-0.171463	0.113637	A0A2Z6AXL6_9DELT	DFE_1255	0.77	0.9	4	1	5	3	5	3
tRNA-specific 2-thiouridylase MnmA OS=Desulfovibrio ferrophilus OX=241368 GN=trmU PE=3 SV=1	-0.330066	0.648604	A0A2Z6AVA1_9DELT	trmU	0.22	0.8	4	5	3	5	5	5
Twitching motility two-component system response regulator PilH OS=Desulfovibrio ferrophilus OX=241368 GN=DFE_0678 PE=4 SV=1	0.446423	0.222071	A0A2Z6AVZ0_9DELT	DFE_0678	0.6	1.4	4	3	1	4	1	1
Two component Fis family sigma54-specifictranscriptional regulator OS=Desulfovibrio ferrophilus OX=241368 GN=DFE_1391 PE=4 SV=1	0.178797	0.13308	A0A2Z6AXZ0_9DELT	DFE_1391	0.74	1.1	4	2	3	3	4	1
Uncharacterized protein OS=Desulfovibrio ferrophilus OX=241368 GN=DFE_0094 PE=4 SV=1	0.00992376	0.00289759	A0A2Z6AUC6_9DELT	DFE_0094	0.99	1	4	0	4	6	1	1
Uncharacterized protein OS=Desulfovibrio ferrophilus OX=241368 GN=DFE_0218 PE=4 SV=1	0.841768	0.721348	A0A2Z6AUN2_9DELT	DFE_0218	0.19	1.8	4	3	2	1	3	1
Uncharacterized protein OS=Desulfovibrio ferrophilus OX=241368 GN=DFE_0334 PE=4 SV=1	1.16376	1.35841	A0A2Z6AV19_9DELT	DFE_0334	0.044	2.2	4	2	3	2	1	1
Uncharacterized protein OS=Desulfovibrio ferrophilus OX=241368 GN=DFE_0340 PE=4 SV=1	0.454312	0.234258	A0A2Z6AV55_9DELT	DFE_0340	0.58	1.4	4	1	2	1	3	1
Uncharacterized protein OS=Desulfovibrio ferrophilus OX=241368 GN=DFE_0517 PE=4 SV=1	0.91723	0.602998	A0A2Z6AVK0_9DELT	DFE_0517	0.25	1.9	4	3	5	2	0	4
Uncharacterized protein OS=Desulfovibrio ferrophilus OX=241368 GN=DFE_0553 PE=4 SV=1	1.21079	0.977354	A0A2Z6AVK2_9DELT	DFE_0553	0.11	2.3	4	2	3	2	2	0
Uncharacterized protein OS=Desulfovibrio ferrophilus OX=241368 GN=DFE_0642 PE=4 SV=1	0.818196	0.92947	A0A2Z6AVX5_9DELT	DFE_0642	0.12	1.8	4	3	2	2	1	2
Uncharacterized protein OS=Desulfovibrio ferrophilus OX=241368 GN=DFE_0728 PE=4 SV=1	-0.208381	0.0991521	A0A2Z6AW35_9DELT	DFE_0728	0.8	0.9	4	4	1	1	4	5
Uncharacterized protein OS=Desulfovibrio ferrophilus OX=241368 GN=DFE_0737 PE=4 SV=1	0.0116166	0.00493456	A0A2Z6AW96_9DELT	DFE_0737	0.99	1	4	5	4	2	9	2
Uncharacterized protein OS=Desulfovibrio ferrophilus OX=241368 GN=DFE_0827 PE=4 SV=1	-0.37669	0.181029	A0A2Z6AWJ1_9DELT	DFE_0827	0.66	0.8	4	1	8	3	5	8
Uncharacterized protein OS=Desulfovibrio ferrophilus OX=241368 GN=DFE_1050 PE=4 SV=1	0.724889	0.499416	A0A2Z6AXA0_9DELT	DFE_1050	0.32	1.7	4	2	4	1	4	1
Uncharacterized protein OS=Desulfovibrio ferrophilus OX=241368 GN=DFE_1075 PE=4 SV=1	-0.0242271	0.00892767	A0A2Z6AX42_9DELT	DFE_1075	0.98	1	4	0	2	3	2	1
Uncharacterized protein OS=Desulfovibrio ferrophilus OX=241368 GN=DFE_1254 PE=4 SV=1	-0.233882	0.148913	A0A2Z6AXP1_9DELT	DFE_1254	0.71	0.9	4	3	3	5	6	1
Uncharacterized protein OS=Desulfovibrio ferrophilus OX=241368 GN=DFE_1439 PE=4 SV=1	-0.306891	0.110655	A0A2Z6AYC1_9DELT	DFE_1439	0.78	0.8	4	1	0	3	1	2
Uncharacterized protein OS=Desulfovibrio ferrophilus OX=241368 GN=DFE_1452 PE=4 SV=1	-0.651997	0.65366	A0A2Z6AY81_9DELT	DFE_1452	0.22	0.6	4	1	4	6	5	3
Uncharacterized protein OS=Desulfovibrio ferrophilus OX=241368 GN=DFE_1981 PE=4 SV=1	0.279322	0.097066	A0A2Z6AZK6_9DELT	DFE_1981	0.8	1.2	4	1	1	2	3	0
Uncharacterized protein OS=Desulfovibrio ferrophilus OX=241368 GN=DFE_2030 PE=4 SV=1	-0.629553	0.416574	A0A2Z6B051_9DELT	DFE_2030	0.38	0.6	4	2	4	2	8	5
Uncharacterized protein OS=Desulfovibrio ferrophilus OX=241368 GN=DFE_2075 PE=4 SV=1	1.41446	0.39192	A0A2Z6AZU7_9DELT	DFE_2075	0.41	2.7	4	2	0	0	0	2
Uncharacterized protein OS=Desulfovibrio ferrophilus OX=241368 GN=DFE_2513 PE=4 SV=1	0.682363	0.208005	A0A2Z6B146_9DELT	DFE_2513	0.62	1.6	4	1	0	1	1	1
Uncharacterized protein OS=Desulfovibrio ferrophilus OX=241368 GN=DFE_2705 PE=4 SV=1	-0.667892	0.800061	A0A2Z6B1S7_9DELT	DFE_2705	0.16	0.6	4	2	3	6	3	5
Uncharacterized protein OS=Desulfovibrio ferrophilus OX=241368 GN=DFE_A0018 PE=4 SV=1	1.43247	0.761363	A0A2Z6B3M7_9DELT	DFE_A0018	0.17	2.7	4	1	3	1	2	0
Uridylate kinase OS=Desulfovibrio ferrophilus OX=241368 GN=pyrH PE=3 SV=1	-0.671877	0.438253	A0A2Z6AZI2_9DELT	pyrH	0.36	0.6	4	3	5	4	11	4
UspA domain-containing protein OS=Desulfovibrio ferrophilus OX=241368 GN=DFE_0048 PE=4 SV=1	-0.0180551	0.0221396	A0A2Z6AU65_9DELT	DFE_0048	0.95	1	4	3	5	5	3	4
UvrABC system protein B OS=Desulfovibrio ferrophilus OX=241368 GN=uvrB PE=3 SV=1	0.867981	0.781244	A0A2Z6AW94_9DELT	uvrB	0.17	1.8	4	3	2	3	1	1
(P)ppGpp synthetase I SpoT/RelA OS=Desulfovibrio ferrophilus OX=241368 GN=DFE_1319 PE=3 SV=1	1.16259	0.73038	A0A2Z6AXW5_9DELT	DFE_1319	0.19	2.2	3	6	5	2	0	4
2-amino-3,7-dideoxy-D-threo-hept-6-ulosonate synthase OS=Desulfovibrio ferrophilus OX=241368 GN=aroA' PE=3 SV=1	0.529001	0.451897	A0A2Z6AZK3_9DELT	aroA	0.35	1.4	3	2	4	2	1	3
2-hydroxyglutaryl-CoA dehydratase subunit D OS=Desulfovibrio ferrophilus OX=241368 GN=DFE_2247 PE=4 SV=1	-0.00450739	0.00113887	A0A2Z6B0H5_9DELT	DFE_2247	1	1	3	1	0	3	0	1
2-oxoglutarate synthase OS=Desulfovibrio ferrophilus OX=241368 GN=DFE_0177 PE=4 SV=1	-0.215588	0.116146	A0A2Z6AUK0_9DELT	DFE_0177	0.77	0.9	3	2	1	2	4	1
3,4-dihydroxy-2-butanone 4-phosphate synthase OS=Desulfovibrio ferrophilus OX=241368 GN=ribB PE=3 SV=1	1.60188	0.565461	A0A2Z6B397_9DELT	ribB	0.27	3	3	0	3	1	1	0
30S ribosomal protein S1 OS=Desulfovibrio ferrophilus OX=241368 GN=rpsA PE=3 SV=1	-0.0494835	0.0345137	A0A2Z6B373_9DELT	rpsA	0.92	1	3	3	2	2	2	4
3-deoxy-manno-octulosonate cytidylyltransferase OS=Desulfovibrio ferrophilus OX=241368 GN=kdsB PE=3 SV=1	0.607015	0.103311	A0A2Z6AXL3_9DELT	kdsB	0.79	1.5	3	0	0	2	0	0
4Fe-4S ferredoxin iron-sulfur binding domain protein OS=Desulfovibrio ferrophilus OX=241368 GN=DFE_0169 PE=4 SV=1	0.316284	0.0934645	A0A2Z6AUM5_9DELT	DFE_0169	0.81	1.2	3	0	2	1	3	0
4Fe-4S ferredoxin OS=Desulfovibrio ferrophilus OX=241368 GN=DFE_0756 PE=4 SV=1	-0.603798	0.287661	A0A2Z6AW62_9DELT	DFE_0756	0.52	0.7	3	4	1	1	7	4
4Fe-4S ferredoxin OS=Desulfovibrio ferrophilus OX=241368 GN=DFE_0832 PE=4 SV=1	0.721557	0.57464	A0A2Z6AWF5_9DELT	DFE_0832	0.27	1.6	3	2	5	3	1	2
4-phosphoerythronate dehydrogenase OS=Desulfovibrio ferrophilus OX=241368 GN=pdxB_1 PE=3 SV=1	0.44281	0.259455	A0A2Z6B2B8_9DELT	pdxB_1	0.55	1.4	3	2	5	2	1	4
6-phosphofructokinase OS=Desulfovibrio ferrophilus OX=241368 GN=DFE_0519 PE=4 SV=1	-0.760675	0.654532	A0A2Z6AVN9_9DELT	DFE_0519	0.22	0.6	3	1	2	5	2	3
6-phosphogluconate dehydrogenase OS=Desulfovibrio ferrophilus OX=241368 GN=DFE_2916 PE=4 SV=1	1.07209	0.869101	A0A2Z6B2B2_9DELT	DFE_2916	0.14	2.1	3	4	3	3	2	0
8-amino-7-oxononanoate synthase OS=Desulfovibrio ferrophilus OX=241368 GN=DFE_1334 PE=3 SV=1	0.995559	1.30929	A0A2Z6AXX7_9DELT	DFE_1334	0.049	2	3	3	2	1	2	1
ABC transporter OS=Desulfovibrio ferrophilus OX=241368 GN=DFE_0801 PE=4 SV=1	-0.126668	0.0617294	A0A2Z6AW98_9DELT	DFE_0801	0.87	0.9	3	2	6	3	7	2
ABC-type metal ion transport system, periplasmic component/surface adhesin OS=Desulfovibrio ferrophilus OX=241368 GN=DFE_1969 PE=4 SV=1	-0.513733	0.455853	A0A2Z6AZT5_9DELT	DFE_1969	0.35	0.7	3	1	1	3	2	2
ABC-type multidrug transport system, ATPase component OS=Desulfovibrio ferrophilus OX=241368 GN=DFE_0986 PE=4 SV=1	-0.373217	0.572072	A0A2Z6AWT3_9DELT	DFE_0986	0.27	0.8	3	3	5	4	5	5
ABC-type transport system, periplasmic component OS=Desulfovibrio ferrophilus OX=241368 GN=DFE_1217 PE=4 SV=1	-0.457759	0.101792	A0A2Z6AXL8_9DELT	DFE_1217	0.79	0.7	3	0	0	3	0	1
ABC-type transporter, ATPase component OS=Desulfovibrio ferrophilus OX=241368 GN=DFE_1344 PE=3 SV=1	-0.72894	0.295674	A0A2Z6AXY7_9DELT	DFE_1344	0.51	0.6	3	1	2	7	1	2
ABC-type uncharacterized transport system, periplasmic component OS=Desulfovibrio ferrophilus OX=241368 GN=DFE_1525 PE=4 SV=1	-0.234966	0.0833373	A0A2Z6AYB4_9DELT	DFE_1525	0.83	0.8	3	2	0	4	1	1
Abortive infection protein AbiGI OS=Desulfovibrio ferrophilus OX=241368 GN=DFE_0477 PE=4 SV=1	1.03056	0.673244	A0A2Z6AVF6_9DELT	DFE_0477	0.21	2	3	2	3	1	3	0
Acetyl-coenzyme A synthetase OS=Desulfovibrio ferrophilus OX=241368 GN=acsA PE=3 SV=1	-0.0423052	0.0213539	A0A2Z6B1I9_9DELT	acsA	0.95	1	3	1	3	1	4	2
Acetyl-coenzyme A synthetase OS=Desulfovibrio ferrophilus OX=241368 GN=acsA2 PE=4 SV=1	-0.631082	0.799469	A0A2Z6B1A1_9DELT	acsA2	0.16	0.6	3	2	3	3	4	5
Acetylglutamate kinase OS=Desulfovibrio ferrophilus OX=241368 GN=argB PE=3 SV=1	3.09304	2.12133	A0A2Z6AW40_9DELT	argB	0.0076	8.5	3	3	2	1	0	0
Acetylornithine deacetylase or succinyl-diaminopimelate desuccinylase OS=Desulfovibrio ferrophilus OX=241368 GN=DFE_0872 PE=4 SV=1	1.81698	0.4389	A0A2Z6AWM1_9DELT	DFE_0872	0.36	3.5	3	1	0	0	0	1
Acetyltransferase OS=Desulfovibrio ferrophilus OX=241368 GN=DFE_2584 PE=4 SV=1	0.442363	0.509166	A0A2Z6B1J2_9DELT	DFE_2584	0.31	1.4	3	3	2	3	2	1
Adenylate/guanylate cyclase with integral membrane sensor OS=Desulfovibrio ferrophilus OX=241368 GN=DFE_3263 PE=4 SV=1	0.00147434	0.000600426	A0A2Z6B3A0_9DELT	DFE_3263	1	1	3	4	3	1	7	2
Adenylosuccinate lyase OS=Desulfovibrio ferrophilus OX=241368 GN=DFE_2748 PE=3 SV=1	0.607865	0.456974	A0A2Z6B1V5_9DELT	DFE_2748	0.35	1.5	3	3	2	1	1	3
Alanine--tRNA ligase OS=Desulfovibrio ferrophilus OX=241368 GN=alaS PE=3 SV=1	-0.728129	0.86843	A0A2Z6B0E6_9DELT	alaS	0.14	0.6	3	2	3	3	6	4
Aldehyde ferredoxin oxidoreductase OS=Desulfovibrio ferrophilus OX=241368 GN=DFE_2741 PE=4 SV=1	0.167045	0.111274	A0A2Z6B1R8_9DELT	DFE_2741	0.77	1.1	3	3	5	4	5	1
Alpha-acetolactate decarboxylase OS=Desulfovibrio ferrophilus OX=241368 GN=DFE_3307 PE=3 SV=1	0.80796	1.19644	A0A2Z6B3K0_9DELT	DFE_3307	0.064	1.8	3	2	2	2	1	1
Aminodeoxyfutalosine synthase OS=Desulfovibrio ferrophilus OX=241368 GN=mqnE PE=3 SV=1	0.761182	0.497138	A0A2Z6B342_9DELT	mqnE	0.32	1.7	3	4	6	4	4	0
Anthranilate phosphoribosyltransferase OS=Desulfovibrio ferrophilus OX=241368 GN=trpD PE=3 SV=1	-0.0445678	0.0151026	A0A2Z6B2J9_9DELT	trpD	0.97	1	3	0	1	2	1	1
Arginine biosynthesis bifunctional protein ArgJ OS=Desulfovibrio ferrophilus OX=241368 GN=argJ PE=3 SV=1	1.28073	1.60857	A0A2Z6B061_9DELT	argJ	0.025	2.4	3	4	5	2	2	1
Arginine--tRNA ligase OS=Desulfovibrio ferrophilus OX=241368 GN=argS PE=3 SV=1	-0.870814	0.790303	A0A2Z6AVM1_9DELT	argS	0.16	0.5	3	1	1	3	4	2
Asparagine--tRNA ligase OS=Desulfovibrio ferrophilus OX=241368 GN=asnS PE=3 SV=1	-0.0281224	0.00708053	A0A2Z6B396_9DELT	asnS	0.98	1	3	0	1	3	0	1
ATP synthase subunit beta OS=Desulfovibrio ferrophilus OX=241368 GN=atpD-3 PE=3 SV=1	-1.60936	0.999663	A0A2Z6B2J0_9DELT	atpD-3	0.1	0.3	3	0	2	8	4	3
ATPase involved in DNA repair OS=Desulfovibrio ferrophilus OX=241368 GN=DFE_1711 PE=4 SV=1	-0.557199	1.14775	A0A2Z6AYU8_9DELT	DFE_1711	0.071	0.7	3	3	3	4	4	5
ATP-dependent Clp protease ATP-binding subunit ClpA OS=Desulfovibrio ferrophilus OX=241368 GN=clpA PE=3 SV=1	0.374665	0.189481	A0A2Z6AWD4_9DELT	clpA	0.65	1.3	3	3	8	4	6	1
ATP-dependent protease ATPase subunit HslU OS=Desulfovibrio ferrophilus OX=241368 GN=hslU PE=3 SV=1	1.25472	0.435548	A0A2Z6AW37_9DELT	hslU	0.37	2.4	3	0	4	2	1	0
ATP-dependent protease subunit HslV OS=Desulfovibrio ferrophilus OX=241368 GN=hslV PE=3 SV=1	0.128759	0.0741177	A0A2Z6AW21_9DELT	hslV	0.84	1.1	3	1	5	3	2	3
ATP-grasp domain-containing protein OS=Desulfovibrio ferrophilus OX=241368 GN=DFE_1414 PE=4 SV=1	-0.447081	0.292645	A0A2Z6AY84_9DELT	DFE_1414	0.51	0.7	3	6	1	6	5	3
Band 7 protein OS=Desulfovibrio ferrophilus OX=241368 GN=DFE_2659 PE=4 SV=1	-0.752799	0.292064	A0A2Z6B1N5_9DELT	DFE_2659	0.51	0.6	3	2	1	1	7	2
B-block binding subunit of TFIIIC OS=Desulfovibrio ferrophilus OX=241368 GN=DFE_1928 PE=4 SV=1	-0.86543	0.602726	A0A2Z6AZG1_9DELT	DFE_1928	0.25	0.5	3	2	0	4	2	3
Bifunctional enzyme IspD/IspF OS=Desulfovibrio ferrophilus OX=241368 GN=ispDF PE=3 SV=1	2.33706	0.656043	A0A2Z6AXA4_9DELT	ispDF	0.22	5.1	3	2	0	0	1	0
BPL_N domain-containing protein OS=Desulfovibrio ferrophilus OX=241368 GN=DFE_3079 PE=4 SV=1	0.911849	0.486351	A0A2Z6B2Y8_9DELT	DFE_3079	0.33	1.9	3	1	4	0	2	2
Carboxynorspermidine/carboxyspermidine decarboxylase OS=Desulfovibrio ferrophilus OX=241368 GN=DFE_2479 PE=3 SV=1	0.619163	0.425259	A0A2Z6B167_9DELT	DFE_2479	0.38	1.5	3	2	3	0	3	2
Catalase OS=Desulfovibrio ferrophilus OX=241368 GN=DFE_0469 PE=3 SV=1	-0.421356	0.3363	A0A2Z6AVI3_9DELT	DFE_0469	0.46	0.7	3	1	3	3	2	4
Cation/multidrug efflux pump OS=Desulfovibrio ferrophilus OX=241368 GN=DFE_2041 PE=3 SV=1	-0.786438	0.368406	A0A2Z6AZR9_9DELT	DFE_2041	0.43	0.6	3	2	4	10	5	1
CBS domain containing membrane protein OS=Desulfovibrio ferrophilus OX=241368 GN=DFE_1086 PE=4 SV=1	10	0.714331	A0A2Z6AX29_9DELT	DFE_1086	0.19	INF	3	1	0	0	0	0
Cell division protein FtsK OS=Desulfovibrio ferrophilus OX=241368 GN=DFE_0974 PE=3 SV=1	0.412819	0.154362	A0A2Z6AWV4_9DELT	DFE_0974	0.7	1.3	3	5	0	1	3	2
Cell wall hydrolase/autolysin OS=Desulfovibrio ferrophilus OX=241368 GN=DFE_0735 PE=4 SV=1	-0.360457	0.561422	A0A2Z6AW60_9DELT	DFE_0735	0.27	0.8	3	2	2	4	3	2
Chaperone protein ClpB OS=Desulfovibrio ferrophilus OX=241368 GN=clpB PE=3 SV=1	-0.626097	0.507142	A0A2Z6AUP4_9DELT	clpB	0.31	0.6	3	3	5	9	3	5
Chaperone protein DnaJ OS=Desulfovibrio ferrophilus OX=241368 GN=dnaJ PE=3 SV=1	0.384101	0.0820791	A0A2Z6AXN4_9DELT	dnaJ	0.83	1.3	3	0	1	0	3	0
Chemotaxis protein CheC OS=Desulfovibrio ferrophilus OX=241368 GN=DFE_2483 PE=4 SV=1	-1.2928	0.631661	A0A2Z6B119_9DELT	DFE_2483	0.23	0.4	3	0	0	3	2	2
Chemotaxis protein CheV OS=Desulfovibrio ferrophilus OX=241368 GN=cheV PE=4 SV=1	0.462454	0.283676	A0A2Z6AXQ7_9DELT	cheV	0.52	1.4	3	1	3	1	3	1
Chemotaxis protein methyltransferase OS=Desulfovibrio ferrophilus OX=241368 GN=DFE_0486 PE=4 SV=1	1.24556	0.721501	A0A2Z6AVE0_9DELT	DFE_0486	0.19	2.4	3	1	3	1	2	0
Chorismate dehydratase OS=Desulfovibrio ferrophilus OX=241368 GN=mqnA PE=3 SV=1	-0.0498804	0.0287144	A0A2Z6AWQ5_9DELT	mqnA	0.94	1	3	1	3	3	1	3
Cobalt-precorrin-5B C(1)-methyltransferase OS=Desulfovibrio ferrophilus OX=241368 GN=cbiD PE=3 SV=1	-1.12892	1.26862	A0A2Z6B2H9_9DELT	cbiD	0.054	0.5	3	1	2	6	4	3
Cobyrinic acid ac-diamide synthase OS=Desulfovibrio ferrophilus OX=241368 GN=DFE_A0037 PE=4 SV=1	0.645894	0.215918	A0A2Z6B3Z9_9DELT	DFE_A0037	0.61	1.6	3	2	2	0	0	4
Cyclic nucleotide-binding protein OS=Desulfovibrio ferrophilus OX=241368 GN=DFE_0535 PE=4 SV=1	-0.609669	0.905401	A0A2Z6AVK1_9DELT	DFE_0535	0.12	0.7	3	4	5	5	6	7
Cyclic nucleotide-binding protein OS=Desulfovibrio ferrophilus OX=241368 GN=DFE_2379 PE=4 SV=1	-0.582477	0.636658	A0A2Z6B0W9_9DELT	DFE_2379	0.23	0.7	3	2	1	4	3	2
D-alanine--D-alanine ligase OS=Desulfovibrio ferrophilus OX=241368 GN=ddl PE=3 SV=1	-0.0778634	0.0477828	A0A2Z6AXK0_9DELT	ddl	0.9	0.9	3	4	4	6	5	1
D-alanyl-D-alanine dipeptidase OS=Desulfovibrio ferrophilus OX=241368 GN=ddpX PE=3 SV=1	1.41217	0.830723	A0A2Z6B2N3_9DELT	ddpX	0.15	2.7	3	4	1	1	1	1
DegV family protein OS=Desulfovibrio ferrophilus OX=241368 GN=DFE_0314 PE=4 SV=1	0.495366	0.418806	A0A2Z6AUZ8_9DELT	DFE_0314	0.38	1.4	3	7	4	3	4	3
Deoxyhypusine synthase-like protein OS=Desulfovibrio ferrophilus OX=241368 GN=DFE_2296 PE=4 SV=1	0.394592	0.163856	A0A2Z6B0J9_9DELT	DFE_2296	0.69	1.3	3	1	5	3	4	0
Diaminopimelate epimerase OS=Desulfovibrio ferrophilus OX=241368 GN=dapF PE=3 SV=1	0.377688	0.285616	A0A2Z6AWG2_9DELT	dapF	0.52	1.3	3	1	4	2	2	2
Diguanylate cyclase OS=Desulfovibrio ferrophilus OX=241368 GN=DFE_1561 PE=4 SV=1	0.125848	0.115974	A0A2Z6AYE5_9DELT	DFE_1561	0.77	1.1	3	2	5	3	3	3
Diguanylate cyclase OS=Desulfovibrio ferrophilus OX=241368 GN=DFE_1852 PE=4 SV=1	-0.92116	2.25701	A0A2Z6AZD3_9DELT	DFE_1852	0.0055	0.5	3	3	2	5	5	5
Diguanylate cyclase OS=Desulfovibrio ferrophilus OX=241368 GN=DFE_1927 PE=4 SV=1	1.48772	1.03698	A0A2Z6AZN3_9DELT	DFE_1927	0.092	2.8	3	4	7	1	3	1
Diguanylate cyclase/phosphodiesterase with PAS/PAC sensor OS=Desulfovibrio ferrophilus OX=241368 GN=DFE_0312 PE=4 SV=1	-0.058155	0.0291182	A0A2Z6AUZ2_9DELT	DFE_0312	0.94	1	3	1	4	1	4	3
Diguanylate phosphodiesterase metal dependent hydrolase domain containing protein OS=Desulfovibrio ferrophilus OX=241368 GN=DFE_3023 PE=4 SV=1	0.243557	0.125228	A0A2Z6B2K8_9DELT	DFE_3023	0.75	1.2	3	1	2	1	1	2
Dihydroorotase OS=Desulfovibrio ferrophilus OX=241368 GN=pyrC PE=3 SV=1	0.145235	0.0781639	A0A2Z6B1Z6_9DELT	pyrC	0.84	1.1	3	4	5	7	1	3
Dihydroorotate dehydrogenase OS=Desulfovibrio ferrophilus OX=241368 GN=DFE_2861 PE=4 SV=1	1.00246	0.289604	A0A2Z6B241_9DELT	DFE_2861	0.51	2	3	0	1	1	1	0
DinB family protein OS=Desulfovibrio ferrophilus OX=241368 GN=DFE_1604 PE=4 SV=1	1.36802	1.20895	A0A2Z6AYQ7_9DELT	DFE_1604	0.062	2.6	3	2	3	0	2	1
Dinitrogenase iron-molybdenum cofactor biosynthesis protein OS=Desulfovibrio ferrophilus OX=241368 GN=DFE_2423 PE=4 SV=1	-0.737875	0.388482	A0A2Z6B0V7_9DELT	DFE_2423	0.41	0.6	3	2	0	2	2	4
Dipeptide transport system permease DppB OS=Desulfovibrio ferrophilus OX=241368 GN=dppB3 PE=3 SV=1	0.938173	0.537413	A0A2Z6B1C3_9DELT	dppB3	0.29	1.9	3	1	2	0	2	1
dITP/XTP pyrophosphatase OS=Desulfovibrio ferrophilus OX=241368 GN=DFE_3190 PE=3 SV=1	0.15943	0.15492	A0A2Z6B3B9_9DELT	DFE_3190	0.7	1.1	3	4	2	3	2	3
D-lactate dehydrogenase OS=Desulfovibrio ferrophilus OX=241368 GN=DFE_2128 PE=4 SV=1	0.650745	0.269092	A0A2Z6B029_9DELT	DFE_2128	0.54	1.6	3	1	6	0	3	3
DNA polymerase III subunit gamma/tau OS=Desulfovibrio ferrophilus OX=241368 GN=dnaX PE=3 SV=1	-0.624277	0.3496	A0A2Z6AXB5_9DELT	dnaX	0.45	0.6	3	2	1	1	5	3
DNA topoisomerase III OS=Desulfovibrio ferrophilus OX=241368 GN=DFE_2875 PE=4 SV=1	-1.50645	0.856496	A0A2Z6B299_9DELT	DFE_2875	0.14	0.4	3	0	3	4	4	8
DNA/RNA helicase, superfamily I OS=Desulfovibrio ferrophilus OX=241368 GN=DFE_3334 PE=4 SV=1	-0.164674	0.0407397	A0A2Z6B3R7_9DELT	DFE_3334	0.91	0.9	3	0	1	0	1	3
Electron transfer flavoprotein alpha subunit-like protein OS=Desulfovibrio ferrophilus OX=241368 GN=DFE_1052 PE=4 SV=1	0.0164844	0.010155	A0A2Z6AX49_9DELT	DFE_1052	0.98	1	3	2	1	3	2	1
Elp3 domain-containing protein OS=Desulfovibrio ferrophilus OX=241368 GN=DFE_2316 PE=4 SV=1	-0.304423	0.211496	A0A2Z6B0L8_9DELT	DFE_2316	0.61	0.8	3	3	7	8	3	5
Extracellular ligand-binding receptor OS=Desulfovibrio ferrophilus OX=241368 GN=DFE_2062 PE=4 SV=1	-0.655618	0.365288	A0A2Z6AZZ5_9DELT	DFE_2062	0.43	0.6	3	0	1	2	2	2
Extracellular solute-binding protein family 1 OS=Desulfovibrio ferrophilus OX=241368 GN=potD PE=4 SV=1	0.584978	0.251097	A0A2Z6B211_9DELT	potD	0.56	1.5	3	3	0	1	2	1
Extracellular solute-binding protein family 3 OS=Desulfovibrio ferrophilus OX=241368 GN=DFE_0436 PE=4 SV=1	0.181069	0.050143	A0A2Z6AV96_9DELT	DFE_0436	0.89	1.1	3	0	2	1	0	3
Fe-S oxidoreductase OS=Desulfovibrio ferrophilus OX=241368 GN=DFE_1811 PE=4 SV=1	0.0179249	0.00550038	A0A2Z6AZ42_9DELT	DFE_1811	0.99	1	3	0	2	3	2	0
Fe-S type, tartrate/fumarate subfamily hydro-lyase subunit alpha OS=Desulfovibrio ferrophilus OX=241368 GN=DFE_0592 PE=4 SV=1	0.113712	0.156276	A0A2Z6AVS4_9DELT	DFE_0592	0.7	1.1	3	4	4	3	3	4
Fis family transcriptional regulator OS=Desulfovibrio ferrophilus OX=241368 GN=DFE_0699 PE=4 SV=1	1.52435	0.542165	A0A2Z6AW56_9DELT	DFE_0699	0.29	2.9	3	3	0	0	1	1
Fis family transcriptional regulator OS=Desulfovibrio ferrophilus OX=241368 GN=DFE_2068 PE=4 SV=1	-0.0552951	0.0387357	A0A2Z6AZX5_9DELT	DFE_2068	0.91	1	3	3	4	2	3	5
Fis family transcriptional regulator OS=Desulfovibrio ferrophilus OX=241368 GN=DFE_3288 PE=4 SV=1	0.281601	0.114907	A0A2Z6B3A4_9DELT	DFE_3288	0.77	1.2	3	8	4	5	8	0
Flagellar hook-associated protein 2 OS=Desulfovibrio ferrophilus OX=241368 GN=DFE_1911 PE=3 SV=1	-0.890187	0.636171	A0A2Z6AZE5_9DELT	DFE_1911	0.23	0.5	3	1	2	6	2	3
Flagellar L-ring protein OS=Desulfovibrio ferrophilus OX=241368 GN=flgH PE=3 SV=1	0.0367349	0.0131386	A0A2Z6AXE6_9DELT	flgH	0.97	1	3	1	1	3	2	0
Flagellar motor protein OS=Desulfovibrio ferrophilus OX=241368 GN=DFE_1975 PE=4 SV=1	-1.10471	0.319275	A0A2Z6AZK1_9DELT	DFE_1975	0.48	0.5	3	0	0	3	0	3
Flagellin OS=Desulfovibrio ferrophilus OX=241368 GN=DFE_0943 PE=3 SV=1	-0.728687	0.159447	A0A2Z6AWP1_9DELT	DFE_0943	0.69	0.6	3	0	2	5	1	0
Flagellin OS=Desulfovibrio ferrophilus OX=241368 GN=DFE_1910 PE=3 SV=1	-1.32114	1.8945	A0A2Z6AZQ6_9DELT	DFE_1910	0.013	0.4	3	1	3	6	5	6
Flagellin OS=Desulfovibrio ferrophilus OX=241368 GN=DFE_2105 PE=3 SV=1	-0.764926	0.709055	A0A2Z6AZX7_9DELT	DFE_2105	0.2	0.6	3	3	5	9	7	3
Flagellin OS=Desulfovibrio ferrophilus OX=241368 GN=DFE_2171 PE=3 SV=1	-1.12754	0.840522	A0A2Z6B049_9DELT	DFE_2171	0.14	0.5	3	1	2	6	3	2
Flagellin OS=Desulfovibrio ferrophilus OX=241368 GN=DFE_2355 PE=3 SV=1	-0.279862	0.144151	A0A2Z6B0Q4_9DELT	DFE_2355	0.72	0.8	3	2	4	6	3	1
Formyltetrahydrofolate deformylase OS=Desulfovibrio ferrophilus OX=241368 GN=purU PE=3 SV=1	-1.02911	0.718525	A0A2Z6B2Z0_9DELT	purU	0.19	0.5	3	1	0	3	3	2
Fructose-1,6-bisphosphatase class 1 OS=Desulfovibrio ferrophilus OX=241368 GN=fbp PE=3 SV=1	-0.643973	0.305248	A0A2Z6AX19_9DELT	fbp	0.5	0.6	3	3	2	4	1	7
Fructose-1,6-bisphosphate aldolase OS=Desulfovibrio ferrophilus OX=241368 GN=DFE_2194 PE=4 SV=1	0.199017	0.0853753	A0A2Z6B0G2_9DELT	DFE_2194	0.82	1.1	3	0	3	2	1	2
Fumarate reductase flavoprotein subunit OS=Desulfovibrio ferrophilus OX=241368 GN=frdA PE=4 SV=1	-0.308821	0.746094	A0A2Z6AVV0_9DELT	frdA	0.18	0.8	3	3	3	4	3	4
Glu/Leu/Phe/Val dehydrogenase OS=Desulfovibrio ferrophilus OX=241368 GN=DFE_0171 PE=4 SV=1	0.380633	0.180229	A0A2Z6AUI4_9DELT	DFE_0171	0.66	1.3	3	4	8	6	6	0
Glutamine--tRNA ligase OS=Desulfovibrio ferrophilus OX=241368 GN=glnS PE=3 SV=1	0.56968	0.442641	A0A2Z6B114_9DELT	glnS	0.36	1.5	3	2	1	1	2	1
Glycerol-3-phosphate dehydrogenase, anaerobic, B subunit OS=Desulfovibrio ferrophilus OX=241368 GN=glpB PE=4 SV=1	-0.245486	0.155228	A0A2Z6B194_9DELT	glpB	0.7	0.8	3	2	2	3	1	4
Glycine--tRNA ligase alpha subunit OS=Desulfovibrio ferrophilus OX=241368 GN=glyQ PE=3 SV=1	0.821086	0.621385	A0A2Z6AWM0_9DELT	glyQ	0.24	1.8	3	3	1	2	1	1
Glycosyl transferase family 2 OS=Desulfovibrio ferrophilus OX=241368 GN=DFE_0788 PE=4 SV=1	-0.240173	0.18468	A0A2Z6AW85_9DELT	DFE_0788	0.65	0.8	3	2	6	6	4	3
Glycosyl transferase group 1 OS=Desulfovibrio ferrophilus OX=241368 GN=DFE_1540 PE=4 SV=1	-0.492589	0.335944	A0A2Z6AYN4_9DELT	DFE_1540	0.46	0.7	3	2	2	4	5	1
Glycosyl transferase, group 1 OS=Desulfovibrio ferrophilus OX=241368 GN=DFE_2762 PE=4 SV=1	-0.747189	0.431144	A0A2Z6B219_9DELT	DFE_2762	0.37	0.6	3	2	4	3	9	3
Glycosyltransferase, group 2 family OS=Desulfovibrio ferrophilus OX=241368 GN=DFE_2855 PE=4 SV=1	-0.0705539	0.0389017	A0A2Z6B278_9DELT	DFE_2855	0.91	1	3	1	2	2	1	3
GTPase Era OS=Desulfovibrio ferrophilus OX=241368 GN=era PE=3 SV=1	-0.325001	0.182334	A0A2Z6B1K5_9DELT	era	0.66	0.8	3	0	2	2	2	2
HAD-superfamily hydrolase OS=Desulfovibrio ferrophilus OX=241368 GN=DFE_1479 PE=4 SV=1	-0.653258	0.204356	A0A2Z6AYF9_9DELT	DFE_1479	0.62	0.6	3	1	0	0	4	2
Hemerythrin domain-containing protein OS=Desulfovibrio ferrophilus OX=241368 GN=DFE_0822 PE=4 SV=1	0.539298	0.518924	A0A2Z6AWE4_9DELT	DFE_0822	0.3	1.5	3	6	4	4	2	3
High-affinity branched-chain amino acid transport ATP-binding protein LivG OS=Desulfovibrio ferrophilus OX=241368 GN=livG PE=4 SV=1	-0.187144	0.111352	A0A2Z6AZT8_9DELT	livG	0.77	0.9	3	4	3	3	2	6
Histidine kinase OS=Desulfovibrio ferrophilus OX=241368 GN=DFE_1338 PE=4 SV=1	-0.650142	0.321998	A0A2Z6AXT0_9DELT	DFE_1338	0.48	0.6	3	4	0	2	6	3
Histidine kinase OS=Desulfovibrio ferrophilus OX=241368 GN=DFE_2485 PE=4 SV=1	0.186296	0.0791896	A0A2Z6B128_9DELT	DFE_2485	0.83	1.1	3	0	3	1	2	2
Histidinol-phosphate aminotransferase OS=Desulfovibrio ferrophilus OX=241368 GN=hisC PE=3 SV=1	0.475501	0.402742	A0A2Z6B2K6_9DELT	hisC	0.4	1.4	3	1	3	2	2	1
Histone deacetylase OS=Desulfovibrio ferrophilus OX=241368 GN=DFE_2691 PE=4 SV=1	0.408998	0.258023	A0A2Z6B1L6_9DELT	DFE_2691	0.55	1.3	3	2	3	1	4	1
HTH merR-type domain-containing protein OS=Desulfovibrio ferrophilus OX=241368 GN=DFE_2694 PE=4 SV=1	0.00696223	0.00374414	A0A2Z6B1V8_9DELT	DFE_2694	0.99	1	3	4	1	2	4	2
Hydrogenase maturation factor OS=Desulfovibrio ferrophilus OX=241368 GN=DFE_1264 PE=3 SV=1	1.72916	2.22484	A0A2Z6AXQ1_9DELT	DFE_1264	0.006	3.3	3	4	3	1	1	1
Hypothetical membrane protein OS=Desulfovibrio ferrophilus OX=241368 GN=DFE_0366 PE=4 SV=1	-0.0990942	0.0395141	A0A2Z6AV20_9DELT	DFE_0366	0.91	0.9	3	1	1	1	1	3
Indolepyruvate ferredoxin oxidoreductase OS=Desulfovibrio ferrophilus OX=241368 GN=DFE_0204 PE=4 SV=1	1.64827	0.575645	A0A2Z6AUN7_9DELT	DFE_0204	0.27	3.1	3	3	0	1	1	0
Integral membrane sensor signal transduction histidine kinase OS=Desulfovibrio ferrophilus OX=241368 GN=DFE_0646 PE=4 SV=1	0.506101	0.181826	A0A2Z6AVU7_9DELT	DFE_0646	0.66	1.4	3	5	3	1	7	0
Integral membrane sensor signal transduction histidine kinase OS=Desulfovibrio ferrophilus OX=241368 GN=DFE_1429 PE=4 SV=1	-0.76989	0.69722	A0A2Z6AYA3_9DELT	DFE_1429	0.2	0.6	3	2	1	4	2	4
Integral membrane sensor signal transduction histidine kinase OS=Desulfovibrio ferrophilus OX=241368 GN=DFE_2342 PE=4 SV=1	0.0239983	0.0169344	A0A2Z6B0U8_9DELT	DFE_2342	0.96	1	3	4	6	5	6	2
Ion transport 2 domain protein OS=Desulfovibrio ferrophilus OX=241368 GN=DFE_1697 PE=4 SV=1	-0.346836	0.172173	A0A2Z6AZ07_9DELT	DFE_1697	0.67	0.8	3	6	3	1	8	6
L-aspartate oxidase OS=Desulfovibrio ferrophilus OX=241368 GN=DFE_1034 PE=3 SV=1	-0.0791846	0.0353109	A0A2Z6AX16_9DELT	DFE_1034	0.92	0.9	3	3	2	1	2	5
Lipopolysaccharide heptosyltransferase II OS=Desulfovibrio ferrophilus OX=241368 GN=DFE_1650 PE=4 SV=1	-0.541786	0.336343	A0A2Z6AYZ1_9DELT	DFE_1650	0.46	0.7	3	0	2	2	3	2
Lipoprotein releasing system transmembrane protein LolC/E family OS=Desulfovibrio ferrophilus OX=241368 GN=DFE_0327 PE=4 SV=1	0.674999	0.287463	A0A2Z6AUZ9_9DELT	DFE_0327	0.52	1.6	3	0	2	1	1	1
Lon protease OS=Desulfovibrio ferrophilus OX=241368 GN=lon PE=2 SV=1	-0.0347181	0.0197722	A0A2Z6B0J6_9DELT	lon	0.96	1	3	5	9	3	7	7
Lysine--tRNA ligase OS=Desulfovibrio ferrophilus OX=241368 GN=lysS PE=3 SV=1	0.936964	0.330005	A0A2Z6AUY1_9DELT	lysS	0.47	1.9	3	12	2	2	4	3
Membrane bound O-acyl transferase, MBOAT family protein OS=Desulfovibrio ferrophilus OX=241368 GN=DFE_0824 PE=3 SV=1	-0.490465	0.142386	A0A2Z6AWF6_9DELT	DFE_0824	0.72	0.7	3	0	0	1	2	1
Metal dependent phosphohydrolase OS=Desulfovibrio ferrophilus OX=241368 GN=DFE_0424 PE=4 SV=1	0.28605	0.118744	A0A2Z6AVB0_9DELT	DFE_0424	0.76	1.2	3	0	2	2	1	1
Metal dependent phosphohydrolase OS=Desulfovibrio ferrophilus OX=241368 GN=DFE_0912 PE=4 SV=1	0.538214	0.197539	A0A2Z6AWR4_9DELT	DFE_0912	0.63	1.5	3	1	4	0	1	4
Metal-dependent phosphohydrolase OS=Desulfovibrio ferrophilus OX=241368 GN=DFE_1846 PE=4 SV=1	0.570478	0.470792	A0A2Z6AZA1_9DELT	DFE_1846	0.34	1.5	3	1	2	2	1	1
Metallo-beta-lactamase family protein OS=Desulfovibrio ferrophilus OX=241368 GN=DFE_1005 PE=4 SV=1	-0.696437	0.605446	A0A2Z6AWX6_9DELT	DFE_1005	0.25	0.6	3	6	2	8	4	6
Methionine--tRNA ligase OS=Desulfovibrio ferrophilus OX=241368 GN=metG PE=3 SV=1	-0.567041	0.606131	A0A2Z6AV42_9DELT	metG	0.25	0.7	3	5	5	4	8	7
Methyl-accepting chemotaxis sensory transducer OS=Desulfovibrio ferrophilus OX=241368 GN=DFE_3132 PE=4 SV=1	-0.449495	0.348407	A0A2Z6B339_9DELT	DFE_3132	0.45	0.7	3	6	6	8	10	3
Methylase involved in ubiquinone/menaquinone biosynthesis OS=Desulfovibrio ferrophilus OX=241368 GN=DFE_3095 PE=4 SV=1	0.323127	0.0905109	A0A2Z6B2V5_9DELT	DFE_3095	0.81	1.3	3	0	1	0	2	1
Methyltransferase type 11 OS=Desulfovibrio ferrophilus OX=241368 GN=DFE_2285 PE=4 SV=1	2.08154	1.38416	A0A2Z6B0I2_9DELT	DFE_2285	0.041	4.2	3	2	3	2	0	0
Mg chelatase subunit ChlI OS=Desulfovibrio ferrophilus OX=241368 GN=DFE_2443 PE=4 SV=1	-0.202469	0.131928	A0A2Z6B0X8_9DELT	DFE_2443	0.74	0.9	3	1	5	3	3	4
MJ0042 family finger-like protein OS=Desulfovibrio ferrophilus OX=241368 GN=DFE_1915 PE=4 SV=1	1.88955	0.651081	A0A2Z6AZE3_9DELT	DFE_1915	0.22	3.7	3	7	1	1	1	1
Molybdopterin molybdenumtransferase OS=Desulfovibrio ferrophilus OX=241368 GN=DFE_2745 PE=3 SV=1	-1.04592	1.19623	A0A2Z6B1W2_9DELT	DFE_2745	0.064	0.5	3	1	2	3	5	4
Molybdopterin oxidoreductase OS=Desulfovibrio ferrophilus OX=241368 GN=DFE_2191 PE=3 SV=1	1.15172	1.24642	A0A2Z6B064_9DELT	DFE_2191	0.057	2.2	3	5	5	3	2	1
Multifunctional fusion protein OS=Desulfovibrio ferrophilus OX=241368 GN=secF PE=3 SV=1	-0.537076	0.306287	A0A2Z6AX35_9DELT	secF	0.49	0.7	3	6	1	8	4	3
Multi-sensor signal transduction histidine kinase OS=Desulfovibrio ferrophilus OX=241368 GN=DFE_3105 PE=4 SV=1	0.226219	0.110583	A0A2Z6B2W4_9DELT	DFE_3105	0.78	1.2	3	10	3	6	4	4
Multi-sensor signal transduction histidine kinase OS=Desulfovibrio ferrophilus OX=241368 GN=DFE_3211 PE=4 SV=1	-0.4143	0.246321	A0A2Z6B357_9DELT	DFE_3211	0.57	0.8	3	1	3	4	1	4
NAD-dependent epimerase/dehydratase OS=Desulfovibrio ferrophilus OX=241368 GN=DFE_2720 PE=4 SV=1	0.442363	0.509166	A0A2Z6B216_9DELT	DFE_2720	0.31	1.4	3	3	2	3	2	1
NADH dehydrogenase (Quinone) OS=Desulfovibrio ferrophilus OX=241368 GN=DFE_2828 PE=3 SV=1	-0.292833	0.247616	A0A2Z6B228_9DELT	DFE_2828	0.57	0.8	3	4	2	5	2	4
NADH-quinone oxidoreductase subunit D OS=Desulfovibrio ferrophilus OX=241368 GN=nuoD PE=3 SV=1	-0.767396	0.361037	A0A2Z6AUK1_9DELT	nuoD	0.44	0.6	3	0	2	3	1	4
Nitroreductase OS=Desulfovibrio ferrophilus OX=241368 GN=DFE_3150 PE=4 SV=1	0.151364	0.0974589	A0A2Z6B384_9DELT	DFE_3150	0.8	1.1	3	6	7	3	4	7
Nucleotide-binding protein DFE_0850 OS=Desulfovibrio ferrophilus OX=241368 GN=DFE_0850 PE=3 SV=1	1.01677	0.709151	A0A2Z6AWL6_9DELT	DFE_0850	0.2	2	3	2	3	3	0	1
Outer membrane protein assembly factor BamA OS=Desulfovibrio ferrophilus OX=241368 GN=bamA PE=3 SV=1	-0.644796	0.544818	A0A2Z6AV32_9DELT	bamA	0.29	0.6	3	5	7	12	8	4
PAS/PAC sensor signal transduction histidine kinase OS=Desulfovibrio ferrophilus OX=241368 GN=DFE_3107 PE=4 SV=1	-0.695538	0.638875	A0A2Z6B2Z1_9DELT	DFE_3107	0.23	0.6	3	7	4	11	5	7
PBPb domain-containing protein OS=Desulfovibrio ferrophilus OX=241368 GN=DFE_1545 PE=4 SV=1	-0.898238	0.504436	A0A2Z6AYD4_9DELT	DFE_1545	0.31	0.5	3	0	1	2	2	3
PBPb domain-containing protein OS=Desulfovibrio ferrophilus OX=241368 GN=DFE_2866 PE=4 SV=1	0.0417878	0.0128635	A0A2Z6B258_9DELT	DFE_2866	0.97	1	3	2	0	2	3	0
Peptidase M23 OS=Desulfovibrio ferrophilus OX=241368 GN=DFE_1092 PE=4 SV=1	-0.485302	0.462057	A0A2Z6AX84_9DELT	DFE_1092	0.35	0.7	3	4	4	4	4	7
Peptidase M48, Ste24p OS=Desulfovibrio ferrophilus OX=241368 GN=DFE_0718 PE=4 SV=1	-0.236264	0.215166	A0A2Z6AW25_9DELT	DFE_0718	0.61	0.8	3	1	3	3	2	3
Peptidase S1 and S6, chymotrypsin/Hap OS=Desulfovibrio ferrophilus OX=241368 GN=DFE_2004 PE=4 SV=1	0.0729904	0.0283494	A0A2Z6AZV3_9DELT	DFE_2004	0.94	1.1	3	2	8	1	7	4
Peptide ABC transporter ATPase OS=Desulfovibrio ferrophilus OX=241368 GN=DFE_2414 PE=3 SV=1	10	1.67932	A0A2Z6B130_9DELT	DFE_2414	0.021	INF	3	1	3	0	0	0
Peptide ABC transporter substrate-binding protein OS=Desulfovibrio ferrophilus OX=241368 GN=DFE_0665 PE=4 SV=1	-0.0287583	0.018935	A0A2Z6AVY5_9DELT	DFE_0665	0.96	1	3	3	3	4	1	4
Peptide deformylase OS=Desulfovibrio ferrophilus OX=241368 GN=def PE=3 SV=1	0.632349	0.319429	A0A2Z6B1K8_9DELT	def	0.48	1.6	3	3	6	6	1	1
Peptide-transporting ATPase OS=Desulfovibrio ferrophilus OX=241368 GN=DFE_0287 PE=4 SV=1	-0.577204	0.387847	A0A2Z6AUV6_9DELT	DFE_0287	0.41	0.7	3	1	2	4	4	1
Peptidoglycan-binding lysin domain protein OS=Desulfovibrio ferrophilus OX=241368 GN=DFE_3261 PE=4 SV=1	0.167454	0.110975	A0A2Z6B3A7_9DELT	DFE_3261	0.77	1.1	3	4	2	4	1	3
Peripla_BP_4 domain-containing protein OS=Desulfovibrio ferrophilus OX=241368 GN=DFE_3270 PE=4 SV=1	-0.0994493	0.112476	A0A2Z6B3J4_9DELT	DFE_3270	0.77	0.9	3	4	5	6	4	3
Periplasmic component of amino acid ABC-type transporter/signal transduction system OS=Desulfovibrio ferrophilus OX=241368 GN=DFE_0807 PE=4 SV=1	-0.69514	0.539501	A0A2Z6AWH4_9DELT	DFE_0807	0.29	0.6	3	1	1	4	2	2
Phenylacetate-coenzyme A ligase OS=Desulfovibrio ferrophilus OX=241368 GN=DFE_0709 PE=4 SV=1	0.190016	0.0638479	A0A2Z6AW66_9DELT	DFE_0709	0.86	1.1	3	0	4	1	4	1
PhoH family protein OS=Desulfovibrio ferrophilus OX=241368 GN=DFE_3204 PE=4 SV=1	1.31067	0.845922	A0A2Z6B3E0_9DELT	DFE_3204	0.14	2.5	3	3	6	2	3	0
Phosphate butyryltransferase OS=Desulfovibrio ferrophilus OX=241368 GN=DFE_2475 PE=4 SV=1	-0.681117	1.28426	A0A2Z6B120_9DELT	DFE_2475	0.052	0.6	3	2	2	4	3	4
Phosphoadenosine phosphosulfate reductase OS=Desulfovibrio ferrophilus OX=241368 GN=DFE_0543 PE=4 SV=1	0.796802	0.279043	A0A2Z6AVJ2_9DELT	DFE_0543	0.53	1.7	3	2	0	2	1	0
Phosphoribosylamine--glycine ligase OS=Desulfovibrio ferrophilus OX=241368 GN=purD PE=3 SV=1	-0.138094	0.162418	A0A2Z6B301_9DELT	purD	0.69	0.9	3	3	5	5	3	4
Phosphoribosylformylglycinamidine synthase OS=Desulfovibrio ferrophilus OX=241368 GN=DFE_0840 PE=4 SV=1	-0.149079	0.0683696	A0A2Z6AWK7_9DELT	DFE_0840	0.85	0.9	3	1	6	3	6	2
Phosphoribosylformylglycinamidine synthase subunit PurL OS=Desulfovibrio ferrophilus OX=241368 GN=purL PE=3 SV=1	0.468933	0.41859	A0A2Z6B2P0_9DELT	purL	0.38	1.4	3	5	7	4	5	2
PilZ domain-containing protein OS=Desulfovibrio ferrophilus OX=241368 GN=DFE_1949 PE=4 SV=1	-1.02428	0.951784	A0A2Z6AZR3_9DELT	DFE_1949	0.11	0.5	3	3	1	3	6	5
Polar amino acid ABC transporter inner membrane subunit OS=Desulfovibrio ferrophilus OX=241368 GN=DFE_0800 PE=3 SV=1	0.0275691	0.024903	A0A2Z6AWH1_9DELT	DFE_0800	0.94	1	3	4	3	5	3	2
Polyprenyl synthetase OS=Desulfovibrio ferrophilus OX=241368 GN=DFE_0550 PE=3 SV=1	-1.34334	1.24155	A0A2Z6AVQ9_9DELT	DFE_0550	0.057	0.4	3	1	5	6	7	9
Precorrin-6B methylase 2 OS=Desulfovibrio ferrophilus OX=241368 GN=DFE_3099 PE=4 SV=1	-1.06626	0.779807	A0A2Z6B302_9DELT	DFE_3099	0.17	0.5	3	3	1	7	6	2
Predicted Fe-S oxidoreductases OS=Desulfovibrio ferrophilus OX=241368 GN=DFE_1836 PE=4 SV=1	0.279894	0.164501	A0A2Z6AZ87_9DELT	DFE_1836	0.68	1.2	3	2	1	3	1	1
Prephenate dehydratase OS=Desulfovibrio ferrophilus OX=241368 GN=DFE_3007 PE=4 SV=1	-0.313208	0.284553	A0A2Z6B2P8_9DELT	DFE_3007	0.52	0.8	3	2	4	5	2	4
PSP1 domain-containing protein OS=Desulfovibrio ferrophilus OX=241368 GN=DFE_0338 PE=4 SV=1	1.13533	1.01949	A0A2Z6AV09_9DELT	DFE_0338	0.096	2.2	3	3	5	1	3	1
Putative capsular polysaccharide biosynthesis protein OS=Desulfovibrio ferrophilus OX=241368 GN=DFE_2601 PE=4 SV=1	0.331298	0.183577	A0A2Z6B1C7_9DELT	DFE_2601	0.66	1.3	3	6	2	5	2	2
Putative chemotaxis phosphatase, CheX OS=Desulfovibrio ferrophilus OX=241368 GN=DFE_0505 PE=4 SV=1	1.1447	1.09562	A0A2Z6AVH1_9DELT	DFE_0505	0.08	2.2	3	4	6	3	2	1
Putative lipopolysaccharide biosynthesis protein OS=Desulfovibrio ferrophilus OX=241368 GN=DFE_2531 PE=4 SV=1	0.939022	1.1907	A0A2Z6B151_9DELT	DFE_2531	0.064	1.9	3	2	3	1	1	2
Putative potassium transporter peripheral membrane protein OS=Desulfovibrio ferrophilus OX=241368 GN=trkA PE=4 SV=1	0.802018	0.861674	A0A2Z6AWK2_9DELT	trkA	0.14	1.7	3	6	5	3	2	3
Putative response regulator receiver modulated diguanylate cyclase OS=Desulfovibrio ferrophilus OX=241368 GN=DFE_0161 PE=4 SV=1	1.72002	2.64478	A0A2Z6AUH3_9DELT	DFE_0161	0.0023	3.3	3	3	4	1	1	1
Putative response regulator receiver protein OS=Desulfovibrio ferrophilus OX=241368 GN=DFE_0877 PE=4 SV=1	-0.206923	0.0895236	A0A2Z6AWN5_9DELT	DFE_0877	0.81	0.9	3	2	2	5	0	3
Putative RNA methylase OS=Desulfovibrio ferrophilus OX=241368 GN=DFE_2732 PE=4 SV=1	-1.33399	1.11809	A0A2Z6B1Y7_9DELT	DFE_2732	0.076	0.4	3	5	2	5	11	9
Putative terminase small subunit OS=Desulfovibrio ferrophilus OX=241368 GN=DFE_2033 PE=4 SV=1	0.135068	0.0858045	A0A2Z6AZS8_9DELT	DFE_2033	0.82	1.1	3	1	4	2	2	3
Pyrroline-5-carboxylate reductase OS=Desulfovibrio ferrophilus OX=241368 GN=proC PE=3 SV=1	0.58594	0.470964	A0A2Z6AZ25_9DELT	proC	0.34	1.5	3	2	1	2	1	1
Pyruvate ferredoxin/flavodoxin oxidoreductase subunit beta OS=Desulfovibrio ferrophilus OX=241368 GN=DFE_1152 PE=4 SV=1	0.133362	0.103722	A0A2Z6AXE1_9DELT	DFE_1152	0.79	1.1	3	3	3	1	4	3
Pyruvate flavodoxin/ferredoxin oxidoreductase domain-containing protein OS=Desulfovibrio ferrophilus OX=241368 GN=DFE_1783 PE=4 SV=1	0.201926	0.146431	A0A2Z6AZ39_9DELT	DFE_1783	0.71	1.2	3	1	2	1	2	2
Pyruvate/2-oxoglutarate dehydrogenase complex, dihydrolipoamide dehydrogenase component OS=Desulfovibrio ferrophilus OX=241368 GN=DFE_2910 PE=3 SV=1	-0.326205	0.169715	A0A2Z6B2I6_9DELT	DFE_2910	0.68	0.8	3	4	1	5	1	4
Quinone-interacting membrane-bound oxidoreductase complex subunit C OS=Desulfovibrio ferrophilus OX=241368 GN=qmoC PE=4 SV=1	1.53943	0.245151	A0A2Z6B019_9DELT	qmoC	0.57	2.9	3	0	0	0	1	0
Radical SAM domain protein OS=Desulfovibrio ferrophilus OX=241368 GN=DFE_2860 PE=4 SV=1	-0.483071	0.823655	A0A2Z6B2E6_9DELT	DFE_2860	0.15	0.7	3	3	2	3	4	4
Radical SAM protein OS=Desulfovibrio ferrophilus OX=241368 GN=DFE_1924 PE=4 SV=1	0.3075	0.508336	A0A2Z6AZM9_9DELT	DFE_1924	0.31	1.2	3	4	4	4	3	2
Regulatory protein TetR OS=Desulfovibrio ferrophilus OX=241368 GN=DFE_1830 PE=4 SV=1	0.431386	0.465986	A0A2Z6AZH8_9DELT	DFE_1830	0.34	1.3	3	3	2	2	3	1
Response regulator receiver modulated diguanylate cyclase OS=Desulfovibrio ferrophilus OX=241368 GN=DFE_0614 PE=4 SV=1	1.38724	1.25338	A0A2Z6AVU9_9DELT	DFE_0614	0.056	2.6	3	4	3	2	2	0
Response regulator receiver OS=Desulfovibrio ferrophilus OX=241368 GN=DFE_0645 PE=4 SV=1	0.915756	0.337857	A0A2Z6AVW3_9DELT	DFE_0645	0.46	1.9	3	0	5	1	1	2
Response regulator receiver protein OS=Desulfovibrio ferrophilus OX=241368 GN=DFE_1538 PE=4 SV=1	-0.0325848	0.0215601	A0A2Z6AYC5_9DELT	DFE_1538	0.95	1	3	3	1	2	2	3
RHH_1 domain-containing protein OS=Desulfovibrio ferrophilus OX=241368 GN=DFE_A0043 PE=4 SV=1	1.33308	0.465495	A0A2Z6B3P6_9DELT	DFE_A0043	0.34	2.5	3	0	2	1	1	0
Rhodanese-related sulfurtransferase OS=Desulfovibrio ferrophilus OX=241368 GN=DFE_0622 PE=4 SV=1	-0.744295	0.684826	A0A2Z6AVV2_9DELT	DFE_0622	0.21	0.6	3	3	2	3	4	6
Ribonuclease 3 OS=Desulfovibrio ferrophilus OX=241368 GN=rnc PE=3 SV=1	0.579678	0.420062	A0A2Z6B0H7_9DELT	rnc	0.38	1.5	3	3	5	1	2	4
Ribosomal RNA small subunit methyltransferase H OS=Desulfovibrio ferrophilus OX=241368 GN=rsmH PE=3 SV=1	0.710811	0.681561	A0A2Z6AZ76_9DELT	rsmH	0.21	1.6	3	2	5	2	2	2
RNA polymerase sigma factor, sigma-70 family protein OS=Desulfovibrio ferrophilus OX=241368 GN=DFE_0080 PE=3 SV=1	-0.779408	1.53612	A0A2Z6AUE6_9DELT	DFE_0080	0.029	0.6	3	4	3	5	6	6
Sensor histidine kinase OS=Desulfovibrio ferrophilus OX=241368 GN=DFE_2462 PE=4 SV=1	-0.222571	0.124932	A0A2Z6B164_9DELT	DFE_2462	0.75	0.9	3	2	4	1	4	5
SET domain-containing protein OS=Desulfovibrio ferrophilus OX=241368 GN=DFE_0818 PE=4 SV=1	0.513219	0.178984	A0A2Z6AWB8_9DELT	DFE_0818	0.66	1.4	3	0	4	3	2	0
Signal peptide peptidase SppA, 36K type OS=Desulfovibrio ferrophilus OX=241368 GN=DFE_0691 PE=4 SV=1	-1.05193	0.689297	A0A2Z6AVZ7_9DELT	DFE_0691	0.2	0.5	3	1	0	3	2	3
Signal transduction histidine kinase OS=Desulfovibrio ferrophilus OX=241368 GN=DFE_1965 PE=4 SV=1	-0.257357	0.249595	A0A2Z6AZJ2_9DELT	DFE_1965	0.56	0.8	3	1	2	2	3	2
Single-stranded DNA-binding protein OS=Desulfovibrio ferrophilus OX=241368 GN=DFE_1371 PE=3 SV=1	-0.264596	0.156997	A0A2Z6AXW8_9DELT	DFE_1371	0.7	0.8	3	1	1	3	2	1
Single-stranded-DNA-specific exonuclease RecJ OS=Desulfovibrio ferrophilus OX=241368 GN=DFE_0423 PE=4 SV=1	-0.257357	0.249595	A0A2Z6AV78_9DELT	DFE_0423	0.56	0.8	3	1	2	2	3	2
Sodium/sulfate symporter OS=Desulfovibrio ferrophilus OX=241368 GN=DFE_1287 PE=4 SV=1	1.27193	0.706261	A0A2Z6AXT6_9DELT	DFE_1287	0.2	2.4	3	3	1	1	2	0
Spermidine/putrescine import ATP-binding protein PotA OS=Desulfovibrio ferrophilus OX=241368 GN=potA PE=3 SV=1	-0.304202	0.0963387	A0A2Z6B185_9DELT	potA	0.8	0.8	3	5	0	1	7	2
Succinate dehydrogenase and fumarate reductase iron-sulfur protein OS=Desulfovibrio ferrophilus OX=241368 GN=DFE_0591 PE=4 SV=1	0.00928156	0.00226588	A0A2Z6AVQ0_9DELT	DFE_0591	0.99	1	3	1	0	1	3	0
Sugar fermentation stimulation protein homolog OS=Desulfovibrio ferrophilus OX=241368 GN=sfsA PE=3 SV=1	-0.325001	0.182334	A0A2Z6B1X0_9DELT	sfsA	0.66	0.8	3	0	2	2	2	2
Sulfate adenylyltransferase OS=Desulfovibrio ferrophilus OX=241368 GN=DFE_2054 PE=4 SV=1	-0.793263	0.79022	A0A2Z6B005_9DELT	DFE_2054	0.16	0.6	3	2	2	3	6	3
Sulfurtransferase OS=Desulfovibrio ferrophilus OX=241368 GN=DFE_1210 PE=4 SV=1	0.501914	0.450559	A0A2Z6AXR6_9DELT	DFE_1210	0.35	1.4	3	2	2	3	1	1
T5orf172 domain-containing protein OS=Desulfovibrio ferrophilus OX=241368 GN=DFE_2766 PE=4 SV=1	0.73395	0.259186	A0A2Z6B1W6_9DELT	DFE_2766	0.55	1.7	3	2	0	2	0	1
Tail Collar domain protein OS=Desulfovibrio ferrophilus OX=241368 GN=DFE_1722 PE=4 SV=1	-0.182166	0.0802469	A0A2Z6AZ11_9DELT	DFE_1722	0.83	0.9	3	4	0	2	4	2
Tetratricopeptide repeat protein OS=Desulfovibrio ferrophilus OX=241368 GN=DFE_2011 PE=4 SV=1	1.485	0.597035	A0A2Z6AZN8_9DELT	DFE_2011	0.25	2.8	3	1	4	3	0	0
Thiazole biosynthesis protein ThiH OS=Desulfovibrio ferrophilus OX=241368 GN=DFE_1468 PE=4 SV=1	-0.610596	0.228388	A0A2Z6AY53_9DELT	DFE_1468	0.59	0.7	3	3	1	8	1	2
Thioredoxin-disulfide reductase OS=Desulfovibrio ferrophilus OX=241368 GN=DFE_1106 PE=4 SV=1	0.720016	1.71195	A0A2Z6AX50_9DELT	DFE_1106	0.019	1.6	3	3	4	2	2	2
Threonine synthase OS=Desulfovibrio ferrophilus OX=241368 GN=DFE_1220 PE=4 SV=1	-0.183606	0.122305	A0A2Z6AXS0_9DELT	DFE_1220	0.75	0.9	3	2	5	4	2	5
Threonine--tRNA ligase OS=Desulfovibrio ferrophilus OX=241368 GN=thrS PE=3 SV=1	0.52162	0.945372	A0A2Z6B118_9DELT	thrS	0.11	1.4	3	4	3	3	2	2
TPR_REGION domain-containing protein OS=Desulfovibrio ferrophilus OX=241368 GN=DFE_0994 PE=4 SV=1	-0.915436	0.924602	A0A2Z6AWX3_9DELT	DFE_0994	0.12	0.5	3	1	4	6	6	3
Transcriptional regulator, GntR family with aminotransferase domain OS=Desulfovibrio ferrophilus OX=241368 GN=DFE_1832 PE=4 SV=1	2.31849	0.876751	A0A2Z6AZB3_9DELT	DFE_1832	0.13	5	3	1	1	0	1	0
Transcriptional regulator, LysR family OS=Desulfovibrio ferrophilus OX=241368 GN=DFE_0809 PE=3 SV=1	0.287059	0.41406	A0A2Z6AWG3_9DELT	DFE_0809	0.39	1.2	3	4	4	4	2	3
Transcriptional regulatory protein zraR OS=Desulfovibrio ferrophilus OX=241368 GN=zraR PE=4 SV=1	-0.0198756	0.0257718	A0A2Z6B092_9DELT	zraR	0.94	1	3	2	2	2	3	2
Translation initiation factor IF-2 OS=Desulfovibrio ferrophilus OX=241368 GN=infB PE=3 SV=1	-0.341183	0.311539	A0A2Z6AXI5_9DELT	infB	0.49	0.8	3	2	4	3	3	5
TRAP dicarboxylate transporter subunit DctP OS=Desulfovibrio ferrophilus OX=241368 GN=DFE_0270 PE=4 SV=1	1.05931	0.60374	A0A2Z6AUY8_9DELT	DFE_0270	0.25	2.1	3	2	1	2	1	0
TRAP transporter 4TM/12TM fusion protein OS=Desulfovibrio ferrophilus OX=241368 GN=DFE_0309 PE=4 SV=1	-0.184194	0.397612	A0A2Z6AV14_9DELT	DFE_0309	0.4	0.9	3	3	2	3	3	3
TRAP transporter solute receptor, TAXI family OS=Desulfovibrio ferrophilus OX=241368 GN=DFE_0471 PE=4 SV=1	0.0588489	0.0269033	A0A2Z6AVD8_9DELT	DFE_0471	0.94	1	3	3	2	4	4	0
TRAP transporter, DctQ-like membrane protein OS=Desulfovibrio ferrophilus OX=241368 GN=DFE_2437 PE=4 SV=1	10	0.427243	A0A2Z6B131_9DELT	DFE_2437	0.37	INF	3	0	0	0	0	0
Trehalose 6-phosphate synthase OS=Desulfovibrio ferrophilus OX=241368 GN=DFE_1065 PE=4 SV=1	0.207655	0.197542	A0A2Z6AX34_9DELT	DFE_1065	0.63	1.2	3	2	2	3	1	2
Trigger factor OS=Desulfovibrio ferrophilus OX=241368 GN=tig PE=3 SV=1	0.30486	0.17562	A0A2Z6AXB8_9DELT	tig	0.67	1.2	3	1	1	2	1	1
tRNA(Ile)-lysidine synthase OS=Desulfovibrio ferrophilus OX=241368 GN=tilS PE=3 SV=1	-0.744927	0.511488	A0A2Z6AWN3_9DELT	tilS	0.31	0.6	3	0	2	3	2	3
tRNA-specific adenosine deaminase OS=Desulfovibrio ferrophilus OX=241368 GN=tadA PE=3 SV=1	-0.0810016	0.0447182	A0A2Z6AWJ2_9DELT	tadA	0.9	0.9	3	1	2	1	2	3
Twitching motility protein OS=Desulfovibrio ferrophilus OX=241368 GN=DFE_1080 PE=4 SV=1	-0.0769066	0.0194754	A0A2Z6AXD1_9DELT	DFE_1080	0.96	0.9	3	0	1	0	3	1
Two component transcriptional regulator, LuxR family OS=Desulfovibrio ferrophilus OX=241368 GN=DFE_3273 PE=4 SV=1	0.878543	0.256112	A0A2Z6B3A8_9DELT	DFE_3273	0.55	1.8	3	0	1	0	1	1
Two component transcriptional regulator, LytTR family OS=Desulfovibrio ferrophilus OX=241368 GN=DFE_2449 PE=4 SV=1	0.66663	0.33281	A0A2Z6B140_9DELT	DFE_2449	0.46	1.6	3	3	2	0	4	1
Two-component sensor kinase OS=Desulfovibrio ferrophilus OX=241368 GN=DFE_0474 PE=4 SV=1	0.827477	0.424257	A0A2Z6AVF5_9DELT	DFE_0474	0.38	1.8	3	1	5	1	3	1
Type I secretion target repeat protein OS=Desulfovibrio ferrophilus OX=241368 GN=DFE_1505 PE=4 SV=1	1.40465	0.41343	A0A2Z6AY98_9DELT	DFE_1505	0.39	2.6	3	2	0	2	0	0
Type II secretion system protein E OS=Desulfovibrio ferrophilus OX=241368 GN=DFE_1398 PE=4 SV=1	-0.804002	0.350099	A0A2Z6AXZ1_9DELT	DFE_1398	0.45	0.6	3	2	2	1	8	3
Type IV secretion/conjugal transfer ATPase, VirB4 family OS=Desulfovibrio ferrophilus OX=241368 GN=DFE_A0001 PE=4 SV=1	0.135054	0.336894	A0A2Z6B452_9DELT	DFE_A0001	0.46	1.1	3	3	4	3	3	3
UDP-glucose 4-epimerase CapD2 OS=Desulfovibrio ferrophilus OX=241368 GN=capD2 PE=4 SV=1	0.148382	0.157595	A0A2Z6B2A1_9DELT	capD2	0.7	1.1	3	3	5	4	4	2
UDP-N-acetyl-D-mannosaminuronate dehydrogenase OS=Desulfovibrio ferrophilus OX=241368 GN=DFE_2960 PE=3 SV=1	-0.221638	0.154853	A0A2Z6B2N8_9DELT	DFE_2960	0.7	0.9	3	1	2	3	3	1
UDP-N-acetylglucosamine 2-epimerase OS=Desulfovibrio ferrophilus OX=241368 GN=DFE_2837 PE=3 SV=1	0.595243	0.197545	A0A2Z6B288_9DELT	DFE_2837	0.63	1.5	3	0	2	0	1	2
Uncharacterized domain HDIG-containing protein OS=Desulfovibrio ferrophilus OX=241368 GN=DFE_2266 PE=4 SV=1	0.959427	0.847475	A0A2Z6B0G8_9DELT	DFE_2266	0.14	1.9	3	1	2	1	1	1
Uncharacterized protein OS=Desulfovibrio ferrophilus OX=241368 GN=DFE_0034 PE=4 SV=1	-0.330671	0.192205	A0A2Z6AU61_9DELT	DFE_0034	0.64	0.8	3	6	3	2	8	5
Uncharacterized protein OS=Desulfovibrio ferrophilus OX=241368 GN=DFE_0109 PE=4 SV=1	0.930836	0.328419	A0A2Z6AUG3_9DELT	DFE_0109	0.47	1.9	3	3	0	1	0	2
Uncharacterized protein OS=Desulfovibrio ferrophilus OX=241368 GN=DFE_0229 PE=4 SV=1	-0.924412	1.17103	A0A2Z6AUT4_9DELT	DFE_0229	0.067	0.5	3	1	2	3	4	4
Uncharacterized protein OS=Desulfovibrio ferrophilus OX=241368 GN=DFE_0242 PE=4 SV=1	-0.341183	0.311539	A0A2Z6AUR9_9DELT	DFE_0242	0.49	0.8	3	2	4	3	3	5
Uncharacterized protein OS=Desulfovibrio ferrophilus OX=241368 GN=DFE_0429 PE=4 SV=1	0.193226	0.315106	A0A2Z6AVD6_9DELT	DFE_0429	0.48	1.1	3	3	2	3	2	2
Uncharacterized protein OS=Desulfovibrio ferrophilus OX=241368 GN=DFE_0451 PE=4 SV=1	-0.0679781	0.0388537	A0A2Z6AVB8_9DELT	DFE_0451	0.91	1	3	1	3	1	3	3
Uncharacterized protein OS=Desulfovibrio ferrophilus OX=241368 GN=DFE_0492 PE=4 SV=1	0.867895	0.467014	A0A2Z6AVH5_9DELT	DFE_0492	0.34	1.8	3	2	6	1	4	1
Uncharacterized protein OS=Desulfovibrio ferrophilus OX=241368 GN=DFE_0825 PE=4 SV=1	0.716105	0.310651	A0A2Z6AWE8_9DELT	DFE_0825	0.49	1.6	3	3	1	1	0	3
Uncharacterized protein OS=Desulfovibrio ferrophilus OX=241368 GN=DFE_0859 PE=4 SV=1	0.00102207	0.000633425	A0A2Z6AWK9_9DELT	DFE_0859	1	1	3	1	2	3	2	1
Uncharacterized protein OS=Desulfovibrio ferrophilus OX=241368 GN=DFE_0917 PE=4 SV=1	0.149128	0.115793	A0A2Z6AWS1_9DELT	DFE_0917	0.77	1.1	3	3	2	1	3	3
Uncharacterized protein OS=Desulfovibrio ferrophilus OX=241368 GN=DFE_1003 PE=4 SV=1	-0.846096	0.358884	A0A2Z6AWV2_9DELT	DFE_1003	0.44	0.6	3	0	1	2	4	1
Uncharacterized protein OS=Desulfovibrio ferrophilus OX=241368 GN=DFE_1009 PE=4 SV=1	-0.43611	0.130271	A0A2Z6AX00_9DELT	DFE_1009	0.74	0.7	3	0	1	2	0	3
Uncharacterized protein OS=Desulfovibrio ferrophilus OX=241368 GN=DFE_1069 PE=4 SV=1	0.438882	0.345344	A0A2Z6AX63_9DELT	DFE_1069	0.45	1.4	3	1	3	2	1	2
Uncharacterized protein OS=Desulfovibrio ferrophilus OX=241368 GN=DFE_1193 PE=4 SV=1	10	1.25412	A0A2Z6AXF0_9DELT	DFE_1193	0.056	INF	3	1	1	0	0	0
Uncharacterized protein OS=Desulfovibrio ferrophilus OX=241368 GN=DFE_1231 PE=4 SV=1	-0.511333	0.296869	A0A2Z6AXH7_9DELT	DFE_1231	0.5	0.7	3	1	3	6	2	2
Uncharacterized protein OS=Desulfovibrio ferrophilus OX=241368 GN=DFE_1314 PE=4 SV=1	-0.0715149	0.0338471	A0A2Z6AXV4_9DELT	DFE_1314	0.93	1	3	6	2	7	3	2
Uncharacterized protein OS=Desulfovibrio ferrophilus OX=241368 GN=DFE_1382 PE=4 SV=1	2.31849	0.876751	A0A2Z6AY13_9DELT	DFE_1382	0.13	5	3	1	1	0	1	0
Uncharacterized protein OS=Desulfovibrio ferrophilus OX=241368 GN=DFE_1739 PE=4 SV=1	-0.770861	0.781424	A0A2Z6AZ61_9DELT	DFE_1739	0.17	0.6	3	6	3	9	8	4
Uncharacterized protein OS=Desulfovibrio ferrophilus OX=241368 GN=DFE_1982 PE=4 SV=1	0.0184225	0.0174578	A0A2Z6AZR5_9DELT	DFE_1982	0.96	1	3	3	4	5	3	2
Uncharacterized protein OS=Desulfovibrio ferrophilus OX=241368 GN=DFE_1992 PE=4 SV=1	3.3447	2.52722	A0A2Z6AZS5_9DELT	DFE_1992	0.003	10	3	3	4	0	1	0
Uncharacterized protein OS=Desulfovibrio ferrophilus OX=241368 GN=DFE_2026 PE=4 SV=1	0.331901	0.199807	A0A2Z6AZS6_9DELT	DFE_2026	0.63	1.3	3	1	5	2	3	2
Uncharacterized protein OS=Desulfovibrio ferrophilus OX=241368 GN=DFE_2180 PE=4 SV=1	-0.537546	0.293692	A0A2Z6B0I5_9DELT	DFE_2180	0.51	0.7	3	1	3	2	6	2
Uncharacterized protein OS=Desulfovibrio ferrophilus OX=241368 GN=DFE_2321 PE=4 SV=1	0.712377	0.306746	A0A2Z6B0J1_9DELT	DFE_2321	0.49	1.6	3	2	0	1	1	1
Uncharacterized protein OS=Desulfovibrio ferrophilus OX=241368 GN=DFE_2427 PE=4 SV=1	0.389569	0.112262	A0A2Z6B117_9DELT	DFE_2427	0.77	1.3	3	1	0	2	0	1
Uncharacterized protein OS=Desulfovibrio ferrophilus OX=241368 GN=DFE_2538 PE=4 SV=1	-0.0143523	0.00802545	A0A2Z6B1A7_9DELT	DFE_2538	0.98	1	3	1	1	2	2	1
Uncharacterized protein OS=Desulfovibrio ferrophilus OX=241368 GN=DFE_2542 PE=4 SV=1	-0.285556	0.168969	A0A2Z6B1D9_9DELT	DFE_2542	0.68	0.8	3	5	3	3	3	7
Uncharacterized protein OS=Desulfovibrio ferrophilus OX=241368 GN=DFE_2719 PE=4 SV=1	0.762374	0.371971	A0A2Z6B1U3_9DELT	DFE_2719	0.42	1.7	3	1	3	0	3	1
Uncharacterized protein OS=Desulfovibrio ferrophilus OX=241368 GN=DFE_2740 PE=4 SV=1	1.60701	0.253333	A0A2Z6B235_9DELT	DFE_2740	0.56	3	3	0	0	1	0	0
Uncharacterized protein OS=Desulfovibrio ferrophilus OX=241368 GN=DFE_3068 PE=4 SV=1	0.586923	0.271285	A0A2Z6B2N5_9DELT	DFE_3068	0.54	1.5	3	1	2	3	0	1
Uncharacterized protein OS=Desulfovibrio ferrophilus OX=241368 GN=DFE_3350 PE=4 SV=1	-1.42359	1.19624	A0A2Z6B3R5_9DELT	DFE_3350	0.064	0.4	3	1	1	3	6	4
Uncharacterized protein OS=Desulfovibrio ferrophilus OX=241368 GN=DFE_A0006 PE=4 SV=1	-0.0362766	0.0220793	A0A2Z6B3M0_9DELT	DFE_A0006	0.95	1	3	1	5	3	3	3
Uncharacterized protein OS=Desulfovibrio ferrophilus OX=241368 GN=DFE_A0049 PE=4 SV=1	-0.103585	0.0669849	A0A2Z6B4E2_9DELT	DFE_A0049	0.86	0.9	3	4	4	7	2	3
UPF0102 protein DFE_2134 OS=Desulfovibrio ferrophilus OX=241368 GN=DFE_2134 PE=3 SV=1	0.36373	0.0610424	A0A2Z6B0A3_9DELT	DFE_2134	0.87	1.3	3	0	0	0	0	2
UspA domain-containing protein OS=Desulfovibrio ferrophilus OX=241368 GN=DFE_2493 PE=4 SV=1	-0.326247	0.130424	A0A2Z6B126_9DELT	DFE_2493	0.74	0.8	3	1	2	0	3	4
Xanthine/uracil permease OS=Desulfovibrio ferrophilus OX=241368 GN=DFE_2784 PE=4 SV=1	-0.539428	0.178327	A0A2Z6B253_9DELT	DFE_2784	0.66	0.7	3	2	1	7	1	1
1-acyl-sn-glycerol-3-phosphate acyltransferase OS=Desulfovibrio ferrophilus OX=241368 GN=DFE_0084 PE=3 SV=1	-0.0557786	0.016285	A0A2Z6AUB6_9DELT	DFE_0084	0.96	1	2	1	0	0	2	1
2,3-bisphosphoglycerate-independent phosphoglycerate mutase OS=Desulfovibrio ferrophilus OX=241368 GN=gpmI PE=3 SV=1	-0.158028	0.0878092	A0A2Z6AXD2_9DELT	gpmI	0.82	0.9	2	4	1	4	2	2
23S rRNA (Uracil-5-)-methyltransferase RumA OS=Desulfovibrio ferrophilus OX=241368 GN=DFE_3040 PE=3 SV=1	0.78959	0.489429	A0A2Z6B2W2_9DELT	DFE_3040	0.32	1.7	2	1	2	2	1	0
2-dehydro-3-deoxyphosphooctonate aldolase OS=Desulfovibrio ferrophilus OX=241368 GN=kdsA PE=3 SV=1	10	0.931265	A0A2Z6AWG5_9DELT	kdsA	0.12	INF	2	2	0	0	0	0
30S ribosomal protein S8 OS=Desulfovibrio ferrophilus OX=241368 GN=rpsH PE=3 SV=1	-0.648645	0.161947	A0A2Z6AV75_9DELT	rpsH	0.69	0.6	2	0	0	2	0	1
3-dehydroquinate dehydratase OS=Desulfovibrio ferrophilus OX=241368 GN=aroQ PE=3 SV=1	1.25775	0.923398	A0A2Z6AWS3_9DELT	aroQ	0.12	2.4	2	2	1	0	1	1
3-hydroxyisobutyrate dehydrogenase OS=Desulfovibrio ferrophilus OX=241368 GN=DFE_0162 PE=4 SV=1	-0.380031	0.135249	A0A2Z6AUI6_9DELT	DFE_0162	0.73	0.8	2	1	3	6	1	1
3-oxoacyl-(Acyl-carrier-protein) reductase OS=Desulfovibrio ferrophilus OX=241368 GN=DFE_2188 PE=4 SV=1	0.0465102	0.0127632	A0A2Z6B0B9_9DELT	DFE_2188	0.97	1	2	2	0	1	3	0
4Fe-4S ferredoxin iron-sulfur binding domain protein OS=Desulfovibrio ferrophilus OX=241368 GN=DFE_0026 PE=4 SV=1	1.22331	0.65883	A0A2Z6AU46_9DELT	DFE_0026	0.22	2.3	2	2	5	2	2	0
4Fe-4S ferredoxin OS=Desulfovibrio ferrophilus OX=241368 GN=DFE_1445 PE=4 SV=1	-0.318101	0.168197	A0A2Z6AY41_9DELT	DFE_1445	0.68	0.8	2	6	6	6	10	2
4Fe-4S ferredoxin OS=Desulfovibrio ferrophilus OX=241368 GN=DFE_2313 PE=4 SV=1	0.0186026	0.00524922	A0A2Z6B0K1_9DELT	DFE_2313	0.99	1	2	0	1	2	1	0
60 kDa chaperonin OS=Desulfovibrio ferrophilus OX=241368 GN=groEL PE=3 SV=1	-1.04569	1.25153	A0A2Z6B343_9DELT	groEL	0.056	0.5	2	1	1	2	3	3
A/G-specific adenine glycosylase OS=Desulfovibrio ferrophilus OX=241368 GN=DFE_0362 PE=4 SV=1	0.317513	0.185356	A0A2Z6AV43_9DELT	DFE_0362	0.65	1.2	2	4	3	2	1	4
AAT family amino acid transporter OS=Desulfovibrio ferrophilus OX=241368 GN=DFE_1004 PE=4 SV=1	-0.0292691	0.00937579	A0A2Z6AWY0_9DELT	DFE_1004	0.98	1	2	2	0	2	0	2
ABC transporter ATP-binding protein OS=Desulfovibrio ferrophilus OX=241368 GN=DFE_3310 PE=4 SV=1	-0.535748	0.423206	A0A2Z6B3N1_9DELT	DFE_3310	0.38	0.7	2	5	2	3	5	5
ABC transporter OS=Desulfovibrio ferrophilus OX=241368 GN=DFE_1868 PE=4 SV=1	-1.20681	0.808008	A0A2Z6AZA5_9DELT	DFE_1868	0.16	0.4	2	2	0	2	3	4
ABC transporter OS=Desulfovibrio ferrophilus OX=241368 GN=DFE_2065 PE=4 SV=1	-0.509954	0.37508	A0A2Z6AZU0_9DELT	DFE_2065	0.42	0.7	2	2	1	3	1	3
ABC transporter OS=Desulfovibrio ferrophilus OX=241368 GN=DFE_3197 PE=4 SV=1	0.174193	0.138673	A0A2Z6B381_9DELT	DFE_3197	0.73	1.1	2	3	3	3	1	3
ABC transporter related protein OS=Desulfovibrio ferrophilus OX=241368 GN=DFE_1546 PE=4 SV=1	0.006192	0.00222273	A0A2Z6AYD5_9DELT	DFE_1546	0.99	1	2	1	8	5	4	2
ABC transporter related protein OS=Desulfovibrio ferrophilus OX=241368 GN=DFE_2505 PE=3 SV=1	0.00252731	0.00150604	A0A2Z6B150_9DELT	DFE_2505	1	1	2	6	3	3	4	4
ABC transporter, permease protein OS=Desulfovibrio ferrophilus OX=241368 GN=DFE_2539 PE=4 SV=1	1.75215	1.43002	A0A2Z6B1C1_9DELT	DFE_2539	0.037	3.4	2	3	2	0	1	1
ABC transporter-like protein OS=Desulfovibrio ferrophilus OX=241368 GN=DFE_0703 PE=4 SV=1	-0.136057	0.0291058	A0A2Z6AVZ6_9DELT	DFE_0703	0.94	0.9	2	0	0	0	1	1
ABC transporter-like protein OS=Desulfovibrio ferrophilus OX=241368 GN=DFE_1591 PE=4 SV=1	-0.0658217	0.0273772	A0A2Z6AYH6_9DELT	DFE_1591	0.94	1	2	0	1	1	1	1
ABC-type transporter, periplasmic subunit family 3 OS=Desulfovibrio ferrophilus OX=241368 GN=DFE_1663 PE=4 SV=1	0.854211	0.235131	A0A2Z6AYR7_9DELT	DFE_1663	0.58	1.8	2	2	0	0	0	2
ABC-type uncharacterized transport system periplasmic component-like protein OS=Desulfovibrio ferrophilus OX=241368 GN=DFE_3192 PE=4 SV=1	2.15415	1.2628	A0A2Z6B399_9DELT	DFE_3192	0.055	4.5	2	1	2	0	0	1
Acetate kinase OS=Desulfovibrio ferrophilus OX=241368 GN=ackA PE=3 SV=1	-0.238497	0.0801718	A0A2Z6B3N6_9DELT	ackA	0.83	0.8	2	3	0	1	4	1
Acetolactate synthase small subunit OS=Desulfovibrio ferrophilus OX=241368 GN=DFE_2474 PE=4 SV=1	-0.33616	0.143926	A0A2Z6B198_9DELT	DFE_2474	0.72	0.8	2	0	2	3	1	1
Acetylornithine aminotransferase OS=Desulfovibrio ferrophilus OX=241368 GN=argD PE=3 SV=1	0.281295	0.112806	A0A2Z6AXV8_9DELT	argD	0.77	1.2	2	0	3	1	2	1
Acriflavin resistance protein OS=Desulfovibrio ferrophilus OX=241368 GN=DFE_2783 PE=3 SV=1	-1.60514	0.763038	A0A2Z6B1W1_9DELT	DFE_2783	0.17	0.3	2	1	0	5	1	3
Acylneuraminate cytidylyltransferase OS=Desulfovibrio ferrophilus OX=241368 GN=DFE_2596 PE=4 SV=1	-1.0352	0.590761	A0A2Z6B1D0_9DELT	DFE_2596	0.26	0.5	2	0	1	2	3	1
Adenylosuccinate synthetase OS=Desulfovibrio ferrophilus OX=241368 GN=purA PE=3 SV=1	2.07704	0.683521	A0A2Z6B1J3_9DELT	purA	0.21	4.2	2	1	5	2	0	0
ADP-ribosylglycohydrolase OS=Desulfovibrio ferrophilus OX=241368 GN=DFE_1959 PE=4 SV=1	0.509936	0.44094	A0A2Z6AZS4_9DELT	DFE_1959	0.36	1.4	2	2	3	3	1	1
Aldehyde ferredoxin oxidoreductase OS=Desulfovibrio ferrophilus OX=241368 GN=DFE_0042 PE=4 SV=1	0.0410371	0.0237004	A0A2Z6AU69_9DELT	DFE_0042	0.95	1	2	3	1	3	2	1
Alpha/beta hydrolase fold protein OS=Desulfovibrio ferrophilus OX=241368 GN=DFE_1098 PE=4 SV=1	-0.657161	0.349783	A0A2Z6AX44_9DELT	DFE_1098	0.45	0.6	2	2	1	5	1	2
Alpha-amylase/alpha-mannosidase OS=Desulfovibrio ferrophilus OX=241368 GN=DFE_2237 PE=4 SV=1	-0.583055	0.801207	A0A2Z6B0G6_9DELT	DFE_2237	0.16	0.7	2	2	4	5	4	3
Amidohydrolase OS=Desulfovibrio ferrophilus OX=241368 GN=DFE_0226 PE=4 SV=1	0.016276	0.00677516	A0A2Z6AUN6_9DELT	DFE_0226	0.98	1	2	2	0	2	1	1
Aminoglycoside phosphotransferase OS=Desulfovibrio ferrophilus OX=241368 GN=DFE_0679 PE=4 SV=1	-0.28977	0.121515	A0A2Z6AW39_9DELT	DFE_0679	0.76	0.8	2	2	0	3	1	1
Aminotransferase OS=Desulfovibrio ferrophilus OX=241368 GN=DFE_2728 PE=3 SV=1	-0.0442495	0.0128367	A0A2Z6B1T6_9DELT	DFE_2728	0.97	1	2	0	1	2	0	1
AMP-binding domain-containing protein OS=Desulfovibrio ferrophilus OX=241368 GN=DFE_2281 PE=4 SV=1	-1.22858	0.73784	A0A2Z6B0F3_9DELT	DFE_2281	0.18	0.4	2	3	5	3	12	8
AMP-dependent synthetase and ligase OS=Desulfovibrio ferrophilus OX=241368 GN=DFE_0559 PE=4 SV=1	0.338146	0.173189	A0A2Z6AVT6_9DELT	DFE_0559	0.67	1.3	2	3	3	1	1	4
Anaerobic ribonucleoside-triphosphate reductase activating enzyme OS=Desulfovibrio ferrophilus OX=241368 GN=DFE_0009 PE=4 SV=1	-1.21992	0.423653	A0A2Z6AU11_9DELT	DFE_0009	0.38	0.4	2	0	1	3	4	0
Anthranilate synthase component I OS=Desulfovibrio ferrophilus OX=241368 GN=trpE PE=4 SV=1	-0.965396	0.308962	A0A2Z6B2J3_9DELT	trpE	0.49	0.5	2	3	1	2	9	1
Anti-sigma factor antagonist OS=Desulfovibrio ferrophilus OX=241368 GN=DFE_2410 PE=3 SV=1	0.0572904	0.0194909	A0A2Z6B158_9DELT	DFE_2410	0.96	1	2	1	1	3	1	0
APHP domain protein OS=Desulfovibrio ferrophilus OX=241368 GN=DFE_2852 PE=4 SV=1	0.892996	0.334687	A0A2Z6B2A8_9DELT	DFE_2852	0.46	1.9	2	0	2	0	1	1
Aromatic amino acid beta-eliminating lyase/threonine aldolase OS=Desulfovibrio ferrophilus OX=241368 GN=DFE_3196 PE=4 SV=1	1.08201	0.451564	A0A2Z6B349_9DELT	DFE_3196	0.35	2.1	2	3	2	0	0	3
ATP-binding region ATPase domain protein OS=Desulfovibrio ferrophilus OX=241368 GN=DFE_0534 PE=4 SV=1	-0.825326	1.23331	A0A2Z6AVL6_9DELT	DFE_0534	0.058	0.6	2	1	1	3	2	2
ATP-dependent Clp protease ATP-binding subunit ClpX OS=Desulfovibrio ferrophilus OX=241368 GN=clpX PE=3 SV=1	0.530981	0.177437	A0A2Z6AXA9_9DELT	clpX	0.66	1.4	2	1	0	1	0	1
ATP-grasp domain-containing protein OS=Desulfovibrio ferrophilus OX=241368 GN=DFE_1808 PE=4 SV=1	-0.72957	0.175261	A0A2Z6AZ50_9DELT	DFE_1808	0.67	0.6	2	0	0	1	0	2
Autoinducer 2-binding periplasmic protein LuxP OS=Desulfovibrio ferrophilus OX=241368 GN=DFE_2651 PE=4 SV=1	-0.506971	0.402223	A0A2Z6B1H4_9DELT	DFE_2651	0.4	0.7	2	5	2	6	3	4
BadM/Rrf2 family transcriptional regulator OS=Desulfovibrio ferrophilus OX=241368 GN=DFE_0011 PE=4 SV=1	0.426798	0.147448	A0A2Z6AU21_9DELT	DFE_0011	0.71	1.3	2	2	0	2	0	1
Basic membrane lipoprotein OS=Desulfovibrio ferrophilus OX=241368 GN=DFE_1867 PE=4 SV=1	-0.357333	0.188267	A0A2Z6AZH7_9DELT	DFE_1867	0.65	0.8	2	5	2	7	3	2
Beta-lactamase domain protein OS=Desulfovibrio ferrophilus OX=241368 GN=DFE_1883 PE=4 SV=1	-0.509954	0.37508	A0A2Z6AZD8_9DELT	DFE_1883	0.42	0.7	2	2	1	3	1	3
Beta-N-acetylglucosaminidase OS=Desulfovibrio ferrophilus OX=241368 GN=DFE_2763 PE=4 SV=1	1.41446	0.39192	A0A2Z6B1U2_9DELT	DFE_2763	0.41	2.7	2	1	0	0	0	1
Binding-protein-dependent transport systems inner membrane component OS=Desulfovibrio ferrophilus OX=241368 GN=DFE_2520 PE=3 SV=1	-0.894648	0.450804	A0A2Z6B1H5_9DELT	DFE_2520	0.35	0.5	2	1	1	1	2	4
Biotin synthase OS=Desulfovibrio ferrophilus OX=241368 GN=bioB PE=3 SV=1	10	0.812187	A0A2Z6B2G2_9DELT	bioB	0.15	INF	2	0	1	0	0	0
Branched-chain-amino-acid aminotransferase OS=Desulfovibrio ferrophilus OX=241368 GN=ilvE PE=3 SV=1	1.62645	0.443038	A0A2Z6AXG3_9DELT	ilvE	0.36	3.1	2	0	1	1	0	0
Capsular exopolysaccharide family OS=Desulfovibrio ferrophilus OX=241368 GN=DFE_2545 PE=4 SV=1	0.273337	0.204884	A0A2Z6B1B8_9DELT	DFE_2545	0.62	1.2	2	2	1	1	1	2
Capsular polysaccharide synthesis enzyme CapF OS=Desulfovibrio ferrophilus OX=241368 GN=DFE_2838 PE=4 SV=1	-2.40969	1.18873	A0A2Z6B237_9DELT	DFE_2838	0.065	0.2	2	0	0	2	5	3
Carbon monoxide dehydrogenase OS=Desulfovibrio ferrophilus OX=241368 GN=DFE_2686 PE=4 SV=1	-0.335534	0.144042	A0A2Z6B1P2_9DELT	DFE_2686	0.72	0.8	2	5	10	7	13	2
Cell division coordinator CpoB OS=Desulfovibrio ferrophilus OX=241368 GN=cpoB PE=3 SV=1	0.312356	0.13479	A0A2Z6AVH6_9DELT	cpoB	0.73	1.2	2	1	6	2	2	3
Cell division coordinator CpoB OS=Desulfovibrio ferrophilus OX=241368 GN=cpoB PE=3 SV=1	0.433928	0.165048	A0A2Z6AWX0_9DELT	cpoB	0.68	1.4	2	6	1	4	2	1
Cell shape-determining protein MreB OS=Desulfovibrio ferrophilus OX=241368 GN=mreB PE=3 SV=1	-0.104712	0.0220777	A0A2Z6AWR5_9DELT	mreB	0.95	0.9	2	0	0	1	0	1
CheY-like receiver, AAA-type ATPase, and DNA-binding domain containing response regulator OS=Desulfovibrio ferrophilus OX=241368 GN=DFE_1367 PE=4 SV=1	-1.10483	2.06839	A0A2Z6AY20_9DELT	DFE_1367	0.0085	0.5	2	2	3	5	6	4
Chorismate synthase OS=Desulfovibrio ferrophilus OX=241368 GN=aroC PE=3 SV=1	-0.0455356	0.00732877	A0A2Z6B2Q8_9DELT	aroC	0.98	1	2	0	0	0	2	0
Class I peptide chain release factor OS=Desulfovibrio ferrophilus OX=241368 GN=DFE_2422 PE=4 SV=1	-0.919329	0.537412	A0A2Z6B125_9DELT	DFE_2422	0.29	0.5	2	3	4	3	10	4
Class II aldolase/adducin family protein OS=Desulfovibrio ferrophilus OX=241368 GN=DFE_3215 PE=4 SV=1	0.745162	0.449818	A0A2Z6B376_9DELT	DFE_3215	0.35	1.7	2	2	1	2	0	1
Cobalamin biosynthesis protein CobD OS=Desulfovibrio ferrophilus OX=241368 GN=cobD PE=3 SV=1	-0.586049	0.428407	A0A2Z6AVF3_9DELT	cobD	0.37	0.7	2	6	3	6	8	3
Cobalt-precorrin-8X methylmutase OS=Desulfovibrio ferrophilus OX=241368 GN=cbiC PE=4 SV=1	0.772324	0.418126	A0A2Z6AU42_9DELT	cbiC	0.38	1.7	2	2	5	1	1	3
Cobyrinic acid ac-diamide synthase OS=Desulfovibrio ferrophilus OX=241368 GN=DFE_2657 PE=4 SV=1	-1.01214	0.289275	A0A2Z6B1Q3_9DELT	DFE_2657	0.51	0.5	2	0	0	2	2	0
Cobyrinic acid ac-diamide synthase OS=Desulfovibrio ferrophilus OX=241368 GN=DFE_2685 PE=4 SV=1	-1.05917	0.423376	A0A2Z6B1Q8_9DELT	DFE_2685	0.38	0.5	2	0	0	2	1	1
Coenzyme A biosynthesis bifunctional protein CoaBC OS=Desulfovibrio ferrophilus OX=241368 GN=DFE_2662 PE=3 SV=1	-0.493195	0.659226	A0A2Z6B1Q7_9DELT	DFE_2662	0.22	0.7	2	2	1	2	3	2
Coenzyme F390 synthetase OS=Desulfovibrio ferrophilus OX=241368 GN=DFE_2093 PE=4 SV=1	-1.12047	0.416867	A0A2Z6AZY6_9DELT	DFE_2093	0.38	0.5	2	0	0	1	1	2
CTP synthase OS=Desulfovibrio ferrophilus OX=241368 GN=pyrG PE=3 SV=1	-0.596211	0.234719	A0A2Z6AWD5_9DELT	pyrG	0.58	0.7	2	1	1	4	0	2
Cupin 2 conserved barrel domain protein OS=Desulfovibrio ferrophilus OX=241368 GN=DFE_0528 PE=4 SV=1	1.35482	0.933383	A0A2Z6AVJ1_9DELT	DFE_0528	0.12	2.6	2	5	3	2	1	1
Cyclic dehypoxanthine futalosine synthase OS=Desulfovibrio ferrophilus OX=241368 GN=mqnC PE=3 SV=1	0.625527	0.332413	A0A2Z6AYG7_9DELT	mqnC	0.47	1.5	2	2	2	1	3	0
Cytochrome c assembly protein OS=Desulfovibrio ferrophilus OX=241368 GN=DFE_1646 PE=4 SV=1	0.863012	0.6599	A0A2Z6AYN7_9DELT	DFE_1646	0.22	1.8	2	2	3	2	2	0
Cytochrome c family protein OS=Desulfovibrio ferrophilus OX=241368 GN=DFE_1749 PE=4 SV=1	-0.619593	0.212832	A0A2Z6AZ70_9DELT	DFE_1749	0.61	0.7	2	0	2	4	0	2
Cytochrome c family protein OS=Desulfovibrio ferrophilus OX=241368 GN=DFE_1892 PE=4 SV=1	0.041881	0.0135561	A0A2Z6AZH0_9DELT	DFE_1892	0.97	1	2	2	1	4	0	1
Cytokinin riboside 5'-monophosphate phosphoribohydrolase OS=Desulfovibrio ferrophilus OX=241368 GN=DFE_1116 PE=3 SV=1	2.07449	1.0993	A0A2Z6AX60_9DELT	DFE_1116	0.08	4.2	2	1	1	1	0	0
DEAD/DEAH box helicase domain protein OS=Desulfovibrio ferrophilus OX=241368 GN=DFE_2736 PE=4 SV=1	0.550473	0.344248	A0A2Z6B1T8_9DELT	DFE_2736	0.45	1.5	2	7	4	4	2	3
DEAD/DEAH box helicase OS=Desulfovibrio ferrophilus OX=241368 GN=DFE_2703 PE=3 SV=1	-0.418711	0.30205	A0A2Z6B1N0_9DELT	DFE_2703	0.5	0.7	2	8	6	8	10	4
DegT/DnrJ/EryC1/StrS aminotransferase OS=Desulfovibrio ferrophilus OX=241368 GN=DFE_2301 PE=3 SV=1	1.67253	0.686522	A0A2Z6B0H1_9DELT	DFE_2301	0.21	3.2	2	2	5	3	0	0
Deoxyribodipyrimidine photolyase OS=Desulfovibrio ferrophilus OX=241368 GN=DFE_2010 PE=4 SV=1	-0.136057	0.0291058	A0A2Z6B033_9DELT	DFE_2010	0.94	0.9	2	0	0	0	1	1
Diaminopimelate decarboxylase OS=Desulfovibrio ferrophilus OX=241368 GN=lysA PE=3 SV=1	-0.0160627	0.00449524	A0A2Z6AWZ5_9DELT	lysA	0.99	1	2	2	0	0	3	1
Diguanylate cyclase and serine/threonine protein kinase with TPR repeats OS=Desulfovibrio ferrophilus OX=241368 GN=DFE_3232 PE=4 SV=1	0.293205	0.276418	A0A2Z6B3E1_9DELT	DFE_3232	0.53	1.2	2	5	4	3	3	3
Diguanylate cyclase with PAS/PAC sensor OS=Desulfovibrio ferrophilus OX=241368 GN=DFE_2764 PE=4 SV=1	-0.420145	0.251933	A0A2Z6B234_9DELT	DFE_2764	0.56	0.7	2	3	4	2	7	3
Diguanylate phosphodiesterase OS=Desulfovibrio ferrophilus OX=241368 GN=DFE_3002 PE=4 SV=1	0.798412	0.415681	A0A2Z6B2R0_9DELT	DFE_3002	0.38	1.7	2	5	4	0	2	4
Dihydroxy-acid dehydratase OS=Desulfovibrio ferrophilus OX=241368 GN=ilvD PE=3 SV=1	-0.0599662	0.0242043	A0A2Z6B1N6_9DELT	ilvD	0.95	1	2	4	3	0	4	5
DNA helicase OS=Desulfovibrio ferrophilus OX=241368 GN=DFE_0502 PE=3 SV=1	-2.11252	0.957549	A0A2Z6AVI4_9DELT	DFE_0502	0.11	0.2	2	1	1	3	10	4
DNA polymerase III subunit beta OS=Desulfovibrio ferrophilus OX=241368 GN=DFE_2714 PE=3 SV=1	-0.00684729	0.0020847	A0A2Z6B1X8_9DELT	DFE_2714	1	1	2	2	2	0	5	1
DNA protecting protein DprA OS=Desulfovibrio ferrophilus OX=241368 GN=DFE_0495 PE=4 SV=1	0.808014	0.485108	A0A2Z6AVG1_9DELT	DFE_0495	0.33	1.8	2	2	1	2	1	0
DNA topoisomerase 1 OS=Desulfovibrio ferrophilus OX=241368 GN=topA PE=3 SV=1	0.425082	0.270132	A0A2Z6B1S9_9DELT	topA	0.54	1.3	2	3	2	1	1	3
Doubled CXXCH domain protein OS=Desulfovibrio ferrophilus OX=241368 GN=DFE_0464 PE=4 SV=1	-1.31365	0.296508	A0A2Z6AVE5_9DELT	DFE_0464	0.51	0.4	2	0	0	4	1	0
DrsE domain-containing protein OS=Desulfovibrio ferrophilus OX=241368 GN=DFE_0230 PE=4 SV=1	-1.13606	0.331056	A0A2Z6AUU8_9DELT	DFE_0230	0.47	0.5	2	0	0	0	2	2
dTDP-4-dehydrorhamnose 3,5-epimerase OS=Desulfovibrio ferrophilus OX=241368 GN=rmlC PE=3 SV=1	0.31838	0.284586	A0A2Z6AZT3_9DELT	rmlC	0.52	1.2	2	2	1	1	2	1
DUF3880 domain-containing protein OS=Desulfovibrio ferrophilus OX=241368 GN=DFE_0232 PE=4 SV=1	-0.0396141	0.0326783	A0A2Z6AUQ5_9DELT	DFE_0232	0.93	1	2	1	2	2	1	2
DUF89 domain-containing protein OS=Desulfovibrio ferrophilus OX=241368 GN=DFE_1653 PE=4 SV=1	-0.364058	0.219314	A0A2Z6AYQ8_9DELT	DFE_1653	0.6	0.8	2	12	7	6	10	11
Efflux transporter, RND family, MFP subunit OS=Desulfovibrio ferrophilus OX=241368 GN=DFE_2042 PE=4 SV=1	-1.06751	0.558338	A0A2Z6AZX4_9DELT	DFE_2042	0.28	0.5	2	2	3	3	3	8
Efflux transporter, RND family, MFP subunit OS=Desulfovibrio ferrophilus OX=241368 GN=DFE_2294 PE=3 SV=1	-1.36237	0.637082	A0A2Z6B0R0_9DELT	DFE_2294	0.23	0.4	2	0	2	2	6	2
Efflux transporter, RND family, MFP subunit OS=Desulfovibrio ferrophilus OX=241368 GN=DFE_3135 PE=3 SV=1	-0.464755	0.49947	A0A2Z6B2Z5_9DELT	DFE_3135	0.32	0.7	2	4	2	3	4	4
Elongation factor 4 OS=Desulfovibrio ferrophilus OX=241368 GN=lepA PE=3 SV=1	2.81644	1.00565	A0A2Z6B145_9DELT	lepA	0.099	7	2	1	4	0	1	0
Endo/exonuclease/phosphatase domain-containing protein OS=Desulfovibrio ferrophilus OX=241368 GN=DFE_2473 PE=4 SV=1	1.05784	0.387669	A0A2Z6B110_9DELT	DFE_2473	0.41	2.1	2	5	1	3	0	1
Endopeptidase La OS=Desulfovibrio ferrophilus OX=241368 GN=DFE_2765 PE=3 SV=1	1.26683	0.973126	A0A2Z6B1Y6_9DELT	DFE_2765	0.11	2.4	2	2	3	1	2	0
ErfK/YbiS/YcfS/YnhG family protein OS=Desulfovibrio ferrophilus OX=241368 GN=DFE_A0031 PE=4 SV=1	-0.977948	0.165352	A0A2Z6B3R2_9DELT	DFE_A0031	0.68	0.5	2	0	0	4	0	0
Exopolyphosphatase-like enzyme OS=Desulfovibrio ferrophilus OX=241368 GN=DFE_1195 PE=4 SV=1	0.325928	0.200704	A0A2Z6AXF9_9DELT	DFE_1195	0.63	1.3	2	4	5	3	5	1
Export-related chaperone CsaA OS=Desulfovibrio ferrophilus OX=241368 GN=DFE_1941 PE=4 SV=1	-10	0.427243	A0A2Z6AZH3_9DELT	DFE_1941	0.37	INF	2	0	0	0	0	0
Extracellular ligand-binding receptor OS=Desulfovibrio ferrophilus OX=241368 GN=DFE_0618 PE=4 SV=1	0.299483	0.095037	A0A2Z6AVS8_9DELT	DFE_0618	0.8	1.2	2	0	2	1	0	2
FAD:protein FMN transferase OS=Desulfovibrio ferrophilus OX=241368 GN=DFE_0660 PE=3 SV=1	0.258367	0.119474	A0A2Z6AW20_9DELT	DFE_0660	0.76	1.2	2	2	6	1	3	4
Family 3 extracellular solute-binding protein OS=Desulfovibrio ferrophilus OX=241368 GN=DFE_1861 PE=3 SV=1	-0.0665594	0.0301367	A0A2Z6AZ95_9DELT	DFE_1861	0.93	1	2	2	2	0	3	3
Ferritin OS=Desulfovibrio ferrophilus OX=241368 GN=DFE_1154 PE=3 SV=1	-0.573862	0.256886	A0A2Z6AXD6_9DELT	DFE_1154	0.55	0.7	2	1	3	6	1	2
Ferrous iron transport protein B OS=Desulfovibrio ferrophilus OX=241368 GN=DFE_3369 PE=3 SV=1	-0.39766	0.406906	A0A2Z6B3Q6_9DELT	DFE_3369	0.39	0.8	2	3	1	3	3	2
Fimbrial assembly protein PilC OS=Desulfovibrio ferrophilus OX=241368 GN=DFE_1984 PE=4 SV=1	-0.13621	0.068039	A0A2Z6AZT6_9DELT	DFE_1984	0.85	0.9	2	5	14	8	8	7
Flagellar biosynthesis anti-sigma factor protein FlgM OS=Desulfovibrio ferrophilus OX=241368 GN=DFE_0086 PE=4 SV=1	-1.31746	0.712393	A0A2Z6AUA3_9DELT	DFE_0086	0.19	0.4	2	0	1	1	3	3
Flagellar hook protein FlgE OS=Desulfovibrio ferrophilus OX=241368 GN=DFE_2167 PE=3 SV=1	-0.0376888	0.0364221	A0A2Z6B0A6_9DELT	DFE_2167	0.92	1	2	2	3	2	2	3
Flagellar hook-associated protein FlgK OS=Desulfovibrio ferrophilus OX=241368 GN=DFE_0938 PE=3 SV=1	0.628084	0.39357	A0A2Z6AWN9_9DELT	DFE_0938	0.4	1.5	2	3	6	3	1	3
Flagellar M-ring protein OS=Desulfovibrio ferrophilus OX=241368 GN=DFE_2620 PE=3 SV=1	0.419669	0.304701	A0A2Z6B1S3_9DELT	DFE_2620	0.5	1.3	2	4	5	2	2	4
FMN-dependent alpha-hydroxy acid dehydrogenase OS=Desulfovibrio ferrophilus OX=241368 GN=DFE_2112 PE=3 SV=1	-0.0229927	0.0161921	A0A2Z6B035_9DELT	DFE_2112	0.96	1	2	1	1	1	2	1
Formate/nitrite transporter OS=Desulfovibrio ferrophilus OX=241368 GN=DFE_0079 PE=4 SV=1	0.080063	0.0252851	A0A2Z6AUA2_9DELT	DFE_0079	0.94	1.1	2	2	2	5	1	0
Fructose-1,6-bisphosphatase OS=Desulfovibrio ferrophilus OX=241368 GN=DFE_1150 PE=3 SV=1	-1.05307	0.575173	A0A2Z6AXK4_9DELT	DFE_1150	0.27	0.5	2	0	2	4	1	3
Gamma-glutamyltransferase OS=Desulfovibrio ferrophilus OX=241368 GN=ggt PE=4 SV=1	-0.801669	0.272737	A0A2Z6AUW0_9DELT	ggt	0.53	0.6	2	2	2	8	3	0
GCN5-related N-acetyltransferase OS=Desulfovibrio ferrophilus OX=241368 GN=DFE_0946 PE=4 SV=1	1.55886	0.425261	A0A2Z6AWP2_9DELT	DFE_0946	0.38	2.9	2	0	1	0	1	0
GCN5-related N-acetyltransferase OS=Desulfovibrio ferrophilus OX=241368 GN=DFE_1410 PE=4 SV=1	-0.883785	0.613696	A0A2Z6AYA5_9DELT	DFE_1410	0.24	0.5	2	0	2	2	2	3
GDP-mannose 4,6-dehydratase OS=Desulfovibrio ferrophilus OX=241368 GN=gmd PE=3 SV=1	0.92434	0.346004	A0A2Z6B1H8_9DELT	gmd	0.45	1.9	2	0	2	1	0	1
Glucokinase OS=Desulfovibrio ferrophilus OX=241368 GN=DFE_0284 PE=3 SV=1	-0.0121376	0.00246373	A0A2Z6AUW8_9DELT	DFE_0284	0.99	1	2	0	0	1	1	0
Glutamate synthase (NADPH) small subunit OS=Desulfovibrio ferrophilus OX=241368 GN=DFE_0025 PE=4 SV=1	-0.986447	0.739029	A0A2Z6AU48_9DELT	DFE_0025	0.18	0.5	2	5	2	4	9	5
Glutamyl-tRNA reductase OS=Desulfovibrio ferrophilus OX=241368 GN=hemA PE=3 SV=1	10	0.812187	A0A2Z6AWK3_9DELT	hemA	0.15	INF	2	0	1	0	0	0
Glycerol-3-phosphate dehydrogenase [NAD(P)+] OS=Desulfovibrio ferrophilus OX=241368 GN=gpsA PE=3 SV=1	-1.64363	1.25018	A0A2Z6B2E9_9DELT	gpsA	0.056	0.3	2	0	1	4	2	3
Glycerol-3-phosphate dehydrogenase OS=Desulfovibrio ferrophilus OX=241368 GN=DFE_1473 PE=4 SV=1	-0.0468381	0.0241472	A0A2Z6AY78_9DELT	DFE_1473	0.95	1	2	4	4	1	4	5
Glycine betaine ABC transporter periplasmic subunit OS=Desulfovibrio ferrophilus OX=241368 GN=DFE_3317 PE=4 SV=1	0.337518	0.120136	A0A2Z6B3K8_9DELT	DFE_3317	0.76	1.3	2	6	1	2	1	4
Glycine/betaine ABC transporter permease OS=Desulfovibrio ferrophilus OX=241368 GN=DFE_0317 PE=3 SV=1	1.60892	0.955792	A0A2Z6AUY9_9DELT	DFE_0317	0.11	3.1	2	2	2	0	2	0
Glyco_trans_2-like domain-containing protein OS=Desulfovibrio ferrophilus OX=241368 GN=DFE_2994 PE=4 SV=1	0.283819	0.191786	A0A2Z6B2T2_9DELT	DFE_2994	0.64	1.2	2	3	6	4	2	3
Glycosyl transferase family 2 OS=Desulfovibrio ferrophilus OX=241368 GN=DFE_2579 PE=4 SV=1	-0.0442495	0.0128367	A0A2Z6B1G2_9DELT	DFE_2579	0.97	1	2	0	1	2	0	1
Glycosyl transferase family 2 OS=Desulfovibrio ferrophilus OX=241368 GN=DFE_2580 PE=4 SV=1	-0.733422	0.49093	A0A2Z6B1N3_9DELT	DFE_2580	0.32	0.6	2	0	3	3	2	3
Glycosyl transferase family 9 OS=Desulfovibrio ferrophilus OX=241368 GN=DFE_2176 PE=4 SV=1	0.426915	0.332368	A0A2Z6B066_9DELT	DFE_2176	0.47	1.3	2	2	4	2	3	1
Glycosyl transferase group 1 OS=Desulfovibrio ferrophilus OX=241368 GN=DFE_1101 PE=4 SV=1	0.220665	0.0723464	A0A2Z6AX47_9DELT	DFE_1101	0.85	1.2	2	0	3	0	2	2
Glycosyl transferase group 1 OS=Desulfovibrio ferrophilus OX=241368 GN=DFE_1102 PE=4 SV=1	-1.87776	1.1696	A0A2Z6AX93_9DELT	DFE_1102	0.068	0.3	2	0	0	3	2	2
Glycosyl transferase, group 1 OS=Desulfovibrio ferrophilus OX=241368 GN=DFE_2853 PE=4 SV=1	0.229331	0.0977666	A0A2Z6B233_9DELT	DFE_2853	0.8	1.2	2	3	1	0	3	2
Glycosyltransferase-like protein OS=Desulfovibrio ferrophilus OX=241368 GN=DFE_2573 PE=4 SV=1	10	0.830188	A0A2Z6B1A2_9DELT	DFE_2573	0.15	INF	2	1	0	0	0	0
GMP synthase [glutamine-hydrolyzing] OS=Desulfovibrio ferrophilus OX=241368 GN=guaA PE=3 SV=1	-0.0816681	0.0334375	A0A2Z6AYN9_9DELT	guaA	0.93	0.9	2	3	4	6	4	0
GTPase HflX OS=Desulfovibrio ferrophilus OX=241368 GN=hflX PE=3 SV=1	-1.11657	0.4349	A0A2Z6B1M2_9DELT	hflX	0.37	0.5	2	2	0	6	2	1
GTP-binding protein TypA OS=Desulfovibrio ferrophilus OX=241368 GN=DFE_0672 PE=4 SV=1	-0.280137	0.332909	A0A2Z6AW03_9DELT	DFE_0672	0.46	0.8	2	3	4	5	3	3
Haloacid dehalogenase domain protein hydrolase OS=Desulfovibrio ferrophilus OX=241368 GN=DFE_1553 PE=4 SV=1	0.283877	0.117714	A0A2Z6AYF3_9DELT	DFE_1553	0.76	1.2	2	1	2	0	3	1
HcyBio domain-containing protein OS=Desulfovibrio ferrophilus OX=241368 GN=DFE_2712 PE=4 SV=1	0.270671	0.138695	A0A2Z6B1W4_9DELT	DFE_2712	0.73	1.2	2	1	2	2	0	2
Heat shock protein DnaJ domain-containing protein OS=Desulfovibrio ferrophilus OX=241368 GN=DFE_0187 PE=4 SV=1	-1.09151	0.268806	A0A2Z6AUK9_9DELT	DFE_0187	0.54	0.5	2	0	0	0	3	1
Helix-turn-helix domain DNA-binding protein OS=Desulfovibrio ferrophilus OX=241368 GN=DFE_0617 PE=4 SV=1	0.398555	0.0949294	A0A2Z6AVV5_9DELT	DFE_0617	0.8	1.3	2	0	2	0	3	0
Helix-turn-helix-domain containing protein AraC type OS=Desulfovibrio ferrophilus OX=241368 GN=DFE_0191 PE=4 SV=1	-1.16415	0.267599	A0A2Z6AUK3_9DELT	DFE_0191	0.54	0.4	2	0	0	1	0	3
Heme-transporting ATPase OS=Desulfovibrio ferrophilus OX=241368 GN=DFE_1645 PE=4 SV=1	-0.835933	0.294176	A0A2Z6AYN3_9DELT	DFE_1645	0.51	0.6	2	0	1	0	3	2
Hemolysin-type calcium-binding region protein OS=Desulfovibrio ferrophilus OX=241368 GN=DFE_0823 PE=4 SV=1	0.00786085	0.00493037	A0A2Z6AWC5_9DELT	DFE_0823	0.99	1	2	2	5	4	3	2
Heterodisulfide reductase subunit A OS=Desulfovibrio ferrophilus OX=241368 GN=DFE_2487 PE=4 SV=1	-0.496663	0.348646	A0A2Z6B180_9DELT	DFE_2487	0.45	0.7	2	7	4	8	8	3
Histidine kinase OS=Desulfovibrio ferrophilus OX=241368 GN=DFE_1460 PE=4 SV=1	-0.573124	1.02574	A0A2Z6AYF0_9DELT	DFE_1460	0.094	0.7	2	2	2	4	3	2
Histidine kinase OS=Desulfovibrio ferrophilus OX=241368 GN=DFE_2340 PE=4 SV=1	-0.235125	0.161679	A0A2Z6B0Y3_9DELT	DFE_2340	0.69	0.8	2	6	3	5	3	5
Histidine kinase OS=Desulfovibrio ferrophilus OX=241368 GN=DFE_2804 PE=4 SV=1	-0.717236	0.240021	A0A2Z6B274_9DELT	DFE_2804	0.58	0.6	2	0	4	4	6	0
HTH gntR-type domain-containing protein OS=Desulfovibrio ferrophilus OX=241368 GN=DFE_2094 PE=4 SV=1	0.0421754	0.026478	A0A2Z6B041_9DELT	DFE_2094	0.94	1	2	5	3	5	3	2
HTH gntR-type domain-containing protein OS=Desulfovibrio ferrophilus OX=241368 GN=DFE_2113 PE=4 SV=1	0.831202	0.293138	A0A2Z6B007_9DELT	DFE_2113	0.51	1.8	2	1	1	0	0	2
Hydantoinase/oxoprolinase family protein OS=Desulfovibrio ferrophilus OX=241368 GN=DFE_2688 PE=4 SV=1	-0.868147	0.627215	A0A2Z6B1P7_9DELT	DFE_2688	0.24	0.5	2	4	3	8	7	2
Hydroxylamine reductase OS=Desulfovibrio ferrophilus OX=241368 GN=hcp PE=3 SV=1	-0.170964	0.160766	A0A2Z6B3M4_9DELT	hcp	0.69	0.9	2	3	2	4	2	2
Imidazoleglycerol-phosphate dehydratase OS=Desulfovibrio ferrophilus OX=241368 GN=hisB PE=3 SV=1	-0.353859	0.2478	A0A2Z6AYX0_9DELT	hisB	0.57	0.8	2	3	2	2	5	2
Import inner membrane translocase subunit Tim44 OS=Desulfovibrio ferrophilus OX=241368 GN=DFE_2453 PE=4 SV=1	-0.100709	0.0377075	A0A2Z6B0Y9_9DELT	DFE_2453	0.92	0.9	2	1	3	1	1	4
Indolepyruvate oxidoreductase subunit IorA OS=Desulfovibrio ferrophilus OX=241368 GN=DFE_0205 PE=4 SV=1	-0.418944	0.229322	A0A2Z6AUM1_9DELT	DFE_0205	0.59	0.7	2	3	3	7	2	2
Inner membrane transport protein OS=Desulfovibrio ferrophilus OX=241368 GN=DFE_1528 PE=4 SV=1	1.23092	0.638361	A0A2Z6AYB1_9DELT	DFE_1528	0.23	2.3	2	4	1	1	1	1
Inner-membrane translocator OS=Desulfovibrio ferrophilus OX=241368 GN=DFE_0705 PE=3 SV=1	-10	0.427243	A0A2Z6AW22_9DELT	DFE_0705	0.37	INF	2	0	0	0	0	0
Ion-translocating oxidoreductase complex subunit B OS=Desulfovibrio ferrophilus OX=241368 GN=rnfB PE=3 SV=1	-1.2043	1.06829	A0A2Z6AW29_9DELT	rnfB	0.085	0.4	2	3	3	4	6	8
Iron-sulfur cluster carrier protein OS=Desulfovibrio ferrophilus OX=241368 GN=DFE_0693 PE=3 SV=1	1.0403	0.709912	A0A2Z6AVY6_9DELT	DFE_0693	0.2	2.1	2	1	1	1	1	0
Isochorismatase domain-containing protein OS=Desulfovibrio ferrophilus OX=241368 GN=DFE_1607 PE=4 SV=1	-0.0121376	0.00246373	A0A2Z6AYS3_9DELT	DFE_1607	0.99	1	2	0	0	1	1	0
Isoprenyl transferase OS=Desulfovibrio ferrophilus OX=241368 GN=DFE_1904 PE=3 SV=1	-0.806195	0.137263	A0A2Z6AZK7_9DELT	DFE_1904	0.73	0.6	2	0	0	0	0	3
Lipid A biosynthesis acyltransferase OS=Desulfovibrio ferrophilus OX=241368 GN=DFE_0965 PE=4 SV=1	-0.0121376	0.00246373	A0A2Z6AWT2_9DELT	DFE_0965	0.99	1	2	0	0	1	1	0
Lipid II flippase FtsW OS=Desulfovibrio ferrophilus OX=241368 GN=ftsW PE=3 SV=1	-0.578365	0.529011	A0A2Z6AZD5_9DELT	ftsW	0.3	0.7	2	3	1	4	2	3
Lipid-A-disaccharide synthase OS=Desulfovibrio ferrophilus OX=241368 GN=DFE_1774 PE=3 SV=1	-0.595743	0.605607	A0A2Z6AZ82_9DELT	DFE_1774	0.25	0.7	2	1	3	3	4	2
Lipopolysaccharide biosynthesis protein OS=Desulfovibrio ferrophilus OX=241368 GN=DFE_2546 PE=4 SV=1	-0.232063	0.0872339	A0A2Z6B187_9DELT	DFE_2546	0.82	0.9	2	4	2	2	1	6
L-sorbosone dehydrogenase OS=Desulfovibrio ferrophilus OX=241368 GN=DFE_0323 PE=4 SV=1	1.03156	0.471953	A0A2Z6AUY5_9DELT	DFE_0323	0.34	2	2	6	2	1	3	1
LUD_dom domain-containing protein OS=Desulfovibrio ferrophilus OX=241368 GN=DFE_2636 PE=4 SV=1	0.983517	0.279474	A0A2Z6B1J8_9DELT	DFE_2636	0.53	2	2	0	2	0	2	0
Lysine 2,3-aminomutase OS=Desulfovibrio ferrophilus OX=241368 GN=kamA PE=4 SV=1	-0.844907	0.645236	A0A2Z6AY36_9DELT	kamA	0.23	0.6	2	1	2	5	2	2
Lysine exporter protein LYSE/YGGA OS=Desulfovibrio ferrophilus OX=241368 GN=DFE_1939 PE=4 SV=1	1.22066	0.422284	A0A2Z6AZQ2_9DELT	DFE_1939	0.38	2.3	2	0	3	0	1	1
Lysophospholipase L1-like esterase OS=Desulfovibrio ferrophilus OX=241368 GN=DFE_3037 PE=4 SV=1	2.31119	0.629187	A0A2Z6B2S7_9DELT	DFE_3037	0.23	5	2	0	3	0	1	0
Magnesium transporter MgtE OS=Desulfovibrio ferrophilus OX=241368 GN=DFE_1031 PE=3 SV=1	-0.883785	0.613696	A0A2Z6AWX7_9DELT	DFE_1031	0.24	0.5	2	0	2	2	2	3
Major facilitator superfamily MFS_1 OS=Desulfovibrio ferrophilus OX=241368 GN=DFE_0611 PE=4 SV=1	-0.839406	0.423579	A0A2Z6AVS2_9DELT	DFE_0611	0.38	0.6	2	0	2	4	1	2
Membrane protein involved in aromatic hydrocarbon degradation OS=Desulfovibrio ferrophilus OX=241368 GN=DFE_3330 PE=4 SV=1	-0.24798	0.0833058	A0A2Z6B3P9_9DELT	DFE_3330	0.83	0.8	2	6	0	4	5	1
Membrane protein OS=Desulfovibrio ferrophilus OX=241368 GN=DFE_2259 PE=3 SV=1	-1.04272	0.258686	A0A2Z6B0K3_9DELT	DFE_2259	0.55	0.5	2	0	0	3	0	1
Metal dependent phosphohydrolase with GAF sensor OS=Desulfovibrio ferrophilus OX=241368 GN=DFE_2110 PE=4 SV=1	-0.268409	0.0823071	A0A2Z6B0C4_9DELT	DFE_2110	0.83	0.8	2	1	8	1	9	3
Metal-dependent carboxypeptidase OS=Desulfovibrio ferrophilus OX=241368 GN=DFE_1951 PE=3 SV=1	0.51793	0.56449	A0A2Z6AZI1_9DELT	DFE_1951	0.27	1.4	2	4	4	2	3	2
Metal-dependent phosphohydrolase HD sub domain protein OS=Desulfovibrio ferrophilus OX=241368 GN=DFE_0557 PE=4 SV=1	-0.0522779	0.0216092	A0A2Z6AVP0_9DELT	DFE_0557	0.95	1	2	1	1	2	0	2
Metallo-beta-lactamase family protein OS=Desulfovibrio ferrophilus OX=241368 GN=DFE_1844 PE=4 SV=1	0.420734	0.140856	A0A2Z6AZF6_9DELT	DFE_1844	0.72	1.3	2	0	2	1	2	0
Methionine ABC transporter ATP-binding protein OS=Desulfovibrio ferrophilus OX=241368 GN=DFE_0763 PE=4 SV=1	0.636378	0.494052	A0A2Z6AW72_9DELT	DFE_0763	0.32	1.6	2	4	5	3	1	3
Methionine aminopeptidase OS=Desulfovibrio ferrophilus OX=241368 GN=map PE=3 SV=1	-0.00835602	0.00343435	A0A2Z6B1D1_9DELT	map	0.99	1	2	2	1	3	0	2
Methionine biosynthesis protein MetW-like protein OS=Desulfovibrio ferrophilus OX=241368 GN=DFE_2889 PE=4 SV=1	0.954464	0.161595	A0A2Z6B2D8_9DELT	DFE_2889	0.69	1.9	2	0	0	0	1	0
Methyl-accepting chemotaxis sensory transducer with Pas/Pac sensor OS=Desulfovibrio ferrophilus OX=241368 GN=DFE_2005 PE=4 SV=1	-0.862008	0.977381	A0A2Z6AZN1_9DELT	DFE_2005	0.11	0.6	2	4	6	10	6	6
Methyl-accepting chemotaxis sensory transducer with Pas/Pac sensor OS=Desulfovibrio ferrophilus OX=241368 GN=DFE_2831 PE=4 SV=1	-0.545999	0.483082	A0A2Z6B213_9DELT	DFE_2831	0.33	0.7	2	4	5	7	3	6
Methyltransf_25 domain-containing protein OS=Desulfovibrio ferrophilus OX=241368 GN=DFE_2587 PE=4 SV=1	-0.808261	0.481661	A0A2Z6B1H3_9DELT	DFE_2587	0.33	0.6	2	1	1	2	4	1
Methyltransferase type 11 OS=Desulfovibrio ferrophilus OX=241368 GN=DFE_1332 PE=4 SV=1	0.0186024	0.00524917	A0A2Z6AXW4_9DELT	DFE_1332	0.99	1	2	0	1	2	1	0
Methyltransferase type 11 OS=Desulfovibrio ferrophilus OX=241368 GN=DFE_3118 PE=4 SV=1	0.30241	0.142342	A0A2Z6B2T4_9DELT	DFE_3118	0.72	1.2	2	3	2	4	2	0
Minor capsid protein C, degenerate OS=Desulfovibrio ferrophilus OX=241368 GN=DFE_1736 PE=4 SV=1	-0.981868	0.382525	A0A2Z6AYY3_9DELT	DFE_1736	0.41	0.5	2	1	0	4	1	1
Molybdopterin molybdenumtransferase OS=Desulfovibrio ferrophilus OX=241368 GN=DFE_0264 PE=3 SV=1	0.815402	0.517392	A0A2Z6AUU9_9DELT	DFE_0264	0.3	1.8	2	4	3	0	3	2
Molybdopterin oxidoreductase OS=Desulfovibrio ferrophilus OX=241368 GN=DFE_2517 PE=3 SV=1	-0.103991	0.0782516	A0A2Z6B1A8_9DELT	DFE_2517	0.84	0.9	2	4	5	6	3	3
Molybdopterin-guanine dinucleotide biosynthesis protein OS=Desulfovibrio ferrophilus OX=241368 GN=DFE_0639 PE=4 SV=1	-0.0658219	0.0273772	A0A2Z6AW15_9DELT	DFE_0639	0.94	1	2	0	1	1	1	1
Multi-sensor Hybrid Histidine Kinase OS=Desulfovibrio ferrophilus OX=241368 GN=DFE_0532 PE=4 SV=1	0.34645	0.141769	A0A2Z6AVL4_9DELT	DFE_0532	0.72	1.3	2	1	2	1	3	0
Multi-sensor signal transduction histidine kinase OS=Desulfovibrio ferrophilus OX=241368 GN=DFE_0579 PE=4 SV=1	0.156096	0.119374	A0A2Z6AVV3_9DELT	DFE_0579	0.76	1.1	2	3	3	1	3	3
Na+/Pi cotransporter OS=Desulfovibrio ferrophilus OX=241368 GN=DFE_2339 PE=4 SV=1	-0.451046	0.458711	A0A2Z6B0T3_9DELT	DFE_2339	0.35	0.7	2	1	3	3	2	3
Na+/solute symporter OS=Desulfovibrio ferrophilus OX=241368 GN=DFE_2990 PE=3 SV=1	-0.240378	0.0802771	A0A2Z6B2R3_9DELT	DFE_2990	0.83	0.8	2	0	3	3	3	0
N-acetyl-gamma-glutamyl-phosphate reductase OS=Desulfovibrio ferrophilus OX=241368 GN=argC PE=3 SV=1	0.0329539	0.0173558	A0A2Z6B2N9_9DELT	argC	0.96	1	2	5	8	8	4	3
N-acetylmuramoyl-L-alanine amidase OS=Desulfovibrio ferrophilus OX=241368 GN=DFE_3194 PE=4 SV=1	-1.30844	0.919808	A0A2Z6B3D1_9DELT	DFE_3194	0.12	0.4	2	0	1	2	2	3
NAD-dependent deacetylase OS=Desulfovibrio ferrophilus OX=241368 GN=DFE_1613 PE=4 SV=1	-0.0624534	0.0176836	A0A2Z6AYL6_9DELT	DFE_1613	0.96	1	2	0	2	0	3	1
NAD-dependent epimerase/dehydratase OS=Desulfovibrio ferrophilus OX=241368 GN=DFE_2841 PE=4 SV=1	-0.258378	0.341939	A0A2Z6B222_9DELT	DFE_2841	0.46	0.8	2	2	2	2	2	3
NADH ubiquinone oxidoreductase 20 kDa subunit OS=Desulfovibrio ferrophilus OX=241368 GN=DFE_3280 PE=4 SV=1	0.705166	0.990174	A0A2Z6B3K2_9DELT	DFE_3280	0.1	1.6	2	1	2	1	1	1
NADH/Ubiquinone/plastoquinone complex I OS=Desulfovibrio ferrophilus OX=241368 GN=DFE_2824 PE=4 SV=1	-0.908094	0.671817	A0A2Z6B294_9DELT	DFE_2824	0.21	0.5	2	0	4	4	4	3
NADH-quinone oxidoreductase subunit B OS=Desulfovibrio ferrophilus OX=241368 GN=nuoB PE=3 SV=1	1.17257	0.4964	A0A2Z6AUF7_9DELT	nuoB	0.32	2.3	2	2	1	0	0	2
Nadph:quinone reductase, zeta-crystallin homolog protein OS=Desulfovibrio ferrophilus OX=241368 GN=qor PE=4 SV=1	2.39744	1.43858	A0A2Z6AW68_9DELT	qor	0.036	5.3	2	1	2	1	0	0
NHLM bacteriocin system secretion protein OS=Desulfovibrio ferrophilus OX=241368 GN=DFE_1508 PE=4 SV=1	-1.02757	1.30033	A0A2Z6AY89_9DELT	DFE_1508	0.05	0.5	2	2	1	3	3	4
Nitrogenase OS=Desulfovibrio ferrophilus OX=241368 GN=DFE_1483 PE=3 SV=1	-1.90185	1.49118	A0A2Z6AY90_9DELT	DFE_1483	0.032	0.3	2	1	0	3	5	3
Nitrogenase protein alpha chain OS=Desulfovibrio ferrophilus OX=241368 GN=DFE_1489 PE=3 SV=1	-0.271776	0.189608	A0A2Z6AYH0_9DELT	DFE_1489	0.65	0.8	2	5	2	3	5	3
Nitroreductase OS=Desulfovibrio ferrophilus OX=241368 GN=DFE_3234 PE=4 SV=1	0.83805	0.499072	A0A2Z6B3H1_9DELT	DFE_3234	0.32	1.8	2	5	2	1	2	2
NLP/P60 protein OS=Desulfovibrio ferrophilus OX=241368 GN=DFE_2263 PE=4 SV=1	-1.01317	0.392581	A0A2Z6B0E8_9DELT	DFE_2263	0.4	0.5	2	0	1	4	1	1
Nucleoside diphosphate kinase OS=Desulfovibrio ferrophilus OX=241368 GN=ndk PE=3 SV=1	10	0.934515	A0A2Z6AXW9_9DELT	ndk	0.12	INF	2	0	2	0	0	0
Oligopeptide ABC transporter ATP-binding protein OS=Desulfovibrio ferrophilus OX=241368 GN=DFE_2242 PE=3 SV=1	1.24371	0.485023	A0A2Z6B0J2_9DELT	DFE_2242	0.33	2.4	2	6	2	0	1	3
OmpA/MotB domain protein OS=Desulfovibrio ferrophilus OX=241368 GN=DFE_2178 PE=4 SV=1	-0.375285	0.328249	A0A2Z6B0A7_9DELT	DFE_2178	0.47	0.8	2	1	1	1	2	2
OmpA/MotB domain protein OS=Desulfovibrio ferrophilus OX=241368 GN=DFE_2678 PE=4 SV=1	-0.62845	0.47413	A0A2Z6B1N9_9DELT	DFE_2678	0.34	0.6	2	1	1	1	3	2
Orotidine 5'-phosphate decarboxylase OS=Desulfovibrio ferrophilus OX=241368 GN=pyrF PE=3 SV=1	0.916378	0.605804	A0A2Z6AV81_9DELT	pyrF	0.25	1.9	2	1	1	0	1	1
Oxidoreductase domain-containing protein OS=Desulfovibrio ferrophilus OX=241368 GN=DFE_1681 PE=4 SV=1	1.45688	0.840316	A0A2Z6AYR6_9DELT	DFE_1681	0.14	2.7	2	5	4	0	3	1
PAS/PAC sensor signal transduction histidine kinase OS=Desulfovibrio ferrophilus OX=241368 GN=DFE_2046 PE=4 SV=1	0.555533	0.433756	A0A2Z6AZU5_9DELT	DFE_2046	0.37	1.5	2	4	3	2	1	3
PDZ domain-containing protein OS=Desulfovibrio ferrophilus OX=241368 GN=DFE_2091 PE=4 SV=1	0.443259	0.151371	A0A2Z6AZX1_9DELT	DFE_2091	0.71	1.4	2	0	2	2	1	0
Penicillin-binding protein 2 OS=Desulfovibrio ferrophilus OX=241368 GN=DFE_2940 PE=4 SV=1	-0.197556	0.0808217	A0A2Z6B2L4_9DELT	DFE_2940	0.83	0.9	2	4	4	3	1	7
Peptidase M20 OS=Desulfovibrio ferrophilus OX=241368 GN=DFE_1873 PE=4 SV=1	0.536473	0.279875	A0A2Z6AZD1_9DELT	DFE_1873	0.52	1.5	2	4	5	5	3	0
Peptidase U32 OS=Desulfovibrio ferrophilus OX=241368 GN=DFE_2083 PE=4 SV=1	-0.516403	0.41408	A0A2Z6AZX6_9DELT	DFE_2083	0.39	0.7	2	1	4	4	4	2
Peptidyl-prolyl cis-trans isomerase OS=Desulfovibrio ferrophilus OX=241368 GN=DFE_0683 PE=3 SV=1	0.438354	0.458049	A0A2Z6AVX6_9DELT	DFE_0683	0.35	1.4	2	3	3	2	3	1
Peptidyl-prolyl cis-trans isomerase OS=Desulfovibrio ferrophilus OX=241368 GN=DFE_2012 PE=3 SV=1	-0.457257	0.13097	A0A2Z6AZU3_9DELT	DFE_2012	0.74	0.7	2	1	1	0	1	4
Periplasmic serine endoprotease DegP-like OS=Desulfovibrio ferrophilus OX=241368 GN=DFE_0725 PE=3 SV=1	1.77044	1.58863	A0A2Z6AW53_9DELT	DFE_0725	0.026	3.4	2	2	3	1	0	1
Phage/plasmid primase, P4 family domain protein OS=Desulfovibrio ferrophilus OX=241368 GN=DFE_1746 PE=4 SV=1	-1.92991	1.48405	A0A2Z6AYZ3_9DELT	DFE_1746	0.033	0.3	2	0	2	7	5	3
Phenylacetate-coenzyme A ligase OS=Desulfovibrio ferrophilus OX=241368 GN=DFE_3308 PE=3 SV=1	-1.21559	0.740135	A0A2Z6B3C2_9DELT	DFE_3308	0.18	0.4	2	1	0	3	3	1
Phenylalanine--tRNA ligase beta subunit OS=Desulfovibrio ferrophilus OX=241368 GN=pheT PE=3 SV=1	-0.539848	0.584376	A0A2Z6B0Z3_9DELT	pheT	0.26	0.7	2	2	3	4	2	4
PhoH family protein OS=Desulfovibrio ferrophilus OX=241368 GN=DFE_0255 PE=4 SV=1	-0.690465	0.401507	A0A2Z6AUS1_9DELT	DFE_0255	0.4	0.6	2	2	3	1	6	4
Phosphate transport regulator OS=Desulfovibrio ferrophilus OX=241368 GN=DFE_3206 PE=4 SV=1	-0.0157577	0.0640829	A0A2Z6B356_9DELT	DFE_3206	0.86	1	2	2	2	2	2	2
Phosphoesterase OS=Desulfovibrio ferrophilus OX=241368 GN=DFE_2106 PE=3 SV=1	-0.0557785	0.016285	A0A2Z6B003_9DELT	DFE_2106	0.96	1	2	1	0	0	2	1
Phosphoesterase, Icc protein-like protein OS=Desulfovibrio ferrophilus OX=241368 GN=DFE_0586 PE=4 SV=1	0.815982	1.09989	A0A2Z6AVN6_9DELT	DFE_0586	0.079	1.8	2	2	3	2	1	1
Phosphoglycerate mutase OS=Desulfovibrio ferrophilus OX=241368 GN=DFE_1456 PE=4 SV=1	1.84984	0.839996	A0A2Z6AY37_9DELT	DFE_1456	0.14	3.6	2	1	4	1	1	0
Phosphoheptose isomerase OS=Desulfovibrio ferrophilus OX=241368 GN=gmhA PE=3 SV=1	0.0338246	0.0228243	A0A2Z6B0V9_9DELT	gmhA	0.95	1	2	3	3	3	4	1
Phosphoribosylaminoimidazolecarboxamideformyltransferase OS=Desulfovibrio ferrophilus OX=241368 GN=DFE_2610 PE=4 SV=1	10	1.956	A0A2Z6B1R2_9DELT	DFE_2610	0.011	INF	2	1	1	0	0	0
Polar amino acid ABC transporter inner membrane subunit OS=Desulfovibrio ferrophilus OX=241368 GN=DFE_0762 PE=3 SV=1	-0.0511234	0.0166795	A0A2Z6AW79_9DELT	DFE_0762	0.96	1	2	3	0	1	1	3
Polynucleotide adenylyltransferase region OS=Desulfovibrio ferrophilus OX=241368 GN=DFE_0958 PE=3 SV=1	-0.256688	0.114575	A0A2Z6AWR0_9DELT	DFE_0958	0.77	0.8	2	2	1	1	4	1
Polysaccharide deacetylase OS=Desulfovibrio ferrophilus OX=241368 GN=DFE_3262 PE=4 SV=1	1.38167	1.02726	A0A2Z6B3H5_9DELT	DFE_3262	0.094	2.6	2	2	1	1	1	0
Precorrin-2 C(20)-methyltransferase OS=Desulfovibrio ferrophilus OX=241368 GN=cobI_1 PE=3 SV=1	1.2066	0.687982	A0A2Z6AWW2_9DELT	cobI_1	0.21	2.3	2	5	2	2	1	1
Probable glycine dehydrogenase (decarboxylating) subunit 1 OS=Desulfovibrio ferrophilus OX=241368 GN=gcvPA PE=3 SV=1	-1.41667	1.31246	A0A2Z6AYU0_9DELT	gcvPA	0.049	0.4	2	1	3	6	7	3
Probable GTP-binding protein EngB OS=Desulfovibrio ferrophilus OX=241368 GN=engB PE=3 SV=1	-0.647764	0.428201	A0A2Z6AWX8_9DELT	engB	0.37	0.6	2	1	1	2	1	3
Proton-translocating NADH-quinone oxidoreductase subunit M OS=Desulfovibrio ferrophilus OX=241368 GN=DFE_0148 PE=4 SV=1	0.356011	0.125601	A0A2Z6AUG6_9DELT	DFE_0148	0.75	1.3	2	3	1	4	1	0
Proton-translocating NADH-quinone oxidoreductase, chain N OS=Desulfovibrio ferrophilus OX=241368 GN=DFE_1295 PE=4 SV=1	-0.349729	0.148531	A0A2Z6AXQ2_9DELT	DFE_1295	0.71	0.8	2	1	1	3	0	2
Pseudouridine synthase OS=Desulfovibrio ferrophilus OX=241368 GN=DFE_0814 PE=4 SV=1	-10	0.427243	A0A2Z6AWE7_9DELT	DFE_0814	0.37	INF	2	0	0	0	0	0
Putative ABC transporter substrate binding protein OS=Desulfovibrio ferrophilus OX=241368 GN=DFE_2451 PE=4 SV=1	0.247672	0.135399	A0A2Z6B0X6_9DELT	DFE_2451	0.73	1.2	2	1	3	1	3	1
Putative acetyltransferase, GNAT family OS=Desulfovibrio ferrophilus OX=241368 GN=DFE_3170 PE=4 SV=1	1.0069	0.38802	A0A2Z6B398_9DELT	DFE_3170	0.41	2	2	1	1	0	2	0
Putative anti-sigma regulatory factor, serine/threonine protein kinase OS=Desulfovibrio ferrophilus OX=241368 GN=DFE_0050 PE=4 SV=1	0.502322	0.309551	A0A2Z6AUB7_9DELT	DFE_0050	0.49	1.4	2	6	5	1	4	4
Putative AraC type helix-turn-helix-domain-containing protein OS=Desulfovibrio ferrophilus OX=241368 GN=DFE_0597 PE=4 SV=1	-10	0.427243	A0A2Z6AVT5_9DELT	DFE_0597	0.37	INF	2	0	0	0	0	0
Putative formate dehydrogenase, alpha subunit OS=Desulfovibrio ferrophilus OX=241368 GN=fdnG PE=4 SV=1	-0.0720378	0.0392293	A0A2Z6AXU6_9DELT	fdnG	0.91	1	2	6	3	6	4	2
Putative iron(III) dicitrate transport ATP-binding protein FecE OS=Desulfovibrio ferrophilus OX=241368 GN=DFE_1020 PE=4 SV=1	-0.0569026	0.0218836	A0A2Z6AX71_9DELT	DFE_1020	0.95	1	2	2	1	2	0	3
Putative kinesin K39 OS=Desulfovibrio ferrophilus OX=241368 GN=DFE_1733 PE=4 SV=1	0.763352	0.258519	A0A2Z6AYY5_9DELT	DFE_1733	0.55	1.7	2	3	0	2	0	1
Putative lipoprotein OS=Desulfovibrio ferrophilus OX=241368 GN=DFE_2663 PE=4 SV=1	0.25201	0.0830683	A0A2Z6B1J1_9DELT	DFE_2663	0.83	1.2	2	0	3	2	0	2
Putative metal-dependent hydrolase OS=Desulfovibrio ferrophilus OX=241368 GN=DFE_3125 PE=4 SV=1	1.38316	0.376742	A0A2Z6B2Y4_9DELT	DFE_3125	0.42	2.6	2	0	1	0	0	1
Putative methylisocitrate lyase OS=Desulfovibrio ferrophilus OX=241368 GN=DFE_2439 PE=4 SV=1	0.496763	0.255347	A0A2Z6B134_9DELT	DFE_2439	0.56	1.4	2	1	4	3	1	1
Putative multi-sensor hybrid histidine kinase OS=Desulfovibrio ferrophilus OX=241368 GN=DFE_0444 PE=4 SV=1	-1.43018	0.936927	A0A2Z6AVC9_9DELT	DFE_0444	0.12	0.4	2	1	2	5	2	6
Putative NeuB family protein OS=Desulfovibrio ferrophilus OX=241368 GN=DFE_2593 PE=4 SV=1	-0.991695	0.678606	A0A2Z6B1C2_9DELT	DFE_2593	0.21	0.5	2	1	1	3	4	1
Putative PAS/PAC sensor protein OS=Desulfovibrio ferrophilus OX=241368 GN=DFE_0291 PE=4 SV=1	0.953246	0.561012	A0A2Z6AUV7_9DELT	DFE_0291	0.27	1.9	2	4	2	0	2	2
Putative permease, DMT superfamily OS=Desulfovibrio ferrophilus OX=241368 GN=DFE_2292 PE=4 SV=1	1.55886	0.425262	A0A2Z6B0P6_9DELT	DFE_2292	0.38	2.9	2	0	1	0	1	0
Putative pre-16S rRNA nuclease OS=Desulfovibrio ferrophilus OX=241368 GN=DFE_1666 PE=3 SV=1	0.33464	0.31984	A0A2Z6AYR2_9DELT	DFE_1666	0.48	1.3	2	2	1	2	1	1
Putative response regulator receiver protein OS=Desulfovibrio ferrophilus OX=241368 GN=DFE_2873 PE=4 SV=1	0.291281	0.208416	A0A2Z6B255_9DELT	DFE_2873	0.62	1.2	2	3	1	2	2	1
Putative signaling protein OS=Desulfovibrio ferrophilus OX=241368 GN=DFE_2115 PE=4 SV=1	0.623556	0.210524	A0A2Z6AZY9_9DELT	DFE_2115	0.62	1.5	2	1	0	1	1	0
Putative transcriptional regulator, Crp/Fnr family OS=Desulfovibrio ferrophilus OX=241368 GN=DFE_2319 PE=4 SV=1	-0.191036	0.0973663	A0A2Z6B0Q9_9DELT	DFE_2319	0.8	0.9	2	3	1	2	4	1
Putative two component, sigma54 specific, transcriptional regulator OS=Desulfovibrio ferrophilus OX=241368 GN=DFE_2484 PE=4 SV=1	-0.584671	0.294489	A0A2Z6B1A3_9DELT	DFE_2484	0.51	0.7	2	4	1	6	4	1
Pyr_redox_2 domain-containing protein OS=Desulfovibrio ferrophilus OX=241368 GN=DFE_2700 PE=4 SV=1	-0.375285	0.328249	A0A2Z6B1Z8_9DELT	DFE_2700	0.47	0.8	2	1	1	1	2	2
Pyridoxamine 5'-phosphate oxidase-related FMN-binding OS=Desulfovibrio ferrophilus OX=241368 GN=DFE_1260 PE=4 SV=1	0.778768	0.132661	A0A2Z6AXW3_9DELT	DFE_1260	0.74	1.7	2	0	0	0	0	1
Pyridoxamine 5'-phosphate oxidase-related FMN-binding OS=Desulfovibrio ferrophilus OX=241368 GN=DFE_2830 PE=4 SV=1	-0.0836223	0.0349332	A0A2Z6B2B7_9DELT	DFE_2830	0.92	0.9	2	1	1	0	2	2
Pyruvate carboxyltransferase OS=Desulfovibrio ferrophilus OX=241368 GN=DFE_1493 PE=3 SV=1	0.30241	0.142342	A0A2Z6AYA1_9DELT	DFE_1493	0.72	1.2	2	3	2	4	2	0
Radical SAM domain protein OS=Desulfovibrio ferrophilus OX=241368 GN=DFE_2100 PE=4 SV=1	-0.466425	0.307709	A0A2Z6B0A4_9DELT	DFE_2100	0.49	0.7	2	1	2	4	2	1
Radical SAM domain protein OS=Desulfovibrio ferrophilus OX=241368 GN=DFE_2308 PE=4 SV=1	-0.0687569	0.0445054	A0A2Z6B0M8_9DELT	DFE_2308	0.9	1	2	7	5	7	4	4
Radical SAM protein, TIGR01212 family OS=Desulfovibrio ferrophilus OX=241368 GN=DFE_2944 PE=4 SV=1	-0.00673281	0.0049748	A0A2Z6B2L3_9DELT	DFE_2944	0.99	1	2	1	1	2	1	1
Regulatory protein GntR HTH OS=Desulfovibrio ferrophilus OX=241368 GN=DFE_1002 PE=4 SV=1	1.53439	0.925826	A0A2Z6AX03_9DELT	DFE_1002	0.12	2.9	2	1	3	1	0	1
Response regulator receiver modulated metal dependent phosphohydrolase OS=Desulfovibrio ferrophilus OX=241368 GN=DFE_2458 PE=4 SV=1	1.55886	0.425262	A0A2Z6B132_9DELT	DFE_2458	0.38	2.9	2	0	1	0	1	0
Response regulator receiver modulated metal dependent phosphohydrolase OS=Desulfovibrio ferrophilus OX=241368 GN=DFE_3333 PE=4 SV=1	-1.05148	1.02757	A0A2Z6B3G5_9DELT	DFE_3333	0.094	0.5	2	1	3	3	4	5
Response regulator receiver protein OS=Desulfovibrio ferrophilus OX=241368 GN=DFE_1250 PE=4 SV=1	-0.0155577	0.0102332	A0A2Z6AXV3_9DELT	DFE_1250	0.98	1	2	3	2	3	1	3
Response regulator receiver protein OS=Desulfovibrio ferrophilus OX=241368 GN=DFE_2346 PE=4 SV=1	-0.574877	0.15647	A0A2Z6B0P4_9DELT	DFE_2346	0.7	0.7	2	0	1	0	1	3
Response regulator with CheY-like receiver OS=Desulfovibrio ferrophilus OX=241368 GN=DFE_2343 PE=4 SV=1	-0.476104	0.779323	A0A2Z6B0N3_9DELT	DFE_2343	0.17	0.7	2	3	3	3	4	4
Response regulatory domain-containing protein OS=Desulfovibrio ferrophilus OX=241368 GN=DFE_0947 PE=4 SV=1	-0.261215	0.079389	A0A2Z6AWU9_9DELT	DFE_0947	0.83	0.8	2	1	1	4	1	0
Riboflavin biosynthesis protein RibD OS=Desulfovibrio ferrophilus OX=241368 GN=DFE_2223 PE=3 SV=1	-0.00501167	0.00419535	A0A2Z6B0A9_9DELT	DFE_2223	0.99	1	2	2	2	3	1	2
Ribonuclease, Rne/Rng family OS=Desulfovibrio ferrophilus OX=241368 GN=DFE_2101 PE=4 SV=1	0.0680167	0.02527	A0A2Z6AZY2_9DELT	DFE_2101	0.94	1	2	9	2	6	5	2
Ribosomal protein L11 methyltransferase OS=Desulfovibrio ferrophilus OX=241368 GN=prmA PE=3 SV=1	-0.11428	0.0324194	A0A2Z6AXV5_9DELT	prmA	0.93	0.9	2	1	0	0	1	2
Ribosomal RNA large subunit methyltransferase I OS=Desulfovibrio ferrophilus OX=241368 GN=rlmI PE=3 SV=1	-0.456889	0.187522	A0A2Z6B1U5_9DELT	rlmI	0.65	0.7	2	1	2	5	1	1
Ribosomal RNA small subunit methyltransferase A OS=Desulfovibrio ferrophilus OX=241368 GN=rsmA PE=3 SV=1	0.594233	0.41062	A0A2Z6AX43_9DELT	rsmA	0.39	1.5	2	3	1	1	2	1
Ribosomal RNA small subunit methyltransferase I OS=Desulfovibrio ferrophilus OX=241368 GN=rsmI PE=3 SV=1	10	0.934515	A0A2Z6B024_9DELT	rsmI	0.12	INF	2	0	2	0	0	0
Ribosome maturation factor RimP OS=Desulfovibrio ferrophilus OX=241368 GN=rimP PE=3 SV=1	1.01692	0.380908	A0A2Z6AXP6_9DELT	rimP	0.42	2	2	0	2	1	1	0
Ribosome-binding ATPase YchF OS=Desulfovibrio ferrophilus OX=241368 GN=ychF PE=3 SV=1	1.04614	0.837934	A0A2Z6B2T9_9DELT	ychF	0.15	2.1	2	2	2	1	2	0
RNA modification enzyme, MiaB family OS=Desulfovibrio ferrophilus OX=241368 GN=DFE_0430 PE=4 SV=1	0.0445344	0.0089954	A0A2Z6AVE9_9DELT	DFE_0430	0.98	1	2	3	0	0	5	0
Rubrerythrin OS=Desulfovibrio ferrophilus OX=241368 GN=DFE_2378 PE=4 SV=1	1.23933	0.967426	A0A2Z6B0V0_9DELT	DFE_2378	0.11	2.4	2	1	2	0	1	1
Rubrerythrin OS=Desulfovibrio ferrophilus OX=241368 GN=DFE_2922 PE=4 SV=1	1.62412	0.682661	A0A2Z6B2H7_9DELT	DFE_2922	0.21	3.1	2	3	1	0	2	0
Secretion protein HlyD family protein OS=Desulfovibrio ferrophilus OX=241368 GN=DFE_2162 PE=4 SV=1	0.586152	0.552039	A0A2Z6B0B1_9DELT	DFE_2162	0.28	1.5	2	3	4	3	1	2
Selenium metabolism protein YedF OS=Desulfovibrio ferrophilus OX=241368 GN=DFE_0968 PE=3 SV=1	-0.455812	0.132062	A0A2Z6AWR9_9DELT	DFE_0968	0.74	0.7	2	1	0	0	3	1
Sensory transduction regulatory protein OS=Desulfovibrio ferrophilus OX=241368 GN=DFE_3249 PE=4 SV=1	-1.24689	0.754154	A0A2Z6B3F2_9DELT	DFE_3249	0.18	0.4	2	0	1	3	3	1
Ser/Thr protein kinase OS=Desulfovibrio ferrophilus OX=241368 GN=DFE_1831 PE=4 SV=1	-0.951117	0.659807	A0A2Z6AZ62_9DELT	DFE_1831	0.22	0.5	2	4	3	8	8	2
Sigma-54 dependent transcriptional regulator OS=Desulfovibrio ferrophilus OX=241368 GN=DFE_0124 PE=4 SV=1	0.626961	0.339922	A0A2Z6AUF5_9DELT	DFE_0124	0.46	1.5	2	1	3	2	2	0
Signal transduction histidine kinase OS=Desulfovibrio ferrophilus OX=241368 GN=DFE_0516 PE=4 SV=1	-0.99762	0.55286	A0A2Z6AVG9_9DELT	DFE_0516	0.28	0.5	2	2	1	2	6	2
Signal transduction histidine kinase OS=Desulfovibrio ferrophilus OX=241368 GN=DFE_0931 PE=4 SV=1	-0.364424	0.147007	A0A2Z6AWM7_9DELT	DFE_0931	0.71	0.8	2	1	2	1	1	4
Signal transduction histidine kinase OS=Desulfovibrio ferrophilus OX=241368 GN=DFE_1453 PE=4 SV=1	-0.195785	0.162289	A0A2Z6AY58_9DELT	DFE_1453	0.69	0.9	2	2	4	2	4	3
Signal transduction histidine kinase, LytS OS=Desulfovibrio ferrophilus OX=241368 GN=DFE_0118 PE=4 SV=1	1.15102	0.801975	A0A2Z6AUD6_9DELT	DFE_0118	0.16	2.2	2	4	3	2	0	2
Signal transduction histidine kinase, nitrogen specific, NtrB OS=Desulfovibrio ferrophilus OX=241368 GN=DFE_2558 PE=4 SV=1	1.15415	0.496326	A0A2Z6B1C6_9DELT	DFE_2558	0.32	2.2	2	1	2	0	0	2
Site-determining protein OS=Desulfovibrio ferrophilus OX=241368 GN=DFE_0861 PE=3 SV=1	0.318379	0.284586	A0A2Z6AWF4_9DELT	DFE_0861	0.52	1.2	2	2	1	1	2	1
Sugar transporter OS=Desulfovibrio ferrophilus OX=241368 GN=DFE_2532 PE=4 SV=1	10	0.812187	A0A2Z6B1C8_9DELT	DFE_2532	0.15	INF	2	0	1	0	0	0
Sulfate-transporting ATPase OS=Desulfovibrio ferrophilus OX=241368 GN=DFE_0846 PE=4 SV=1	-0.288373	0.116331	A0A2Z6AWF0_9DELT	DFE_0846	0.77	0.8	2	1	1	2	3	0
Tail sheath protein OS=Desulfovibrio ferrophilus OX=241368 GN=DFE_1720 PE=4 SV=1	0.252297	0.138062	A0A2Z6AZ64_9DELT	DFE_1720	0.73	1.2	2	2	2	3	0	2
TetR family transcriptional regulator OS=Desulfovibrio ferrophilus OX=241368 GN=DFE_3252 PE=4 SV=1	-0.325945	0.345331	A0A2Z6B3G2_9DELT	DFE_3252	0.45	0.8	2	1	1	2	2	1
Tetratricopeptide repeat protein OS=Desulfovibrio ferrophilus OX=241368 GN=DFE_0115 PE=4 SV=1	-0.0105498	0.00328229	A0A2Z6AUD2_9DELT	DFE_0115	0.99	1	2	2	1	0	4	1
Tetratricopeptide TPR_1 repeat-containing protein OS=Desulfovibrio ferrophilus OX=241368 GN=DFE_0159 PE=4 SV=1	-0.89328	0.221228	A0A2Z6AUL3_9DELT	DFE_0159	0.6	0.5	2	0	1	1	0	4
Tetratricopeptide TPR_3 OS=Desulfovibrio ferrophilus OX=241368 GN=DFE_3219 PE=4 SV=1	-1.84297	2.45384	A0A2Z6B3C3_9DELT	DFE_3219	0.0035	0.3	2	1	1	5	4	5
TPR repeat-containing protein OS=Desulfovibrio ferrophilus OX=241368 GN=DFE_0111 PE=4 SV=1	-0.398666	0.211054	A0A2Z6AUC9_9DELT	DFE_0111	0.62	0.8	2	0	2	1	2	2
TPR repeats containing protein OS=Desulfovibrio ferrophilus OX=241368 GN=DFE_3065 PE=4 SV=1	2.10001	1.305	A0A2Z6B2S5_9DELT	DFE_3065	0.05	4.3	2	3	3	2	0	0
TPR_REGION domain-containing protein OS=Desulfovibrio ferrophilus OX=241368 GN=DFE_2578 PE=4 SV=1	-0.00798252	0.00445586	A0A2Z6B1E2_9DELT	DFE_2578	0.99	1	2	3	2	1	4	2
Transcription antitermination protein NusB OS=Desulfovibrio ferrophilus OX=241368 GN=nusB PE=3 SV=1	0.639988	0.311148	A0A2Z6B0F5_9DELT	nusB	0.49	1.6	2	1	5	2	1	2
Transcriptional regulator OS=Desulfovibrio ferrophilus OX=241368 GN=DFE_0170 PE=4 SV=1	0.623556	0.210524	A0A2Z6AUN5_9DELT	DFE_0170	0.62	1.5	2	1	0	1	1	0
Transcriptional regulator OS=Desulfovibrio ferrophilus OX=241368 GN=DFE_2293 PE=4 SV=1	0.022052	0.00353458	A0A2Z6B0H6_9DELT	DFE_2293	0.99	1	2	0	0	2	0	0
Transcriptional regulator, AraC family OS=Desulfovibrio ferrophilus OX=241368 GN=DFE_3042 PE=4 SV=1	-1.16025	1.5989	A0A2Z6B2U9_9DELT	DFE_3042	0.025	0.4	2	2	1	3	4	4
Transcriptional regulator, LacI family OS=Desulfovibrio ferrophilus OX=241368 GN=DFE_1347 PE=4 SV=1	-0.410687	0.197784	A0A2Z6AXZ9_9DELT	DFE_1347	0.63	0.8	2	1	1	1	1	3
Transcriptional regulator, LysR family OS=Desulfovibrio ferrophilus OX=241368 GN=DFE_1207 PE=3 SV=1	1.3963	1.1798	A0A2Z6AXK8_9DELT	DFE_1207	0.066	2.6	2	2	4	1	1	1
Trehalose synthase OS=Desulfovibrio ferrophilus OX=241368 GN=DFE_2789 PE=4 SV=1	-0.422993	0.167476	A0A2Z6B209_9DELT	DFE_2789	0.68	0.7	2	1	1	0	2	3
TrkA-N domain protein OS=Desulfovibrio ferrophilus OX=241368 GN=DFE_3373 PE=4 SV=1	0.163671	0.0663281	A0A2Z6B3K4_9DELT	DFE_3373	0.86	1.1	2	1	3	0	2	3
tRNA (guanine-N(1)-)-methyltransferase OS=Desulfovibrio ferrophilus OX=241368 GN=trmD PE=3 SV=1	-0.810602	0.476973	A0A2Z6B077_9DELT	trmD	0.33	0.6	2	0	1	2	1	2
tRNA N6-adenosine threonylcarbamoyltransferase OS=Desulfovibrio ferrophilus OX=241368 GN=tsaD PE=3 SV=1	-0.0693143	0.0321407	A0A2Z6AX64_9DELT	tsaD	0.93	1	2	2	1	1	1	3
tRNA pseudouridine synthase A OS=Desulfovibrio ferrophilus OX=241368 GN=truA PE=3 SV=1	-1.15926	0.6436	A0A2Z6B289_9DELT	truA	0.23	0.4	2	3	1	3	3	7
tRNA-2-methylthio-N(6)-dimethylallyladenosine synthase OS=Desulfovibrio ferrophilus OX=241368 GN=miaB PE=3 SV=1	-0.253188	0.230305	A0A2Z6AYK6_9DELT	miaB	0.59	0.8	2	4	3	5	4	2
Tryptophanyl-tRNA synthetase OS=Desulfovibrio ferrophilus OX=241368 GN=DFE_1676 PE=3 SV=1	-0.577284	0.33902	A0A2Z6AYS2_9DELT	DFE_1676	0.46	0.7	2	1	4	3	2	5
Two component transcriptional regulator, LytTR family OS=Desulfovibrio ferrophilus OX=241368 GN=DFE_0119 PE=4 SV=1	0.0339086	0.0094479	A0A2Z6AUH4_9DELT	DFE_0119	0.98	1	2	0	2	3	1	0
Two component, sigma54 specific, transcriptional regulator, Fis family OS=Desulfovibrio ferrophilus OX=241368 GN=DFE_2442 PE=4 SV=1	-0.0264241	0.0208453	A0A2Z6B143_9DELT	DFE_2442	0.95	1	2	2	2	1	3	2
Type 4 prepilin-like proteins leader peptide-processing enzyme OS=Desulfovibrio ferrophilus OX=241368 GN=DFE_3020 PE=4 SV=1	1.01525	0.316646	A0A2Z6B2U4_9DELT	DFE_3020	0.48	2	2	0	4	1	2	0
Type I secretion target repeat protein OS=Desulfovibrio ferrophilus OX=241368 GN=DFE_1504 PE=4 SV=1	1.25775	0.923398	A0A2Z6AYF4_9DELT	DFE_1504	0.12	2.4	2	2	1	0	1	1
Type II secretion system protein OS=Desulfovibrio ferrophilus OX=241368 GN=DFE_1400 PE=4 SV=1	1.37877	0.394683	A0A2Z6AYA0_9DELT	DFE_1400	0.4	2.6	2	0	3	2	0	0
UBA/THIF-type NAD/FAD binding protein OS=Desulfovibrio ferrophilus OX=241368 GN=DFE_2696 PE=4 SV=1	2.0511	0.613105	A0A2Z6B1Q0_9DELT	DFE_2696	0.24	4.1	2	0	2	1	0	0
UDP-glucose 6-dehydrogenase OS=Desulfovibrio ferrophilus OX=241368 GN=rkpK PE=3 SV=1	-1.21356	0.612666	A0A2Z6AWP3_9DELT	rkpK	0.24	0.4	2	2	1	7	4	1
UDP-N-acetylenolpyruvoylglucosamine reductase OS=Desulfovibrio ferrophilus OX=241368 GN=murB PE=3 SV=1	0.799722	1.01948	A0A2Z6AZ65_9DELT	murB	0.096	1.7	2	2	3	1	2	1
UDP-N-acetylmuramoyl-L-alanyl-D-glutamate--2,6-diaminopimelate ligase OS=Desulfovibrio ferrophilus OX=241368 GN=murE PE=3 SV=1	-0.00299586	0.00278002	A0A2Z6AZ79_9DELT	murE	0.99	1	2	1	2	2	2	1
UDP-N-acetylmuramoyl-tripeptide--D-alanyl-D-alanine ligase OS=Desulfovibrio ferrophilus OX=241368 GN=murF PE=3 SV=1	0.69446	0.565954	A0A2Z6AZA6_9DELT	murF	0.27	1.6	2	5	6	3	2	3
Uncharacterized protein OS=Desulfovibrio ferrophilus OX=241368 GN=DFE_0152 PE=4 SV=1	1.98352	0.596107	A0A2Z6AUH5_9DELT	DFE_0152	0.25	4	2	0	2	0	1	0
Uncharacterized protein OS=Desulfovibrio ferrophilus OX=241368 GN=DFE_0158 PE=4 SV=1	2.19077	0.595204	A0A2Z6AUH6_9DELT	DFE_0158	0.25	4.6	2	3	0	0	0	1
Uncharacterized protein OS=Desulfovibrio ferrophilus OX=241368 GN=DFE_0172 PE=4 SV=1	-0.216395	0.134118	A0A2Z6AUJ5_9DELT	DFE_0172	0.73	0.9	2	9	9	11	9	4
Uncharacterized protein OS=Desulfovibrio ferrophilus OX=241368 GN=DFE_0183 PE=4 SV=1	-10	0.427243	A0A2Z6AUJ8_9DELT	DFE_0183	0.37	INF	2	0	0	0	0	0
Uncharacterized protein OS=Desulfovibrio ferrophilus OX=241368 GN=DFE_0199 PE=4 SV=1	-1.10471	0.319275	A0A2Z6AUQ3_9DELT	DFE_0199	0.48	0.5	2	0	0	2	0	2
Uncharacterized protein OS=Desulfovibrio ferrophilus OX=241368 GN=DFE_0350 PE=4 SV=1	-0.55318	0.305981	A0A2Z6AV64_9DELT	DFE_0350	0.49	0.7	2	2	0	3	2	1
Uncharacterized protein OS=Desulfovibrio ferrophilus OX=241368 GN=DFE_0351 PE=4 SV=1	0.77327	0.296375	A0A2Z6AV16_9DELT	DFE_0351	0.51	1.7	2	5	1	3	2	0
Uncharacterized protein OS=Desulfovibrio ferrophilus OX=241368 GN=DFE_0450 PE=4 SV=1	-1.46312	0.477722	A0A2Z6AVG8_9DELT	DFE_0450	0.33	0.4	2	0	0	1	1	3
Uncharacterized protein OS=Desulfovibrio ferrophilus OX=241368 GN=DFE_0454 PE=4 SV=1	1.48097	1.16035	A0A2Z6AVD9_9DELT	DFE_0454	0.069	2.8	2	4	5	2	1	1
Uncharacterized protein OS=Desulfovibrio ferrophilus OX=241368 GN=DFE_0465 PE=4 SV=1	2.84267	1.74444	A0A2Z6AVD1_9DELT	DFE_0465	0.018	7.2	2	3	2	0	1	0
Uncharacterized protein OS=Desulfovibrio ferrophilus OX=241368 GN=DFE_0580 PE=4 SV=1	-0.100709	0.0377075	A0A2Z6AVU0_9DELT	DFE_0580	0.92	0.9	2	1	3	1	1	4
Uncharacterized protein OS=Desulfovibrio ferrophilus OX=241368 GN=DFE_0613 PE=4 SV=1	1.00581	0.850924	A0A2Z6AVQ7_9DELT	DFE_0613	0.14	2	2	2	2	2	0	1
Uncharacterized protein OS=Desulfovibrio ferrophilus OX=241368 GN=DFE_0663 PE=4 SV=1	0.382217	0.439723	A0A2Z6AVV6_9DELT	DFE_0663	0.36	1.3	2	1	1	1	1	1
Uncharacterized protein OS=Desulfovibrio ferrophilus OX=241368 GN=DFE_0664 PE=4 SV=1	2.67991	0.907484	A0A2Z6AVZ8_9DELT	DFE_0664	0.12	6.4	2	4	1	0	0	1
Uncharacterized protein OS=Desulfovibrio ferrophilus OX=241368 GN=DFE_0689 PE=4 SV=1	-0.0390718	0.0131481	A0A2Z6AW45_9DELT	DFE_0689	0.97	1	2	1	1	0	3	1
Uncharacterized protein OS=Desulfovibrio ferrophilus OX=241368 GN=DFE_0727 PE=4 SV=1	2.84528	1.41676	A0A2Z6AW87_9DELT	DFE_0727	0.038	7.2	2	2	4	0	0	1
Uncharacterized protein OS=Desulfovibrio ferrophilus OX=241368 GN=DFE_0743 PE=4 SV=1	0.778768	0.132661	A0A2Z6AW52_9DELT	DFE_0743	0.74	1.7	2	0	0	0	0	1
Uncharacterized protein OS=Desulfovibrio ferrophilus OX=241368 GN=DFE_0817 PE=4 SV=1	0.53399	0.659825	A0A2Z6AWI3_9DELT	DFE_0817	0.22	1.4	2	2	2	1	1	2
Uncharacterized protein OS=Desulfovibrio ferrophilus OX=241368 GN=DFE_0878 PE=4 SV=1	0.403464	0.12801	A0A2Z6AWI4_9DELT	DFE_0878	0.74	1.3	2	4	1	1	0	4
Uncharacterized protein OS=Desulfovibrio ferrophilus OX=241368 GN=DFE_0983 PE=4 SV=1	-0.792025	0.46092	A0A2Z6AWT1_9DELT	DFE_0983	0.35	0.6	2	1	0	1	2	2
Uncharacterized protein OS=Desulfovibrio ferrophilus OX=241368 GN=DFE_0996 PE=4 SV=1	-0.0457388	0.0316027	A0A2Z6AWU2_9DELT	DFE_0996	0.93	1	2	2	2	2	1	3
Uncharacterized protein OS=Desulfovibrio ferrophilus OX=241368 GN=DFE_1001 PE=4 SV=1	0.119433	0.0595725	A0A2Z6AWU7_9DELT	DFE_1001	0.87	1.1	2	2	4	1	2	4
Uncharacterized protein OS=Desulfovibrio ferrophilus OX=241368 GN=DFE_1074 PE=4 SV=1	0.443259	0.151371	A0A2Z6AX58_9DELT	DFE_1074	0.71	1.4	2	0	2	2	1	0
Uncharacterized protein OS=Desulfovibrio ferrophilus OX=241368 GN=DFE_1078 PE=4 SV=1	2.07449	1.0993	A0A2Z6AX21_9DELT	DFE_1078	0.08	4.2	2	1	1	1	0	0
Uncharacterized protein OS=Desulfovibrio ferrophilus OX=241368 GN=DFE_1099 PE=4 SV=1	0.841972	0.451437	A0A2Z6AX94_9DELT	DFE_1099	0.35	1.8	2	4	1	2	1	1
Uncharacterized protein OS=Desulfovibrio ferrophilus OX=241368 GN=DFE_1274 PE=4 SV=1	-0.575051	0.215859	A0A2Z6AXR0_9DELT	DFE_1274	0.61	0.7	2	2	0	1	4	1
Uncharacterized protein OS=Desulfovibrio ferrophilus OX=241368 GN=DFE_1442 PE=4 SV=1	-0.0658218	0.0273772	A0A2Z6AY70_9DELT	DFE_1442	0.94	1	2	0	1	1	1	1
Uncharacterized protein OS=Desulfovibrio ferrophilus OX=241368 GN=DFE_1462 PE=4 SV=1	0.468339	0.153236	A0A2Z6AY87_9DELT	DFE_1462	0.7	1.4	2	0	1	0	1	1
Uncharacterized protein OS=Desulfovibrio ferrophilus OX=241368 GN=DFE_1707 PE=4 SV=1	-0.0366342	0.0272028	A0A2Z6AZ16_9DELT	DFE_1707	0.94	1	2	3	4	2	3	4
Uncharacterized protein OS=Desulfovibrio ferrophilus OX=241368 GN=DFE_1734 PE=4 SV=1	-0.899598	1.63235	A0A2Z6AZ37_9DELT	DFE_1734	0.023	0.5	2	2	2	3	4	4
Uncharacterized protein OS=Desulfovibrio ferrophilus OX=241368 GN=DFE_1775 PE=4 SV=1	0.778768	0.132661	A0A2Z6AZ08_9DELT	DFE_1775	0.74	1.7	2	0	0	0	0	1
Uncharacterized protein OS=Desulfovibrio ferrophilus OX=241368 GN=DFE_1790 PE=4 SV=1	-0.833261	0.580539	A0A2Z6AZD7_9DELT	DFE_1790	0.26	0.6	2	3	1	6	3	2
Uncharacterized protein OS=Desulfovibrio ferrophilus OX=241368 GN=DFE_1800 PE=4 SV=1	-0.028973	0.00910776	A0A2Z6AZE8_9DELT	DFE_1800	0.98	1	2	1	2	0	4	1
Uncharacterized protein OS=Desulfovibrio ferrophilus OX=241368 GN=DFE_1802 PE=4 SV=1	0.412028	0.270972	A0A2Z6AZ85_9DELT	DFE_1802	0.54	1.3	2	2	3	1	1	3
Uncharacterized protein OS=Desulfovibrio ferrophilus OX=241368 GN=DFE_1988 PE=4 SV=1	-0.645176	0.253559	A0A2Z6AZQ3_9DELT	DFE_1988	0.56	0.6	2	1	2	3	5	0
Uncharacterized protein OS=Desulfovibrio ferrophilus OX=241368 GN=DFE_1993 PE=4 SV=1	1.46964	1.16755	A0A2Z6AZP1_9DELT	DFE_1993	0.068	2.8	2	3	3	1	2	0
Uncharacterized protein OS=Desulfovibrio ferrophilus OX=241368 GN=DFE_2008 PE=4 SV=1	-0.0261025	0.00512646	A0A2Z6AZS2_9DELT	DFE_2008	0.99	1	2	0	1	0	3	0
Uncharacterized protein OS=Desulfovibrio ferrophilus OX=241368 GN=DFE_2021 PE=4 SV=1	0.211542	0.174774	A0A2Z6AZP9_9DELT	DFE_2021	0.67	1.2	2	4	2	3	2	2
Uncharacterized protein OS=Desulfovibrio ferrophilus OX=241368 GN=DFE_2078 PE=4 SV=1	0.281295	0.112806	A0A2Z6AZY5_9DELT	DFE_2078	0.77	1.2	2	0	3	1	2	1
Uncharacterized protein OS=Desulfovibrio ferrophilus OX=241368 GN=DFE_2149 PE=4 SV=1	10	0.830188	A0A2Z6B099_9DELT	DFE_2149	0.15	INF	2	1	0	0	0	0
Uncharacterized protein OS=Desulfovibrio ferrophilus OX=241368 GN=DFE_2230 PE=4 SV=1	0.939386	0.350995	A0A2Z6B0M7_9DELT	DFE_2230	0.45	1.9	2	2	0	0	1	1
Uncharacterized protein OS=Desulfovibrio ferrophilus OX=241368 GN=DFE_2338 PE=4 SV=1	0.683911	0.411659	A0A2Z6B0Q7_9DELT	DFE_2338	0.39	1.6	2	1	2	0	2	1
Uncharacterized protein OS=Desulfovibrio ferrophilus OX=241368 GN=DFE_2526 PE=4 SV=1	2.0069	1.05502	A0A2Z6B168_9DELT	DFE_2526	0.088	4	2	1	1	0	1	0
Uncharacterized protein OS=Desulfovibrio ferrophilus OX=241368 GN=DFE_2547 PE=4 SV=1	-0.617783	1.05987	A0A2Z6B1D7_9DELT	DFE_2547	0.087	0.7	2	1	1	2	2	2
Uncharacterized protein OS=Desulfovibrio ferrophilus OX=241368 GN=DFE_2634 PE=4 SV=1	-0.411277	0.144456	A0A2Z6B1P4_9DELT	DFE_2634	0.72	0.8	2	0	2	0	3	2
Uncharacterized protein OS=Desulfovibrio ferrophilus OX=241368 GN=DFE_2711 PE=4 SV=1	0.2964	0.0884131	A0A2Z6B1P1_9DELT	DFE_2711	0.82	1.2	2	5	0	4	1	1
Uncharacterized protein OS=Desulfovibrio ferrophilus OX=241368 GN=DFE_2760 PE=4 SV=1	0.414461	0.0954499	A0A2Z6B252_9DELT	DFE_2760	0.8	1.3	2	1	0	0	0	2
Uncharacterized protein OS=Desulfovibrio ferrophilus OX=241368 GN=DFE_2794 PE=4 SV=1	0.0968969	0.0315624	A0A2Z6B264_9DELT	DFE_2794	0.93	1.1	2	5	1	5	3	0
Uncharacterized protein OS=Desulfovibrio ferrophilus OX=241368 GN=DFE_2806 PE=4 SV=1	0.468339	0.153236	A0A2Z6B203_9DELT	DFE_2806	0.7	1.4	2	0	1	0	1	1
Uncharacterized protein OS=Desulfovibrio ferrophilus OX=241368 GN=DFE_2820 PE=4 SV=1	1.63731	1.16366	A0A2Z6B2B1_9DELT	DFE_2820	0.069	3.1	2	3	4	1	2	0
Uncharacterized protein OS=Desulfovibrio ferrophilus OX=241368 GN=DFE_2890 PE=4 SV=1	-0.789375	0.504147	A0A2Z6B2H1_9DELT	DFE_2890	0.31	0.6	2	1	1	4	2	1
Uncharacterized protein OS=Desulfovibrio ferrophilus OX=241368 GN=DFE_2899 PE=4 SV=1	1.17257	0.4964	A0A2Z6B2F2_9DELT	DFE_2899	0.32	2.3	2	2	1	0	0	2
Uncharacterized protein OS=Desulfovibrio ferrophilus OX=241368 GN=DFE_2982 PE=4 SV=1	-0.126839	0.0399015	A0A2Z6B2P1_9DELT	DFE_2982	0.91	0.9	2	1	1	0	1	3
Uncharacterized protein OS=Desulfovibrio ferrophilus OX=241368 GN=DFE_3021 PE=4 SV=1	-0.760817	0.344147	A0A2Z6B2K7_9DELT	DFE_3021	0.45	0.6	2	0	1	3	1	1
Uncharacterized protein OS=Desulfovibrio ferrophilus OX=241368 GN=DFE_3077 PE=4 SV=1	1.8312	0.935972	A0A2Z6B2W5_9DELT	DFE_3077	0.12	3.6	2	1	1	0	0	1
Uncharacterized protein OS=Desulfovibrio ferrophilus OX=241368 GN=DFE_3258 PE=4 SV=1	0.904486	0.652701	A0A2Z6B372_9DELT	DFE_3258	0.22	1.9	2	2	2	0	1	2
Uncharacterized protein OS=Desulfovibrio ferrophilus OX=241368 GN=DFE_3304 PE=4 SV=1	0.0480914	0.0203347	A0A2Z6B3P5_9DELT	DFE_3304	0.95	1	2	1	2	3	2	0
Uncharacterized protein OS=Desulfovibrio ferrophilus OX=241368 GN=DFE_A0056 PE=4 SV=1	0.0092954	0.00576133	A0A2Z6B3T0_9DELT	DFE_A0056	0.99	1	2	6	7	4	7	4
UPF0033 domain-containing protein OS=Desulfovibrio ferrophilus OX=241368 GN=DFE_1753 PE=3 SV=1	-0.287077	0.208872	A0A2Z6AZ03_9DELT	DFE_1753	0.62	0.8	2	2	1	1	3	2
UPF0307 protein PSJM300_03775 OS=Desulfovibrio ferrophilus OX=241368 GN=DFE_1884 PE=3 SV=1	1.02205	0.17233	A0A2Z6AZI9_9DELT	DFE_1884	0.67	2	2	0	0	1	0	0
Uroporphyrin-III C-methyltransferase OS=Desulfovibrio ferrophilus OX=241368 GN=DFE_3081 PE=4 SV=1	0.830896	0.296564	A0A2Z6B2R7_9DELT	DFE_3081	0.51	1.8	2	2	1	3	0	0
VOC domain-containing protein OS=Desulfovibrio ferrophilus OX=241368 GN=DFE_1688 PE=4 SV=1	10	0.427243	A0A2Z6AYS1_9DELT	DFE_1688	0.37	INF	2	0	0	0	0	0
von Willebrand factor type A OS=Desulfovibrio ferrophilus OX=241368 GN=DFE_2444 PE=4 SV=1	-0.97991	1.24207	A0A2Z6B169_9DELT	DFE_2444	0.057	0.5	2	3	1	5	4	3
YeeE/YedE OS=Desulfovibrio ferrophilus OX=241368 GN=DFE_1752 PE=4 SV=1	2.69171	1.1418	A0A2Z6AZ38_9DELT	DFE_1752	0.072	6.5	2	3	1	1	0	0
Zinc metalloprotease OS=Desulfovibrio ferrophilus OX=241368 GN=DFE_1907 PE=3 SV=1	-1.01214	0.289275	A0A2Z6AZL3_9DELT	DFE_1907	0.51	0.5	2	0	0	2	2	0
2-amino-3,7-dideoxy-D-threo-hept-6-ulosonate synthase OS=Desulfovibrio ferrophilus OX=241368 GN=aroA' PE=3 SV=1	-0.984148	0.387904	A0A2Z6B2M1_9DELT	aroA	0.41	0.5	1	0	3	5	2	1
2-amino-3-ketobutyrate coenzyme A ligase OS=Desulfovibrio ferrophilus OX=241368 GN=kbl PE=3 SV=1	1.03325	0.377395	A0A2Z6AW33_9DELT	kbl	0.42	2	1	2	3	0	3	0
2-nitropropane dioxygenase OS=Desulfovibrio ferrophilus OX=241368 GN=DFE_1520 PE=4 SV=1	0.458804	0.128145	A0A2Z6AYK9_9DELT	DFE_1520	0.74	1.4	1	2	1	0	3	0
30S ribosomal protein S2 OS=Desulfovibrio ferrophilus OX=241368 GN=rpsB PE=3 SV=1	-2.21897	1.70592	A0A2Z6AZP6_9DELT	rpsB	0.02	0.2	1	0	1	4	2	3
3-deoxy-D-manno-octulosonate 8-phosphatephosphatase OS=Desulfovibrio ferrophilus OX=241368 GN=DFE_0843 PE=4 SV=1	0.0397191	0.0219339	A0A2Z6AWE6_9DELT	DFE_0843	0.95	1	1	2	2	3	1	1
3-deoxy-D-manno-octulosonic acid transferase OS=Desulfovibrio ferrophilus OX=241368 GN=DFE_1267 PE=3 SV=1	-0.298698	0.171381	A0A2Z6AXR7_9DELT	DFE_1267	0.67	0.8	1	1	2	3	1	1
3-isopropylmalate dehydratase small subunit OS=Desulfovibrio ferrophilus OX=241368 GN=leuD PE=3 SV=1	0.57999	0.183838	A0A2Z6AYD6_9DELT	leuD	0.65	1.5	1	2	0	1	0	1
3-methyl-2-oxobutanoate hydroxymethyltransferase OS=Desulfovibrio ferrophilus OX=241368 GN=panB PE=3 SV=1	-0.374466	0.170477	A0A2Z6B0C2_9DELT	panB	0.68	0.8	1	2	0	2	1	1
3-oxoacyl-[acyl-carrier-protein] synthase 3 OS=Desulfovibrio ferrophilus OX=241368 GN=fabH PE=3 SV=1	-2.09151	0.492511	A0A2Z6B0E4_9DELT	fabH	0.32	0.2	1	0	0	0	3	1
3-oxoacyl-ACP reductase OS=Desulfovibrio ferrophilus OX=241368 GN=DFE_2218 PE=4 SV=1	-1.25185	0.441552	A0A2Z6B0E3_9DELT	DFE_2218	0.36	0.4	1	1	0	3	2	0
3-phosphoshikimate 1-carboxyvinyltransferase OS=Desulfovibrio ferrophilus OX=241368 GN=aroA PE=3 SV=1	-0.669496	0.170904	A0A2Z6B2R8_9DELT	aroA	0.67	0.6	1	2	0	1	4	0
4-alpha-glucanotransferase OS=Desulfovibrio ferrophilus OX=241368 GN=DFE_3221 PE=3 SV=1	-0.998266	0.722463	A0A2Z6B367_9DELT	DFE_3221	0.19	0.5	1	1	3	3	5	2
4-diphosphocytidyl-2-C-methyl-D-erythritol kinase OS=Desulfovibrio ferrophilus OX=241368 GN=ispE PE=3 SV=1	-1.107	0.411003	A0A2Z6AW55_9DELT	ispE	0.39	0.5	1	0	1	0	2	2
4Fe-4S ferredoxin iron-sulfur binding domain protein OS=Desulfovibrio ferrophilus OX=241368 GN=DFE_0758 PE=4 SV=1	-0.919701	0.268023	A0A2Z6AW59_9DELT	DFE_0758	0.54	0.5	1	1	0	3	1	0
4-hydroxy-3-methylbut-2-enyl diphosphate reductase OS=Desulfovibrio ferrophilus OX=241368 GN=ispH PE=3 SV=1	-1.69707	2.13321	A0A2Z6AXJ3_9DELT	ispH	0.0074	0.3	1	1	2	5	5	3
50S ribosomal protein L11 OS=Desulfovibrio ferrophilus OX=241368 GN=rplK PE=3 SV=1	-0.354377	0.0692169	A0A2Z6AV58_9DELT	rplK	0.85	0.8	1	0	2	4	0	0
50S ribosomal protein L5 OS=Desulfovibrio ferrophilus OX=241368 GN=rplE PE=3 SV=1	-0.331859	0.15962	A0A2Z6AV59_9DELT	rplE	0.69	0.8	1	4	2	5	1	3
50S ribosomal protein L9 OS=Desulfovibrio ferrophilus OX=241368 GN=rplI PE=3 SV=1	-0.0864475	0.0410211	A0A2Z6AXI9_9DELT	rplI	0.91	0.9	1	6	3	4	5	2
5'-Nucleotidase domain protein OS=Desulfovibrio ferrophilus OX=241368 GN=DFE_2460 PE=3 SV=1	-0.325695	0.257246	A0A2Z6B1B0_9DELT	DFE_2460	0.55	0.8	1	2	1	2	1	2
5'-nucleotidase SurE OS=Desulfovibrio ferrophilus OX=241368 GN=surE PE=3 SV=1	-2.6396	1.25619	A0A2Z6AYF6_9DELT	surE	0.055	0.2	1	0	0	2	3	1
ABC transporter family protein OS=Desulfovibrio ferrophilus OX=241368 GN=DFE_0869 PE=4 SV=1	-2.1041	2.05989	A0A2Z6AWL5_9DELT	DFE_0869	0.0087	0.2	1	1	1	6	4	3
ABC transporter glutamine-binding protein glnH OS=Desulfovibrio ferrophilus OX=241368 GN=glnH PE=3 SV=1	-0.754809	0.458034	A0A2Z6AW57_9DELT	glnH	0.35	0.6	1	0	2	2	2	1
ABC transporter OS=Desulfovibrio ferrophilus OX=241368 GN=DFE_0638 PE=4 SV=1	-1.27875	0.317015	A0A2Z6AVU8_9DELT	DFE_0638	0.48	0.4	1	1	0	1	4	0
ABC transporter OS=Desulfovibrio ferrophilus OX=241368 GN=DFE_1498 PE=4 SV=1	-1.68159	0.869995	A0A2Z6AY79_9DELT	DFE_1498	0.13	0.3	1	0	1	1	2	3
ABC transporter OS=Desulfovibrio ferrophilus OX=241368 GN=DFE_1635 PE=4 SV=1	-0.983085	0.368534	A0A2Z6AYM3_9DELT	DFE_1635	0.43	0.5	1	0	1	2	2	0
ABC transporter OS=Desulfovibrio ferrophilus OX=241368 GN=DFE_2108 PE=4 SV=1	-2.887	1.97635	A0A2Z6B013_9DELT	DFE_2108	0.011	0.1	1	0	0	2	3	2
ABC transporter OS=Desulfovibrio ferrophilus OX=241368 GN=DFE_2200 PE=4 SV=1	1.5428	0.850972	A0A2Z6B0K5_9DELT	DFE_2200	0.14	2.9	1	3	2	0	1	1
ABC transporter related protein OS=Desulfovibrio ferrophilus OX=241368 GN=DFE_0967 PE=4 SV=1	1.23026	0.375183	A0A2Z6AWW7_9DELT	DFE_0967	0.42	2.3	1	5	1	0	2	1
ABC transporter related protein OS=Desulfovibrio ferrophilus OX=241368 GN=DFE_3097 PE=4 SV=1	0.998078	0.469304	A0A2Z6B2Y3_9DELT	DFE_3097	0.34	2	1	2	5	1	2	1
ABC-3 protein OS=Desulfovibrio ferrophilus OX=241368 GN=DFE_1967 PE=3 SV=1	-0.817333	0.339042	A0A2Z6AZS3_9DELT	DFE_1967	0.46	0.6	1	0	3	2	4	1
ABC-type transporter, periplasmic subunit family 3 OS=Desulfovibrio ferrophilus OX=241368 GN=DFE_0179 PE=3 SV=1	-2.39143	0.87468	A0A2Z6AUN4_9DELT	DFE_0179	0.13	0.2	1	0	0	1	3	1
ABC-type transporter, periplasmic subunit family 3 OS=Desulfovibrio ferrophilus OX=241368 GN=DFE_0190 PE=4 SV=1	2.16542	0.789436	A0A2Z6AUQ6_9DELT	DFE_0190	0.16	4.5	1	1	3	0	0	1
Acetyltransferase, GNAT family OS=Desulfovibrio ferrophilus OX=241368 GN=DFE_1485 PE=4 SV=1	1.05438	0.684329	A0A2Z6AY77_9DELT	DFE_1485	0.21	2.1	1	1	2	1	1	0
Acriflavin resistance protein OS=Desulfovibrio ferrophilus OX=241368 GN=DFE_0569 PE=3 SV=1	-2.00505	1.21732	A0A2Z6AVU5_9DELT	DFE_0569	0.061	0.2	1	0	2	6	4	2
Additional component of nickel ABC transport system OS=Desulfovibrio ferrophilus OX=241368 GN=DFE_1300 PE=4 SV=1	0.692392	0.314984	A0A2Z6AY03_9DELT	DFE_1300	0.48	1.6	1	5	2	2	1	2
Adenosine kinase OS=Desulfovibrio ferrophilus OX=241368 GN=DFE_1619 PE=4 SV=1	-0.363692	0.105314	A0A2Z6AYU6_9DELT	DFE_1619	0.78	0.8	1	3	0	0	2	3
Adenylate kinase OS=Desulfovibrio ferrophilus OX=241368 GN=adk PE=3 SV=1	-0.0466468	0.0186	A0A2Z6AWK6_9DELT	adk	0.96	1	1	0	2	1	1	1
Adenylate/guanylate cyclase OS=Desulfovibrio ferrophilus OX=241368 GN=DFE_0669 PE=4 SV=1	-0.725355	0.297993	A0A2Z6AW34_9DELT	DFE_0669	0.5	0.6	1	2	1	4	3	0
Adenylylsulfate reductase subunit alpha OS=Desulfovibrio ferrophilus OX=241368 GN=DFE_2056 PE=4 SV=1	-0.801911	0.296523	A0A2Z6AZV2_9DELT	DFE_2056	0.51	0.6	1	4	4	2	3	10
Alanine racemase OS=Desulfovibrio ferrophilus OX=241368 GN=DFE_0911 PE=4 SV=1	2.08857	1.0554	A0A2Z6AWK5_9DELT	DFE_0911	0.088	4.3	1	1	2	1	0	0
Alcohol dehydrogenase OS=Desulfovibrio ferrophilus OX=241368 GN=DFE_3108 PE=4 SV=1	0.435044	0.118823	A0A2Z6B2S3_9DELT	DFE_3108	0.76	1.4	1	0	3	1	2	0
Amidohydrolase 2 OS=Desulfovibrio ferrophilus OX=241368 GN=DFE_0099 PE=4 SV=1	-0.262623	0.0810356	A0A2Z6AUF4_9DELT	DFE_0099	0.83	0.8	1	2	1	4	0	1
Amino acid adenylation OS=Desulfovibrio ferrophilus OX=241368 GN=DFE_1990 PE=4 SV=1	0.0641248	0.0261681	A0A2Z6B014_9DELT	DFE_1990	0.94	1	1	2	2	2	3	0
Aminoglycoside phosphotransferase OS=Desulfovibrio ferrophilus OX=241368 GN=DFE_1618 PE=4 SV=1	-2.46312	0.775473	A0A2Z6AYK4_9DELT	DFE_1618	0.17	0.2	1	0	0	1	1	3
Aminotransferase OS=Desulfovibrio ferrophilus OX=241368 GN=DFE_2067 PE=3 SV=1	-0.0433962	0.0201908	A0A2Z6B017_9DELT	DFE_2067	0.95	1	1	3	4	1	3	4
AMP-dependent synthetase and ligase OS=Desulfovibrio ferrophilus OX=241368 GN=DFE_2279 PE=4 SV=1	-0.052413	0.0122881	A0A2Z6B0M1_9DELT	DFE_2279	0.97	1	1	3	0	1	0	3
Anti-sigma factor antagonist OS=Desulfovibrio ferrophilus OX=241368 GN=DFE_2181 PE=3 SV=1	-2.10471	0.620276	A0A2Z6B057_9DELT	DFE_2181	0.24	0.2	1	0	0	2	0	2
AsnC family transcriptional regulator OS=Desulfovibrio ferrophilus OX=241368 GN=DFE_0732 PE=4 SV=1	-0.977948	0.165352	A0A2Z6AW50_9DELT	DFE_0732	0.68	0.5	1	0	0	2	0	0
Aspartate--tRNA(Asp/Asn) ligase OS=Desulfovibrio ferrophilus OX=241368 GN=aspS PE=3 SV=1	-0.12741	0.045452	A0A2Z6B1L8_9DELT	aspS	0.9	0.9	1	4	7	7	0	6
Aspartokinase OS=Desulfovibrio ferrophilus OX=241368 GN=DFE_0881 PE=3 SV=1	-0.224905	0.131859	A0A2Z6AWH5_9DELT	DFE_0881	0.74	0.9	1	3	2	3	1	3
ATP synthase gamma chain OS=Desulfovibrio ferrophilus OX=241368 GN=atpG PE=3 SV=1	-0.340684	0.117407	A0A2Z6B2B6_9DELT	atpG	0.76	0.8	1	1	1	3	1	0
ATP synthase subunit alpha OS=Desulfovibrio ferrophilus OX=241368 GN=atpA PE=3 SV=1	-0.112758	0.0351345	A0A2Z6B2K2_9DELT	atpA	0.92	0.9	1	1	2	0	1	3
Basal-body rod modification protein FlgD OS=Desulfovibrio ferrophilus OX=241368 GN=DFE_2174 PE=3 SV=1	1.86807	0.860572	A0A2Z6B0D6_9DELT	DFE_2174	0.14	3.7	1	2	1	0	0	1
Beta-lactamase domain-containing protein OS=Desulfovibrio ferrophilus OX=241368 GN=DFE_3235 PE=4 SV=1	-0.573202	0.195977	A0A2Z6B395_9DELT	DFE_3235	0.64	0.7	1	1	0	2	0	1
Beta-N-acetylhexosaminidase OS=Desulfovibrio ferrophilus OX=241368 GN=DFE_0506 PE=4 SV=1	-0.662388	1.0729	A0A2Z6AVF9_9DELT	DFE_0506	0.085	0.6	1	2	2	3	3	2
Binding-protein-dependent transporter inner membrane component OS=Desulfovibrio ferrophilus OX=241368 GN=DFE_2413 PE=3 SV=1	-1.22771	0.730451	A0A2Z6B0U9_9DELT	DFE_2413	0.19	0.4	1	0	2	3	3	1
BirA, biotin-(Acetyl-CoA-carboxylase) ligase OS=Desulfovibrio ferrophilus OX=241368 GN=DFE_1096 PE=4 SV=1	-0.51035	0.168112	A0A2Z6AX39_9DELT	DFE_1096	0.68	0.7	1	1	0	2	1	0
Carbonic anhydrase OS=Desulfovibrio ferrophilus OX=241368 GN=DFE_0674 PE=4 SV=1	1.70675	0.443719	A0A2Z6AW09_9DELT	DFE_0674	0.36	3.3	1	2	0	1	0	0
Carboxypeptidase G2 OS=Desulfovibrio ferrophilus OX=241368 GN=cpg PE=4 SV=1	-1.99511	2.78696	A0A2Z6AY08_9DELT	cpg	0.0016	0.3	1	1	1	5	4	3
CBS domain containing membrane protein OS=Desulfovibrio ferrophilus OX=241368 GN=DFE_0883 PE=4 SV=1	-1.04503	0.590881	A0A2Z6AWI8_9DELT	DFE_0883	0.26	0.5	1	1	0	1	1	2
Cell division protein FtsA OS=Desulfovibrio ferrophilus OX=241368 GN=ftsA PE=3 SV=1	-1.82832	1.01739	A0A2Z6AZC7_9DELT	ftsA	0.096	0.3	1	1	0	3	1	3
Cell shape-determining protein MreB OS=Desulfovibrio ferrophilus OX=241368 GN=mreB PE=3 SV=1	0.0690134	0.0171029	A0A2Z6B2C5_9DELT	mreB	0.96	1	1	3	0	3	0	1
CgeB family protein OS=Desulfovibrio ferrophilus OX=241368 GN=DFE_0910 PE=4 SV=1	-1.23254	1.87965	A0A2Z6AWV6_9DELT	DFE_0910	0.013	0.4	1	1	1	2	3	2
Chemotaxis protein methyltransferase OS=Desulfovibrio ferrophilus OX=241368 GN=DFE_2481 PE=4 SV=1	10	1.81369	A0A2Z6B104_9DELT	DFE_2481	0.015	INF	1	1	2	0	0	0
Chemotaxis protein PomA OS=Desulfovibrio ferrophilus OX=241368 GN=pomA PE=4 SV=1	0.611433	0.198188	A0A2Z6B1Q5_9DELT	pomA	0.63	1.5	1	0	2	1	1	0
CheW protein OS=Desulfovibrio ferrophilus OX=241368 GN=DFE_0168 PE=4 SV=1	-2.887	1.97635	A0A2Z6AUI5_9DELT	DFE_0168	0.011	0.1	1	0	0	2	3	2
Class III cytochrome C family protein OS=Desulfovibrio ferrophilus OX=241368 GN=DFE_3365 PE=4 SV=1	1.5277	0.897884	A0A2Z6B3M9_9DELT	DFE_3365	0.13	2.9	1	2	3	0	1	1
Class V aminotransferase OS=Desulfovibrio ferrophilus OX=241368 GN=DFE_3027 PE=3 SV=1	-1.74824	1.16746	A0A2Z6B2R9_9DELT	DFE_3027	0.068	0.3	1	0	2	5	3	2
Cl-channel voltage-gated family protein OS=Desulfovibrio ferrophilus OX=241368 GN=DFE_0180 PE=4 SV=1	-1.58579	0.433268	A0A2Z6AUP6_9DELT	DFE_0180	0.37	0.3	1	0	0	2	1	0
Cl-channel voltage-gated family protein OS=Desulfovibrio ferrophilus OX=241368 GN=DFE_2796 PE=4 SV=1	2.13379	0.463533	A0A2Z6B1Z3_9DELT	DFE_2796	0.34	4.4	1	3	0	1	0	0
CMP/dCMP-type deaminase domain-containing protein OS=Desulfovibrio ferrophilus OX=241368 GN=DFE_2375 PE=4 SV=1	0.225892	0.182471	A0A2Z6B0R9_9DELT	DFE_2375	0.66	1.2	1	3	3	2	2	2
Cobalamin (Vitamin B12) biosynthesis CbiG protein OS=Desulfovibrio ferrophilus OX=241368 GN=DFE_2968 PE=4 SV=1	0.46813	0.273516	A0A2Z6B2F8_9DELT	DFE_2968	0.53	1.4	1	2	4	2	1	2
Cupin OS=Desulfovibrio ferrophilus OX=241368 GN=DFE_3271 PE=4 SV=1	0.0974955	0.0205241	A0A2Z6B3B5_9DELT	DFE_3271	0.95	1.1	1	1	0	2	0	0
Cyclic pyranopterin monophosphate synthase OS=Desulfovibrio ferrophilus OX=241368 GN=moaC2 PE=3 SV=1	-0.323488	0.070251	A0A2Z6AXI2_9DELT	moaC2	0.85	0.8	1	1	1	4	0	0
Cyclotide 2 OS=Desulfovibrio ferrophilus OX=241368 GN=DFE_0987 PE=4 SV=1	-0.573085	0.445404	A0A2Z6AWY8_9DELT	DFE_0987	0.36	0.7	1	1	2	2	3	1
Cytochrome c family protein OS=Desulfovibrio ferrophilus OX=241368 GN=DFE_0129 PE=4 SV=1	-0.0468618	0.0143232	A0A2Z6AUI3_9DELT	DFE_0129	0.97	1	1	0	4	2	1	2
Cytochrome c oxidase subunit I OS=Desulfovibrio ferrophilus OX=241368 GN=DFE_1854 PE=4 SV=1	-1.69147	0.470551	A0A2Z6AZG4_9DELT	DFE_1854	0.34	0.3	1	0	0	0	2	1
D-alanine--D-alanine ligase OS=Desulfovibrio ferrophilus OX=241368 GN=DFE_1363 PE=3 SV=1	0.313793	0.0832355	A0A2Z6AXX2_9DELT	DFE_1363	0.83	1.2	1	0	3	1	0	2
DegT/DnrJ/EryC1/StrS aminotransferase OS=Desulfovibrio ferrophilus OX=241368 GN=DFE_1522 PE=3 SV=1	-0.573202	0.195977	A0A2Z6AYF1_9DELT	DFE_1522	0.64	0.7	1	1	0	2	0	1
Delta-aminolevulinic acid dehydratase OS=Desulfovibrio ferrophilus OX=241368 GN=hemB PE=3 SV=1	0.11136	0.0528163	A0A2Z6AZH5_9DELT	hemB	0.89	1.1	1	8	5	3	5	5
Deoxyuridine 5'-triphosphate nucleotidohydrolase OS=Desulfovibrio ferrophilus OX=241368 GN=DFE_1306 PE=3 SV=1	-1.96869	1.03287	A0A2Z6AXP2_9DELT	DFE_1306	0.093	0.3	1	1	0	3	4	1
Diadenylate cyclase OS=Desulfovibrio ferrophilus OX=241368 GN=DFE_3247 PE=4 SV=1	-2.17927	0.467167	A0A2Z6B3D9_9DELT	DFE_3247	0.34	0.2	1	0	0	0	1	3
Diguanylate cyclase OS=Desulfovibrio ferrophilus OX=241368 GN=DFE_0005 PE=4 SV=1	0.503416	0.136135	A0A2Z6AU27_9DELT	DFE_0005	0.73	1.4	1	3	0	1	2	0
Diguanylate cyclase OS=Desulfovibrio ferrophilus OX=241368 GN=DFE_1864 PE=4 SV=1	-0.66242	0.225341	A0A2Z6AZH2_9DELT	DFE_1864	0.6	0.6	1	0	1	0	2	1
Diguanylate cyclase/phosphodiesterase with PAS/PAC sensor(S) OS=Desulfovibrio ferrophilus OX=241368 GN=DFE_0441 PE=4 SV=1	-0.864547	0.55216	A0A2Z6AVA9_9DELT	DFE_0441	0.28	0.5	1	3	2	2	6	3
Dihydropyrimidine dehydrogenase subunit A OS=Desulfovibrio ferrophilus OX=241368 GN=DFE_0475 PE=4 SV=1	-0.386258	0.18961	A0A2Z6AVE1_9DELT	DFE_0475	0.65	0.8	1	2	4	1	5	3
DinB superfamily OS=Desulfovibrio ferrophilus OX=241368 GN=DFE_2006 PE=4 SV=1	-1.04637	0.69238	A0A2Z6AZQ7_9DELT	DFE_2006	0.2	0.5	1	0	1	1	2	1
DivIVA domain-containing protein OS=Desulfovibrio ferrophilus OX=241368 GN=DFE_0746 PE=4 SV=1	-0.420967	0.457652	A0A2Z6AW51_9DELT	DFE_0746	0.35	0.7	1	1	1	1	2	1
DNA internalization-related competence protein ComEC/Rec2 OS=Desulfovibrio ferrophilus OX=241368 GN=DFE_1678 PE=4 SV=1	-0.871703	0.434835	A0A2Z6AYR4_9DELT	DFE_1678	0.37	0.5	1	1	2	2	1	4
DNA polymerase I OS=Desulfovibrio ferrophilus OX=241368 GN=polA PE=3 SV=1	-0.67899	0.577744	A0A2Z6B2K3_9DELT	polA	0.26	0.6	1	5	9	8	8	8
DNA polymerase III delta OS=Desulfovibrio ferrophilus OX=241368 GN=DFE_2231 PE=4 SV=1	1.64562	0.437483	A0A2Z6B0A1_9DELT	DFE_2231	0.37	3.1	1	0	2	1	0	0
DNA repair protein RadA OS=Desulfovibrio ferrophilus OX=241368 GN=radA PE=3 SV=1	-1.74824	1.16746	A0A2Z6AXE2_9DELT	radA	0.068	0.3	1	0	2	5	3	2
DNA repair protein RecN OS=Desulfovibrio ferrophilus OX=241368 GN=DFE_3213 PE=3 SV=1	-1.05572	0.486787	A0A2Z6B346_9DELT	DFE_3213	0.33	0.5	1	2	3	8	4	1
DNA repair protein RecO OS=Desulfovibrio ferrophilus OX=241368 GN=recO PE=3 SV=1	0.716434	0.420041	A0A2Z6AWM3_9DELT	recO	0.38	1.6	1	1	3	1	1	1
DNA-3-methyladenine glycosylase I OS=Desulfovibrio ferrophilus OX=241368 GN=DFE_3169 PE=4 SV=1	0.0299076	0.00611434	A0A2Z6B371_9DELT	DFE_3169	0.99	1	1	1	0	0	2	0
DNA-directed RNA polymerase OS=Desulfovibrio ferrophilus OX=241368 GN=DFE_0102 PE=4 SV=1	1.40234	0.373977	A0A2Z6AUC3_9DELT	DFE_0102	0.42	2.6	1	0	2	0	0	1
DrsE domain-containing protein OS=Desulfovibrio ferrophilus OX=241368 GN=DFE_2249 PE=4 SV=1	-0.686347	0.284778	A0A2Z6B0J4_9DELT	DFE_2249	0.52	0.6	1	1	1	2	3	0
DsbA oxidoreductase family protein OS=Desulfovibrio ferrophilus OX=241368 GN=DFE_1463 PE=4 SV=1	-0.440873	0.38857	A0A2Z6AY69_9DELT	DFE_1463	0.41	0.7	1	3	4	5	3	3
dTDP-glucose 4,6-dehydratase OS=Desulfovibrio ferrophilus OX=241368 GN=DFE_0440 PE=3 SV=1	-0.619239	0.436281	A0A2Z6AVF8_9DELT	DFE_0440	0.37	0.7	1	5	6	8	8	3
DUF2179 domain-containing protein OS=Desulfovibrio ferrophilus OX=241368 GN=DFE_2902 PE=4 SV=1	0.045844	0.0158852	A0A2Z6B2F7_9DELT	DFE_2902	0.96	1	1	1	3	2	3	0
DUF362 domain-containing protein OS=Desulfovibrio ferrophilus OX=241368 GN=DFE_0588 PE=4 SV=1	-0.977948	0.165352	A0A2Z6AVP7_9DELT	DFE_0588	0.68	0.5	1	0	0	2	0	0
DUF4340 domain-containing protein OS=Desulfovibrio ferrophilus OX=241368 GN=DFE_1241 PE=4 SV=1	-0.317922	0.13904	A0A2Z6AXI6_9DELT	DFE_1241	0.73	0.8	1	2	5	2	6	2
DUF523 domain-containing protein OS=Desulfovibrio ferrophilus OX=241368 GN=DFE_0500 PE=4 SV=1	-0.112758	0.0351345	A0A2Z6AVL5_9DELT	DFE_0500	0.92	0.9	1	1	2	0	1	3
DUF547 domain-containing protein OS=Desulfovibrio ferrophilus OX=241368 GN=DFE_1156 PE=4 SV=1	-1.66436	0.529105	A0A2Z6AX96_9DELT	DFE_1156	0.3	0.3	1	1	0	1	1	4
Elongation factor P OS=Desulfovibrio ferrophilus OX=241368 GN=efp PE=3 SV=1	-0.977948	0.165352	A0A2Z6AWU1_9DELT	efp	0.68	0.5	1	0	0	2	0	0
Elongation factor Tu OS=Desulfovibrio ferrophilus OX=241368 GN=tuf PE=3 SV=1	-0.717556	0.28618	A0A2Z6AV83_9DELT	tuf	0.52	0.6	1	3	3	1	3	7
Endonuclease III OS=Desulfovibrio ferrophilus OX=241368 GN=DFE_1310 PE=4 SV=1	0.295145	0.102012	A0A2Z6AY09_9DELT	DFE_1310	0.79	1.2	1	1	3	0	3	1
Endonuclease III OS=Desulfovibrio ferrophilus OX=241368 GN=nth PE=3 SV=1	-0.983084	0.368534	A0A2Z6AYP2_9DELT	nth	0.43	0.5	1	0	1	2	2	0
Endonuclease MutS2 OS=Desulfovibrio ferrophilus OX=241368 GN=mutS PE=3 SV=1	-0.714627	0.740932	A0A2Z6AX53_9DELT	mutS	0.18	0.6	1	2	3	4	4	2
Endoribonuclease L-PSP OS=Desulfovibrio ferrophilus OX=241368 GN=DFE_2306 PE=4 SV=1	10	1.81369	A0A2Z6B0K7_9DELT	DFE_2306	0.015	INF	1	1	2	0	0	0
Epoxyqueuosine reductase QueH OS=Desulfovibrio ferrophilus OX=241368 GN=queH PE=3 SV=1	0.86807	0.298051	A0A2Z6B027_9DELT	queH	0.5	1.8	1	2	1	0	0	2
Excisionase family DNA binding domain-containing protein OS=Desulfovibrio ferrophilus OX=241368 GN=DFE_1741 PE=4 SV=1	10	1.09535	A0A2Z6AYX1_9DELT	DFE_1741	0.08	INF	1	3	1	0	0	0
Exodeoxyribonuclease V OS=Desulfovibrio ferrophilus OX=241368 GN=DFE_0501 PE=4 SV=1	-0.107921	0.021265	A0A2Z6AVG6_9DELT	DFE_0501	0.95	0.9	1	1	5	8	0	0
Exonuclease, DNA polymerase III, epsilon subunit family OS=Desulfovibrio ferrophilus OX=241368 GN=DFE_2988 PE=4 SV=1	2.06541	0.462366	A0A2Z6B2H2_9DELT	DFE_2988	0.34	4.2	1	0	3	1	0	0
Extracellular solute-binding protein family 3 OS=Desulfovibrio ferrophilus OX=241368 GN=DFE_1805 PE=4 SV=1	-0.736966	0.444377	A0A2Z6AZ35_9DELT	DFE_1805	0.36	0.6	1	1	1	1	3	1
Family 3 adenylate cyclase OS=Desulfovibrio ferrophilus OX=241368 GN=DFE_3143 PE=4 SV=1	0.668463	0.416329	A0A2Z6B2X6_9DELT	DFE_3143	0.38	1.6	1	4	3	1	2	2
Family 3 extracellular solute-binding protein OS=Desulfovibrio ferrophilus OX=241368 GN=DFE_0479 PE=4 SV=1	-0.630751	0.280834	A0A2Z6AVJ5_9DELT	DFE_0479	0.52	0.6	1	2	4	7	1	3
Family 3 extracellular solute-binding protein OS=Desulfovibrio ferrophilus OX=241368 GN=DFE_0799 PE=3 SV=1	-0.816655	0.704526	A0A2Z6AWF3_9DELT	DFE_0799	0.2	0.6	1	4	3	4	4	6
Family 5 extracellular solute-binding protein OS=Desulfovibrio ferrophilus OX=241368 GN=DFE_2411 PE=4 SV=1	0.21685	0.0699846	A0A2Z6B0T5_9DELT	DFE_2411	0.85	1.2	1	3	6	7	1	1
Family 5 extracellular solute-binding protein OS=Desulfovibrio ferrophilus OX=241368 GN=DFE_2471 PE=4 SV=1	-0.323488	0.0702509	A0A2Z6B0Z4_9DELT	DFE_2471	0.85	0.8	1	1	1	4	0	0
Filamentation induced by cAMP protein fic OS=Desulfovibrio ferrophilus OX=241368 GN=DFE_A0029 PE=4 SV=1	0.618375	0.25175	A0A2Z6B413_9DELT	DFE_A0029	0.56	1.5	1	4	1	1	2	1
Fis family sigma-54 specific transcriptional activator PspF OS=Desulfovibrio ferrophilus OX=241368 GN=DFE_0058 PE=4 SV=1	-0.880567	0.440303	A0A2Z6AU75_9DELT	DFE_0058	0.36	0.5	1	1	2	1	2	4
Fis family transcriptional regulator OS=Desulfovibrio ferrophilus OX=241368 GN=DFE_0203 PE=4 SV=1	-0.450252	0.204732	A0A2Z6AUM0_9DELT	DFE_0203	0.62	0.7	1	1	1	2	0	2
Fis family transcriptional regulator OS=Desulfovibrio ferrophilus OX=241368 GN=DFE_1480 PE=4 SV=1	-0.268227	0.124546	A0A2Z6AYH2_9DELT	DFE_1480	0.75	0.8	1	3	2	1	2	4
Fis family transcriptional regulator OS=Desulfovibrio ferrophilus OX=241368 GN=DFE_2730 PE=4 SV=1	1.57804	0.420489	A0A2Z6B224_9DELT	DFE_2730	0.38	3	1	0	2	0	1	0
Flagellar assembly factor FliW OS=Desulfovibrio ferrophilus OX=241368 GN=fliW PE=3 SV=1	-1.30294	1.06848	A0A2Z6AXC3_9DELT	fliW	0.085	0.4	1	1	0	2	2	1
Flagellar basal-body rod protein FlgF OS=Desulfovibrio ferrophilus OX=241368 GN=DFE_1188 PE=3 SV=1	0.00428065	0.00244569	A0A2Z6AXD4_9DELT	DFE_1188	0.99	1	1	2	3	3	1	2
Flagellar basal-body rod protein FlgG OS=Desulfovibrio ferrophilus OX=241368 GN=DFE_1187 PE=3 SV=1	-0.491109	0.405748	A0A2Z6AXI8_9DELT	DFE_1187	0.39	0.7	1	1	3	3	2	2
Flagellar biosynthetic protein FlhB OS=Desulfovibrio ferrophilus OX=241368 GN=flhB PE=3 SV=1	0.0214379	0.00912225	A0A2Z6AXK6_9DELT	flhB	0.98	1	1	1	3	3	1	1
Flagellar motor switch protein FliG OS=Desulfovibrio ferrophilus OX=241368 GN=DFE_2621 PE=4 SV=1	-0.667284	0.276629	A0A2Z6B1E4_9DELT	DFE_2621	0.53	0.6	1	0	3	1	2	3
Flagellin OS=Desulfovibrio ferrophilus OX=241368 GN=DFE_0352 PE=3 SV=1	-1.40812	0.529704	A0A2Z6AV33_9DELT	DFE_0352	0.3	0.4	1	1	4	6	6	0
Flagellin OS=Desulfovibrio ferrophilus OX=241368 GN=DFE_0942 PE=3 SV=1	-0.788002	0.31462	A0A2Z6AWU3_9DELT	DFE_0942	0.48	0.6	1	2	4	1	8	3
FlgN family protein OS=Desulfovibrio ferrophilus OX=241368 GN=DFE_1182 PE=4 SV=1	-2.0211	2.06308	A0A2Z6AXH0_9DELT	DFE_1182	0.0086	0.2	1	1	1	3	5	4
Formate dehydrogenase accessory protein OS=Desulfovibrio ferrophilus OX=241368 GN=DFE_0635 PE=3 SV=1	0.845283	0.295258	A0A2Z6AVV4_9DELT	DFE_0635	0.51	1.8	1	1	2	0	0	2
Formate dehydrogenase subunit beta OS=Desulfovibrio ferrophilus OX=241368 GN=fdhB PE=4 SV=1	-0.420967	0.457652	A0A2Z6AXW2_9DELT	fdhB	0.35	0.7	1	1	1	1	2	1
GFO/IDH/MOCA family oxidoreductase fused to GTPase/ATPase domain OS=Desulfovibrio ferrophilus OX=241368 GN=DFE_0480 PE=4 SV=1	-0.357678	0.165082	A0A2Z6AVJ6_9DELT	DFE_0480	0.68	0.8	1	1	1	2	2	0
GGDEF domain-containing protein OS=Desulfovibrio ferrophilus OX=241368 GN=DFE_0193 PE=4 SV=1	-1.86278	0.743092	A0A2Z6AUK7_9DELT	DFE_0193	0.18	0.3	1	1	0	2	1	4
Glutamate 5-kinase OS=Desulfovibrio ferrophilus OX=241368 GN=proB PE=3 SV=1	-1.02927	0.381522	A0A2Z6B378_9DELT	proB	0.42	0.5	1	1	0	2	0	2
Glutamyl-tRNA(Gln) amidotransferase subunit A OS=Desulfovibrio ferrophilus OX=241368 GN=gatA PE=3 SV=1	-0.781776	0.512147	A0A2Z6AVB3_9DELT	gatA	0.31	0.6	1	2	3	2	3	5
Glycerol 3-phosphate dehydrogenase (Quinone) subunit B OS=Desulfovibrio ferrophilus OX=241368 GN=DFE_1474 PE=4 SV=1	-2.65947	1.2658	A0A2Z6AYC8_9DELT	DFE_1474	0.054	0.2	1	0	0	3	1	2
Glycerol kinase OS=Desulfovibrio ferrophilus OX=241368 GN=glpK2 PE=3 SV=1	-0.962418	0.287789	A0A2Z6B1A9_9DELT	glpK2	0.52	0.5	1	1	2	2	6	0
Glycerol-3-phosphate acyltransferase OS=Desulfovibrio ferrophilus OX=241368 GN=plsY PE=3 SV=1	-2.17927	0.467167	A0A2Z6B1E3_9DELT	plsY	0.34	0.2	1	0	0	0	1	3
Glycine/betaine ABC transporter substrate-binding protein OS=Desulfovibrio ferrophilus OX=241368 GN=DFE_2743 PE=4 SV=1	0.0187439	0.00680813	A0A2Z6B1S2_9DELT	DFE_2743	0.98	1	1	1	5	3	3	1
Glycine--tRNA ligase beta subunit OS=Desulfovibrio ferrophilus OX=241368 GN=glyS PE=3 SV=1	-0.418367	0.258646	A0A2Z6AWJ4_9DELT	glyS	0.55	0.7	1	2	3	4	1	3
Glyco_trans_2-like domain-containing protein OS=Desulfovibrio ferrophilus OX=241368 GN=DFE_2570 PE=4 SV=1	-2.62862	1.31665	A0A2Z6B1M4_9DELT	DFE_2570	0.048	0.2	1	0	0	3	2	1
Glycosyl transferase family 2 OS=Desulfovibrio ferrophilus OX=241368 GN=DFE_2565 PE=4 SV=1	-0.21776	0.0891548	A0A2Z6B1D8_9DELT	DFE_2565	0.81	0.9	1	3	8	3	8	3
Glycosyl transferase group 1 OS=Desulfovibrio ferrophilus OX=241368 GN=DFE_0244 PE=4 SV=1	-1.97552	0.794823	A0A2Z6AUS8_9DELT	DFE_0244	0.16	0.3	1	1	0	5	1	2
Glycosyl transferase, group 1 OS=Desulfovibrio ferrophilus OX=241368 GN=DFE_0289 PE=4 SV=1	0.040329	0.0153008	A0A2Z6AUZ0_9DELT	DFE_0289	0.97	1	1	4	4	2	6	1
Glycosyl transferase, group 2 family protein OS=Desulfovibrio ferrophilus OX=241368 GN=DFE_2405 PE=4 SV=1	-0.0550916	0.0224169	A0A2Z6B0U4_9DELT	DFE_2405	0.95	1	1	2	4	2	1	4
Glycosyltransferase 9 family protein OS=Desulfovibrio ferrophilus OX=241368 GN=DFE_0909 PE=4 SV=1	-0.0751097	0.0278373	A0A2Z6AWQ6_9DELT	DFE_0909	0.94	0.9	1	1	1	1	0	2
Glycosyltransferase OS=Desulfovibrio ferrophilus OX=241368 GN=DFE_0245 PE=4 SV=1	-0.764281	0.625608	A0A2Z6AUR1_9DELT	DFE_0245	0.24	0.6	1	3	3	3	6	3
Glyoxylate reductase OS=Desulfovibrio ferrophilus OX=241368 GN=DFE_2332 PE=3 SV=1	-0.603702	0.940967	A0A2Z6B0T7_9DELT	DFE_2332	0.11	0.7	1	1	2	2	2	2
Group 1 glycosyl transferase OS=Desulfovibrio ferrophilus OX=241368 GN=DFE_2840 PE=4 SV=1	-0.743072	0.431431	A0A2Z6B2C7_9DELT	DFE_2840	0.37	0.6	1	4	4	2	8	5
GTP 3',8-cyclase OS=Desulfovibrio ferrophilus OX=241368 GN=moaA PE=3 SV=1	-1.34933	1.11545	A0A2Z6AVU1_9DELT	moaA	0.077	0.4	1	0	1	2	2	1
GTPase Obg OS=Desulfovibrio ferrophilus OX=241368 GN=obg PE=3 SV=1	-1.8062	0.275641	A0A2Z6B3F1_9DELT	obg	0.53	0.3	1	0	0	0	0	3
HAD family hydrolase OS=Desulfovibrio ferrophilus OX=241368 GN=DFE_0744 PE=4 SV=1	-0.717236	0.240021	A0A2Z6AW75_9DELT	DFE_0744	0.58	0.6	1	0	2	2	3	0
Heat shock protein Hsp20 OS=Desulfovibrio ferrophilus OX=241368 GN=DFE_3059 PE=3 SV=1	-0.51035	0.168112	A0A2Z6B2W7_9DELT	DFE_3059	0.68	0.7	1	1	0	2	1	0
Hemerythrin-like metal-binding protein OS=Desulfovibrio ferrophilus OX=241368 GN=DFE_2822 PE=4 SV=1	10	0.770695	A0A2Z6B282_9DELT	DFE_2822	0.17	INF	1	2	0	0	0	0
Histidine kinase OS=Desulfovibrio ferrophilus OX=241368 GN=DFE_3276 PE=4 SV=1	-0.0955136	0.0360182	A0A2Z6B3C7_9DELT	DFE_3276	0.92	0.9	1	1	1	0	1	2
Histidine--tRNA ligase OS=Desulfovibrio ferrophilus OX=241368 GN=hisS PE=3 SV=1	-1.24017	0.501202	A0A2Z6B1Q4_9DELT	hisS	0.32	0.4	1	1	1	4	0	3
Histone deacetylase superfamily protein OS=Desulfovibrio ferrophilus OX=241368 GN=DFE_2114 PE=4 SV=1	0.0640855	0.0273747	A0A2Z6B085_9DELT	DFE_2114	0.94	1	1	4	5	6	3	1
HMC redox complex, integral membrane protein HmcC OS=Desulfovibrio ferrophilus OX=241368 GN=hmcC PE=4 SV=1	-1.04554	0.176002	A0A2Z6B3J3_9DELT	hmcC	0.67	0.5	1	0	0	0	2	0
Homocysteine S-methyltransferase OS=Desulfovibrio ferrophilus OX=241368 GN=DFE_1142 PE=4 SV=1	-0.435417	0.339	A0A2Z6AXD0_9DELT	DFE_1142	0.46	0.7	1	6	6	7	7	4
HTTM domain protein OS=Desulfovibrio ferrophilus OX=241368 GN=DFE_2023 PE=4 SV=1	-1.74997	0.450828	A0A2Z6AZS1_9DELT	DFE_2023	0.35	0.3	1	0	0	0	1	2
Hydrolase, TatD family OS=Desulfovibrio ferrophilus OX=241368 GN=DFE_2076 PE=4 SV=1	-0.310834	0.0749628	A0A2Z6AZX3_9DELT	DFE_2076	0.84	0.8	1	0	3	1	4	0
IclR family transcriptional regulator OS=Desulfovibrio ferrophilus OX=241368 GN=DFE_1785 PE=4 SV=1	-2.01214	0.603266	A0A2Z6AZ18_9DELT	DFE_1785	0.25	0.2	1	0	0	2	2	0
Import inner membrane translocase subunit Tim44 OS=Desulfovibrio ferrophilus OX=241368 GN=DFE_1539 PE=4 SV=1	-0.0311671	0.0173055	A0A2Z6AYL8_9DELT	DFE_1539	0.96	1	1	2	1	1	1	2
Inner-membrane translocator OS=Desulfovibrio ferrophilus OX=241368 GN=DFE_0296 PE=3 SV=1	0.558386	0.354924	A0A2Z6AUV0_9DELT	DFE_0296	0.44	1.5	1	3	2	1	1	2
Inositol-5-monophosphate dehydrogenase OS=Desulfovibrio ferrophilus OX=241368 GN=DFE_1685 PE=4 SV=1	2.42698	1.33	A0A2Z6AYR8_9DELT	DFE_1685	0.047	5.4	1	2	2	1	0	0
Ion transport 2 domain protein OS=Desulfovibrio ferrophilus OX=241368 GN=DFE_2758 PE=4 SV=1	-2.2265	0.915235	A0A2Z6B1W5_9DELT	DFE_2758	0.12	0.2	1	1	0	2	2	5
Iron-containing alcohol dehydrogenase OS=Desulfovibrio ferrophilus OX=241368 GN=DFE_0265 PE=4 SV=1	-2.57413	2.51694	A0A2Z6AUT1_9DELT	DFE_0265	0.003	0.2	1	1	0	5	4	3
Kef-type K+ transport system, predicted NAD-binding component OS=Desulfovibrio ferrophilus OX=241368 GN=DFE_2147 PE=3 SV=1	-0.0466469	0.0186	A0A2Z6B088_9DELT	DFE_2147	0.96	1	1	0	2	1	1	1
Ketol-acid reductoisomerase (NADP(+)) OS=Desulfovibrio ferrophilus OX=241368 GN=ilvC PE=3 SV=1	-1.28035	1.32011	A0A2Z6AW47_9DELT	ilvC	0.048	0.4	1	2	2	4	3	5
Lactamase_B domain-containing protein OS=Desulfovibrio ferrophilus OX=241368 GN=DFE_0793 PE=4 SV=1	2.08857	1.0554	A0A2Z6AWA0_9DELT	DFE_0793	0.088	4.3	1	1	2	1	0	0
Lea3 protein OS=Desulfovibrio ferrophilus OX=241368 GN=lea3 PE=4 SV=1	-0.00220375	0.000716337	A0A2Z6B1L2_9DELT	lea3	1	1	1	2	1	0	3	1
Lipoprotein-releasing system ATP-binding protein LolD OS=Desulfovibrio ferrophilus OX=241368 GN=lolD PE=3 SV=1	0.161525	0.0436054	A0A2Z6AUZ4_9DELT	lolD	0.9	1.1	1	1	8	2	6	1
Long-chain fatty acid transport protein OS=Desulfovibrio ferrophilus OX=241368 GN=DFE_1441 PE=4 SV=1	0.548645	0.173829	A0A2Z6AY31_9DELT	DFE_1441	0.67	1.5	1	2	0	0	1	1
Long-chain-fatty-acid--CoA ligase OS=Desulfovibrio ferrophilus OX=241368 GN=tycC1 PE=4 SV=1	-0.420967	0.457652	A0A2Z6AU51_9DELT	tycC1	0.35	0.7	1	1	1	1	2	1
LprI domain-containing protein OS=Desulfovibrio ferrophilus OX=241368 GN=DFE_1970 PE=4 SV=1	-0.18914	0.080192	A0A2Z6AZZ6_9DELT	DFE_1970	0.83	0.9	1	1	5	4	2	2
L-threonine 3-dehydrogenase OS=Desulfovibrio ferrophilus OX=241368 GN=tdh PE=3 SV=1	-0.464018	0.334599	A0A2Z6AWA2_9DELT	tdh	0.46	0.7	1	3	1	2	3	2
Lysine 2,3-aminomutase YodO family protein OS=Desulfovibrio ferrophilus OX=241368 GN=DFE_1364 PE=4 SV=1	-1.15022	0.310062	A0A2Z6AY32_9DELT	DFE_1364	0.49	0.5	1	0	1	0	1	3
Lysine 2,3-aminomutase YodO family protein OS=Desulfovibrio ferrophilus OX=241368 GN=DFE_1858 PE=4 SV=1	-1.53755	0.616463	A0A2Z6AZ94_9DELT	DFE_1858	0.24	0.3	1	1	1	6	2	1
Lytic transglycosylase catalytic OS=Desulfovibrio ferrophilus OX=241368 GN=DFE_1082 PE=4 SV=1	-1.23917	0.631485	A0A2Z6AX75_9DELT	DFE_1082	0.23	0.4	1	4	0	5	2	5
Lytic transglycosylase catalytic OS=Desulfovibrio ferrophilus OX=241368 GN=DFE_1579 PE=4 SV=1	-1.30294	1.06848	A0A2Z6AYR1_9DELT	DFE_1579	0.085	0.4	1	1	0	2	2	1
M18 family aminopeptidase OS=Desulfovibrio ferrophilus OX=241368 GN=DFE_1690 PE=3 SV=1	0.44252	0.121889	A0A2Z6AZ32_9DELT	DFE_1690	0.76	1.4	1	2	3	0	0	4
Magnesium transport protein CorA OS=Desulfovibrio ferrophilus OX=241368 GN=corA PE=3 SV=1	-2.39143	0.87468	A0A2Z6B0P7_9DELT	corA	0.13	0.2	1	0	0	1	3	1
Major facilitator superfamily protein OS=Desulfovibrio ferrophilus OX=241368 GN=DFE_2337 PE=4 SV=1	1.3361	0.322897	A0A2Z6B0S7_9DELT	DFE_2337	0.48	2.5	1	4	0	1	0	1
Malonyl CoA-acyl carrier protein transacylase OS=Desulfovibrio ferrophilus OX=241368 GN=fabD PE=3 SV=1	0.481256	0.258679	A0A2Z6AVR0_9DELT	fabD	0.55	1.4	1	4	2	1	2	2
Mannose-1-phosphate guanylyltransferase/mannose-6-phosphate isomerase OS=Desulfovibrio ferrophilus OX=241368 GN=DFE_2001 PE=3 SV=1	-1.40912	1.71177	A0A2Z6AZM5_9DELT	DFE_2001	0.019	0.4	1	4	2	7	7	5
Membrane bound O-acyl transferase MBOAT family protein OS=Desulfovibrio ferrophilus OX=241368 GN=DFE_2819 PE=3 SV=1	0.81816	0.406737	A0A2Z6B236_9DELT	DFE_2819	0.39	1.8	1	5	8	2	4	2
Membrane protein insertase YidC OS=Desulfovibrio ferrophilus OX=241368 GN=yidC PE=3 SV=1	-1.25838	1.37726	A0A2Z6B0S4_9DELT	yidC	0.042	0.4	1	1	1	2	2	3
Metal dependent phosphohydrolase OS=Desulfovibrio ferrophilus OX=241368 GN=DFE_2482 PE=4 SV=1	-1.57505	0.573943	A0A2Z6B186_9DELT	DFE_2482	0.27	0.3	1	1	0	1	4	1
Metal dependent phosphohydrolase OS=Desulfovibrio ferrophilus OX=241368 GN=DFE_2776 PE=4 SV=1	-0.646036	0.341872	A0A2Z6B1X5_9DELT	DFE_2776	0.46	0.6	1	2	2	5	1	2
Metallophosphoesterase OS=Desulfovibrio ferrophilus OX=241368 GN=DFE_3074 PE=4 SV=1	-1.02927	0.381522	A0A2Z6B310_9DELT	DFE_3074	0.42	0.5	1	1	0	2	0	2
Methionyl-tRNA formyltransferase OS=Desulfovibrio ferrophilus OX=241368 GN=fmt PE=3 SV=1	-0.25454	0.190524	A0A2Z6B1N7_9DELT	fmt	0.64	0.8	1	2	2	3	1	2
Methyl-accepting chemotaxis sensory transducer with Cache sensor OS=Desulfovibrio ferrophilus OX=241368 GN=DFE_0055 PE=4 SV=1	-1.60121	1.76731	A0A2Z6AU79_9DELT	DFE_0055	0.017	0.3	1	1	3	6	4	5
Methyl-accepting chemotaxis sensory transducer with Pas/Pac sensor OS=Desulfovibrio ferrophilus OX=241368 GN=DFE_0195 PE=4 SV=1	0.477413	0.206914	A0A2Z6AUL4_9DELT	DFE_0195	0.62	1.4	1	4	9	2	5	3
Methyltransf_11 domain-containing protein OS=Desulfovibrio ferrophilus OX=241368 GN=DFE_1016 PE=4 SV=1	-0.491109	0.405748	A0A2Z6AWW0_9DELT	DFE_1016	0.39	0.7	1	1	3	3	2	2
Methyltransferase small OS=Desulfovibrio ferrophilus OX=241368 GN=DFE_2087 PE=3 SV=1	-0.361204	0.300949	A0A2Z6B036_9DELT	DFE_2087	0.5	0.8	1	1	2	1	2	2
Methyltransferase type 11 OS=Desulfovibrio ferrophilus OX=241368 GN=DFE_2884 PE=4 SV=1	-1.02642	0.815133	A0A2Z6B2F5_9DELT	DFE_2884	0.15	0.5	1	1	1	1	3	2
Molybdenum-pterin binding domain protein OS=Desulfovibrio ferrophilus OX=241368 GN=DFE_3321 PE=4 SV=1	-0.922642	0.823502	A0A2Z6B3G3_9DELT	DFE_3321	0.15	0.5	1	2	6	6	6	5
Molybdopterin molybdenumtransferase OS=Desulfovibrio ferrophilus OX=241368 GN=DFE_0075 PE=3 SV=1	-0.507974	0.198777	A0A2Z6AU98_9DELT	DFE_0075	0.63	0.7	1	1	3	4	0	3
Molybdopterin molybdenumtransferase OS=Desulfovibrio ferrophilus OX=241368 GN=DFE_1350 PE=3 SV=1	-1.46556	0.945267	A0A2Z6AY48_9DELT	DFE_1350	0.11	0.4	1	0	3	5	4	2
MOSC domain protein OS=Desulfovibrio ferrophilus OX=241368 GN=DFE_1236 PE=4 SV=1	1.66672	0.909406	A0A2Z6AXH4_9DELT	DFE_1236	0.12	3.2	1	3	2	1	1	0
MotA/TolQ/ExbB proton channel OS=Desulfovibrio ferrophilus OX=241368 GN=DFE_1378 PE=3 SV=1	10	1.57861	A0A2Z6AXX1_9DELT	DFE_1378	0.026	INF	1	2	3	0	0	0
MotA/TolQ/ExbB proton channel OS=Desulfovibrio ferrophilus OX=241368 GN=DFE_2179 PE=4 SV=1	-1.6305	0.256103	A0A2Z6B0C5_9DELT	DFE_2179	0.55	0.3	1	0	0	0	3	0
MotB3 protein OS=Desulfovibrio ferrophilus OX=241368 GN=motB3 PE=4 SV=1	1.00864	0.730708	A0A2Z6AUF2_9DELT	motB3	0.19	2	1	3	2	1	1	1
Multi-copper polyphenol oxidoreductase, laccase OS=Desulfovibrio ferrophilus OX=241368 GN=DFE_0584 PE=4 SV=1	-0.741642	0.329086	A0A2Z6AVS0_9DELT	DFE_0584	0.47	0.6	1	0	2	3	1	1
MULTIHEME_CYTC domain-containing protein OS=Desulfovibrio ferrophilus OX=241368 GN=DFE_1757 PE=4 SV=1	-0.720921	0.228573	A0A2Z6AZ63_9DELT	DFE_1757	0.59	0.6	1	0	1	0	1	2
N-(5'-phosphoribosyl)anthranilate isomerase OS=Desulfovibrio ferrophilus OX=241368 GN=trpF PE=3 SV=1	-1.17798	0.789115	A0A2Z6B2N0_9DELT	trpF	0.16	0.4	1	1	3	4	2	5
N-(5'-phosphoribosyl)anthranilate isomerase OS=Desulfovibrio ferrophilus OX=241368 GN=trpF PE=3 SV=1	0.463469	0.105391	A0A2Z6AUE1_9DELT	trpF	0.78	1.4	1	2	0	0	0	2
Na(+)/H(+) antiporter subunit A OS=Desulfovibrio ferrophilus OX=241368 GN=mnhA PE=4 SV=1	0.402338	0.0906047	A0A2Z6AXN1_9DELT	mnhA	0.81	1.3	1	0	2	0	0	2
Na+/H+ antiporter NhaC OS=Desulfovibrio ferrophilus OX=241368 GN=DFE_2248 PE=4 SV=1	-2.45071	0.629132	A0A2Z6B0H0_9DELT	DFE_2248	0.23	0.2	1	0	0	2	0	3
N-acetyl sugar amidotransferase OS=Desulfovibrio ferrophilus OX=241368 GN=DFE_2590 PE=4 SV=1	-0.570169	0.423783	A0A2Z6B1P3_9DELT	DFE_2590	0.38	0.7	1	2	1	3	1	2
N-acetyltransferase domain-containing protein OS=Desulfovibrio ferrophilus OX=241368 GN=DFE_2624 PE=4 SV=1	-0.644002	0.20307	A0A2Z6B1N4_9DELT	DFE_2624	0.63	0.6	1	0	4	4	4	0
N-acylneuraminate-9-phosphate synthase OS=Desulfovibrio ferrophilus OX=241368 GN=DFE_1272 PE=4 SV=1	0.0315578	0.0124963	A0A2Z6AXQ8_9DELT	DFE_1272	0.97	1	1	3	1	1	3	1
NAD-dependent epimerase/dehydratase OS=Desulfovibrio ferrophilus OX=241368 GN=DFE_2303 PE=4 SV=1	-0.408373	0.114314	A0A2Z6B0I7_9DELT	DFE_2303	0.77	0.8	1	2	1	1	0	4
NAD-dependent epimerase/dehydratase OS=Desulfovibrio ferrophilus OX=241368 GN=DFE_3328 PE=4 SV=1	-1.65183	0.968552	A0A2Z6B3E4_9DELT	DFE_3328	0.11	0.3	1	0	1	1	3	2
NADPH-dependent FMN reductase OS=Desulfovibrio ferrophilus OX=241368 GN=DFE_0215 PE=4 SV=1	-2.07543	1.06773	A0A2Z6AUN1_9DELT	DFE_0215	0.086	0.2	1	0	0	1	2	1
NFACT-R_1 domain-containing protein OS=Desulfovibrio ferrophilus OX=241368 GN=DFE_0253 PE=4 SV=1	-0.773259	0.836246	A0A2Z6AUR6_9DELT	DFE_0253	0.15	0.6	1	1	1	1	2	2
Nicotinate-nucleotide pyrophosphorylase OS=Desulfovibrio ferrophilus OX=241368 GN=DFE_1032 PE=3 SV=1	0.0324541	0.00896374	A0A2Z6AX28_9DELT	DFE_1032	0.98	1	1	1	3	1	4	0
Nitrate reductase OS=Desulfovibrio ferrophilus OX=241368 GN=DFE_0136 PE=3 SV=1	-0.626171	0.401483	A0A2Z6AUE9_9DELT	DFE_0136	0.4	0.6	1	7	7	4	10	9
Nitrite and sulphite reductase 4Fe-4S region OS=Desulfovibrio ferrophilus OX=241368 GN=DFE_1918 PE=4 SV=1	-1.39867	0.976762	A0A2Z6AZF1_9DELT	DFE_1918	0.11	0.4	1	0	1	1	2	2
Nitro_FeMo-Co domain-containing protein OS=Desulfovibrio ferrophilus OX=241368 GN=DFE_0697 PE=4 SV=1	-0.999984	0.65467	A0A2Z6AW54_9DELT	DFE_0697	0.22	0.5	1	1	0	1	2	1
Nitrogen regulatory protein P-II OS=Desulfovibrio ferrophilus OX=241368 GN=glnK PE=3 SV=1	1.70675	0.443719	A0A2Z6AUW6_9DELT	glnK	0.36	3.3	1	2	0	1	0	0
Nitrogenase cofactor biosynthesis protein NifB OS=Desulfovibrio ferrophilus OX=241368 GN=DFE_1482 PE=4 SV=1	-0.767855	0.328405	A0A2Z6AYB3_9DELT	DFE_1482	0.47	0.6	1	0	2	1	3	1
NMT1 domain-containing protein OS=Desulfovibrio ferrophilus OX=241368 GN=DFE_3275 PE=4 SV=1	-2.31488	1.44556	A0A2Z6B3D5_9DELT	DFE_3275	0.036	0.2	1	1	0	5	2	3
NTP pyrophosphohydrolases including oxidative damage repair enzymes OS=Desulfovibrio ferrophilus OX=241368 GN=DFE_3354 PE=4 SV=1	0.00734813	0.00514506	A0A2Z6B3T3_9DELT	DFE_3354	0.99	1	1	1	2	2	1	1
Nucleoid-associated protein DFE_1167 OS=Desulfovibrio ferrophilus OX=241368 GN=DFE_1167 PE=3 SV=1	-0.754808	0.458034	A0A2Z6AXG9_9DELT	DFE_1167	0.35	0.6	1	0	2	2	2	1
OmpA/MotB domain protein OS=Desulfovibrio ferrophilus OX=241368 GN=DFE_2677 PE=4 SV=1	-0.283566	0.209976	A0A2Z6B1S1_9DELT	DFE_2677	0.62	0.8	1	1	3	2	2	2
OmpA/MotB domain-containing protein OS=Desulfovibrio ferrophilus OX=241368 GN=DFE_1377 PE=4 SV=1	0.623603	0.197868	A0A2Z6AY25_9DELT	DFE_1377	0.63	1.5	1	9	2	4	1	3
Ornithine cyclodeaminase/mu-crystallin OS=Desulfovibrio ferrophilus OX=241368 GN=DFE_1833 PE=4 SV=1	0.0763829	0.0210593	A0A2Z6AZ90_9DELT	DFE_1833	0.95	1.1	1	2	0	1	2	0
Orotidine 5'-phosphate decarboxylase OS=Desulfovibrio ferrophilus OX=241368 GN=pyrF PE=4 SV=1	0.0530064	0.0171908	A0A2Z6AVK4_9DELT	pyrF	0.96	1	1	2	2	4	0	1
Outer membrane autotransporter barrel domain protein OS=Desulfovibrio ferrophilus OX=241368 GN=DFE_3180 PE=4 SV=1	0.30022	0.150809	A0A2Z6B3B0_9DELT	DFE_3180	0.71	1.2	1	2	2	2	0	2
Outer membrane chaperone Skp OmpH OS=Desulfovibrio ferrophilus OX=241368 GN=DFE_0310 PE=4 SV=1	0.0301352	0.0197479	A0A2Z6AV25_9DELT	DFE_0310	0.96	1	1	2	1	2	1	1
Outer membrane lipoprotein Slp OS=Desulfovibrio ferrophilus OX=241368 GN=DFE_2151 PE=4 SV=1	-0.420967	0.457652	A0A2Z6B030_9DELT	DFE_2151	0.35	0.7	1	1	1	1	2	1
Oxidoreductase, selenocysteine-containing OS=Desulfovibrio ferrophilus OX=241368 GN=DFE_2807 PE=4 SV=1	-0.685212	0.880289	A0A2Z6B259_9DELT	DFE_2807	0.13	0.6	1	2	2	3	2	3
Pantothenate synthetase OS=Desulfovibrio ferrophilus OX=241368 GN=panC PE=3 SV=1	0.484479	0.191414	A0A2Z6B279_9DELT	panC	0.64	1.4	1	2	3	0	1	3
ParB-like partition protein OS=Desulfovibrio ferrophilus OX=241368 GN=DFE_2655 PE=3 SV=1	0.700869	0.336638	A0A2Z6B1N1_9DELT	DFE_2655	0.46	1.6	1	6	4	2	4	1
PAS domain S-box/diguanylate cyclase with GGDEF domain OS=Desulfovibrio ferrophilus OX=241368 GN=DFE_0045 PE=4 SV=1	-0.650505	0.249812	A0A2Z6AU67_9DELT	DFE_0045	0.56	0.6	1	2	1	1	1	4
PAS/PAC sensor signal transduction histidine kinase OS=Desulfovibrio ferrophilus OX=241368 GN=DFE_2207 PE=4 SV=1	0.987383	0.516751	A0A2Z6B0D8_9DELT	DFE_2207	0.3	2	1	3	2	0	2	1
Patatin OS=Desulfovibrio ferrophilus OX=241368 GN=DFE_2798 PE=4 SV=1	0.801334	0.296464	A0A2Z6B200_9DELT	DFE_2798	0.51	1.7	1	2	6	0	3	2
Peptidase M23 OS=Desulfovibrio ferrophilus OX=241368 GN=DFE_2283 PE=4 SV=1	1.07716	0.646604	A0A2Z6B0G5_9DELT	DFE_2283	0.23	2.1	1	2	1	1	1	0
Peptidase_M99 domain-containing protein OS=Desulfovibrio ferrophilus OX=241368 GN=DFE_2753 PE=4 SV=1	-1.18735	0.753273	A0A2Z6B1T3_9DELT	DFE_2753	0.18	0.4	1	1	1	4	2	1
Peptide ABC transporter ATPase OS=Desulfovibrio ferrophilus OX=241368 GN=DFE_2467 PE=3 SV=1	-2.72102	0.741072	A0A2Z6B161_9DELT	DFE_2467	0.18	0.2	1	0	0	0	3	3
Peptide ABC transporter periplasmic protein OS=Desulfovibrio ferrophilus OX=241368 GN=DFE_1320 PE=4 SV=1	-1.62078	1.33519	A0A2Z6AY14_9DELT	DFE_1320	0.046	0.3	1	1	1	3	2	4
Peptide chain release factor 1 OS=Desulfovibrio ferrophilus OX=241368 GN=prfA PE=3 SV=1	2.08857	1.0554	A0A2Z6AV38_9DELT	prfA	0.088	4.3	1	1	2	1	0	0
Peptidylprolyl cis-trans isomerase OS=Desulfovibrio ferrophilus OX=241368 GN=DFE_0457 PE=4 SV=1	-0.996183	0.527451	A0A2Z6AVD4_9DELT	DFE_0457	0.3	0.5	1	2	0	1	3	2
Peptidyl-prolyl cis-trans isomerase OS=Desulfovibrio ferrophilus OX=241368 GN=DFE_2044 PE=3 SV=1	1.05543	0.569013	A0A2Z6AZZ4_9DELT	DFE_2044	0.27	2.1	1	2	3	1	2	0
Peptidylprolyl isomerase OS=Desulfovibrio ferrophilus OX=241368 GN=DFE_0892 PE=4 SV=1	-0.405362	0.110289	A0A2Z6AWP4_9DELT	DFE_0892	0.78	0.8	1	0	2	1	3	0
Peptidyl-tRNA hydrolase OS=Desulfovibrio ferrophilus OX=241368 GN=pth PE=3 SV=1	-1.38594	0.998637	A0A2Z6AW27_9DELT	pth	0.1	0.4	1	0	1	2	1	2
Periplasmic binding protein OS=Desulfovibrio ferrophilus OX=241368 GN=DFE_1019 PE=4 SV=1	0.643236	0.339942	A0A2Z6AX10_9DELT	DFE_1019	0.46	1.6	1	5	3	3	2	1
Permease YjgP/YjgQ family protein OS=Desulfovibrio ferrophilus OX=241368 GN=DFE_0979 PE=4 SV=1	-1.38594	0.998637	A0A2Z6AWW9_9DELT	DFE_0979	0.1	0.4	1	0	1	2	1	2
Phage baseplate assembly protein V OS=Desulfovibrio ferrophilus OX=241368 GN=DFE_1726 PE=4 SV=1	-1.04554	0.176002	A0A2Z6AYX2_9DELT	DFE_1726	0.67	0.5	1	0	0	0	2	0
Phenylacetic acid degradation-like protein OS=Desulfovibrio ferrophilus OX=241368 GN=DFE_3018 PE=4 SV=1	0.0299076	0.00611434	A0A2Z6B2J4_9DELT	DFE_3018	0.99	1	1	1	0	0	2	0
Phosphate acyltransferase OS=Desulfovibrio ferrophilus OX=241368 GN=plsX PE=3 SV=1	0.0577713	0.0237868	A0A2Z6B0A2_9DELT	plsX	0.95	1	1	3	1	3	1	1
Phosphate binding protein OS=Desulfovibrio ferrophilus OX=241368 GN=DFE_3201 PE=4 SV=1	0.0482795	0.0204222	A0A2Z6B348_9DELT	DFE_3201	0.95	1	1	4	2	2	4	1
Phosphate import ATP-binding protein PstB OS=Desulfovibrio ferrophilus OX=241368 GN=pstB PE=3 SV=1	0.0771652	0.0318582	A0A2Z6B3D8_9DELT	pstB	0.93	1.1	1	2	1	2	2	0
Phosphatidate cytidylyltransferase OS=Desulfovibrio ferrophilus OX=241368 GN=DFE_1905 PE=3 SV=1	1.40234	0.373977	A0A2Z6AZD2_9DELT	DFE_1905	0.42	2.6	1	0	2	0	0	1
Phosphoesterase RecJ domain-containing protein OS=Desulfovibrio ferrophilus OX=241368 GN=DFE_3029 PE=4 SV=1	-0.507906	0.522905	A0A2Z6B2T8_9DELT	DFE_3029	0.3	0.7	1	2	2	2	2	3
Phosphoglycerate mutase family protein OS=Desulfovibrio ferrophilus OX=241368 GN=DFE_3038 PE=4 SV=1	-0.420967	0.457652	A0A2Z6B2L0_9DELT	DFE_3038	0.35	0.7	1	1	1	1	2	1
Phosphomethylpyrimidine kinase OS=Desulfovibrio ferrophilus OX=241368 GN=DFE_1164 PE=4 SV=1	0.0408434	0.0103495	A0A2Z6AXE5_9DELT	DFE_1164	0.98	1	1	0	4	3	2	0
Phosphoribosylaminoimidazole-succinocarboxamide synthase OS=Desulfovibrio ferrophilus OX=241368 GN=purC PE=3 SV=1	0.98459	0.580953	A0A2Z6AYK2_9DELT	purC	0.26	2	1	2	1	1	0	1
Phosphoribosyltransferase OS=Desulfovibrio ferrophilus OX=241368 GN=DFE_3238 PE=4 SV=1	-1.30294	1.06848	A0A2Z6B352_9DELT	DFE_3238	0.085	0.4	1	1	0	2	2	1
Polynucleotide adenylyltransferase region OS=Desulfovibrio ferrophilus OX=241368 GN=DFE_1097 PE=3 SV=1	-0.717461	0.247494	A0A2Z6AX99_9DELT	DFE_1097	0.57	0.6	1	2	0	3	0	2
Polypeptide-transport-associated domain protein ShlB-type OS=Desulfovibrio ferrophilus OX=241368 GN=DFE_1772 PE=4 SV=1	-1.25258	1.14253	A0A2Z6AZ57_9DELT	DFE_1772	0.072	0.4	1	3	1	3	5	4
Polysacc_synt_C domain-containing protein OS=Desulfovibrio ferrophilus OX=241368 GN=DFE_2524 PE=4 SV=1	0.121791	0.0247165	A0A2Z6B1E6_9DELT	DFE_2524	0.94	1.1	1	2	0	3	0	0
Predicted methionyl-tRNA formyltransferase OS=Desulfovibrio ferrophilus OX=241368 GN=DFE_1526 PE=4 SV=1	-0.384357	0.155673	A0A2Z6AYB6_9DELT	DFE_1526	0.7	0.8	1	0	3	1	2	2
Prephenate dehydrogenase OS=Desulfovibrio ferrophilus OX=241368 GN=DFE_3010 PE=4 SV=1	-2.05917	1.11911	A0A2Z6B2T3_9DELT	DFE_3010	0.076	0.2	1	0	0	2	1	1
Proline--tRNA ligase OS=Desulfovibrio ferrophilus OX=241368 GN=proS PE=3 SV=1	-0.931333	0.346774	A0A2Z6AVL1_9DELT	proS	0.45	0.5	1	1	1	4	2	0
Protein TolA OS=Desulfovibrio ferrophilus OX=241368 GN=DFE_1610 PE=4 SV=1	0.359733	0.148612	A0A2Z6AYU9_9DELT	DFE_1610	0.71	1.3	1	2	1	1	0	2
Pseudouridine synthase OS=Desulfovibrio ferrophilus OX=241368 GN=DFE_2710 PE=3 SV=1	-0.0466468	0.0186	A0A2Z6B208_9DELT	DFE_2710	0.96	1	1	0	2	1	1	1
Putative ABC transporter periplasmic protein OS=Desulfovibrio ferrophilus OX=241368 GN=DFE_0283 PE=4 SV=1	-0.016483	0.00332937	A0A2Z6AUU5_9DELT	DFE_0283	0.99	1	1	0	1	0	2	0
Putative amino acid racemase OS=Desulfovibrio ferrophilus OX=241368 GN=DFE_3152 PE=4 SV=1	-0.555702	0.15005	A0A2Z6B360_9DELT	DFE_3152	0.71	0.7	1	0	2	0	1	3
Putative CBS domain and cyclic nucleotide-regulated nucleotidyltransferase OS=Desulfovibrio ferrophilus OX=241368 GN=DFE_2989 PE=4 SV=1	-0.833853	0.602914	A0A2Z6B2Q0_9DELT	DFE_2989	0.25	0.6	1	6	3	4	8	6
Putative CheA signal transduction histidine kinase OS=Desulfovibrio ferrophilus OX=241368 GN=DFE_0770 PE=4 SV=1	-0.46601	0.380009	A0A2Z6AWE0_9DELT	DFE_0770	0.42	0.7	1	1	1	1	1	2
Putative chemotaxis phosphatase, CheZ OS=Desulfovibrio ferrophilus OX=241368 GN=DFE_1029 PE=4 SV=1	-1.29829	0.693824	A0A2Z6AX20_9DELT	DFE_1029	0.2	0.4	1	0	2	1	3	3
Putative domain HDIG-containing protein OS=Desulfovibrio ferrophilus OX=241368 GN=DFE_1947 PE=4 SV=1	-0.0320648	0.0103945	A0A2Z6AZQ4_9DELT	DFE_1947	0.98	1	1	0	3	1	2	1
Putative family 2 glycosyl transferase OS=Desulfovibrio ferrophilus OX=241368 GN=DFE_2529 PE=4 SV=1	0.961803	0.610132	A0A2Z6B1B4_9DELT	DFE_2529	0.25	1.9	1	1	2	1	0	1
Putative Fe-S oxidoreductase OS=Desulfovibrio ferrophilus OX=241368 GN=DFE_0225 PE=4 SV=1	-1.18866	2.02978	A0A2Z6AUP1_9DELT	DFE_0225	0.0093	0.4	1	1	2	3	3	3
Putative Flagellar biosynthesis protein FlhF OS=Desulfovibrio ferrophilus OX=241368 GN=DFE_1247 PE=4 SV=1	0.0612941	0.0256192	A0A2Z6AXP8_9DELT	DFE_1247	0.94	1	1	3	2	4	1	1
Putative group 1 glycosyl transferase OS=Desulfovibrio ferrophilus OX=241368 GN=DFE_2525 PE=4 SV=1	-0.00220366	0.000716286	A0A2Z6B172_9DELT	DFE_2525	1	1	1	2	1	0	3	1
Putative heterodisulfide reductase, C subunit OS=Desulfovibrio ferrophilus OX=241368 GN=DFE_2491 PE=4 SV=1	-1.01367	0.305472	A0A2Z6B113_9DELT	DFE_2491	0.49	0.5	1	0	1	3	0	1
Putative lipoprotein OS=Desulfovibrio ferrophilus OX=241368 GN=DFE_0739 PE=4 SV=1	0.0686666	0.0287784	A0A2Z6AW93_9DELT	DFE_0739	0.94	1	1	1	1	2	1	0
Putative lipoprotein transmembrane OS=Desulfovibrio ferrophilus OX=241368 GN=DFE_1789 PE=4 SV=1	-0.442308	0.265543	A0A2Z6AZA3_9DELT	DFE_1789	0.54	0.7	1	2	3	1	4	3
Putative mannose-1-phosphate guanyltransferase OS=Desulfovibrio ferrophilus OX=241368 GN=manC PE=4 SV=1	-0.600372	0.250747	A0A2Z6B1C0_9DELT	manC	0.56	0.7	1	2	1	3	0	3
Putative nickel-responsive regulator OS=Desulfovibrio ferrophilus OX=241368 GN=DFE_1205 PE=3 SV=1	2.3594	1.29122	A0A2Z6AXG8_9DELT	DFE_1205	0.051	5.1	1	2	2	0	1	0
Putative outer membrane adhesin like protein OS=Desulfovibrio ferrophilus OX=241368 GN=DFE_2305 PE=4 SV=1	0.268875	0.132997	A0A2Z6B0K4_9DELT	DFE_2305	0.74	1.2	1	2	2	0	2	2
Putative outer membrane receptor OS=Desulfovibrio ferrophilus OX=241368 GN=DFE_1216 PE=3 SV=1	-1.31194	1.31202	A0A2Z6AXF5_9DELT	DFE_1216	0.049	0.4	1	5	3	9	9	5
Putative phage tail fiber-related protein OS=Desulfovibrio ferrophilus OX=241368 GN=DFE_2877 PE=4 SV=1	1.08857	0.426231	A0A2Z6B2C1_9DELT	DFE_2877	0.37	2.1	1	1	2	2	0	0
Putative serine/threonine protein kinase OS=Desulfovibrio ferrophilus OX=241368 GN=DFE_0511 PE=4 SV=1	-1.14344	0.807892	A0A2Z6AVH4_9DELT	DFE_0511	0.16	0.5	1	3	0	3	3	3
Putative transcriptional regulator for lysine biosynthesis and transport OS=Desulfovibrio ferrophilus OX=241368 GN=DFE_1875 PE=4 SV=1	0.510491	0.180953	A0A2Z6AZA0_9DELT	DFE_1875	0.66	1.4	1	3	4	5	1	0
Putative Transcriptional regulator, MarR family OS=Desulfovibrio ferrophilus OX=241368 GN=DFE_2886 PE=4 SV=1	-0.977948	0.165352	A0A2Z6B280_9DELT	DFE_2886	0.68	0.5	1	0	0	2	0	0
Putative Transposase, ISXO2 OS=Desulfovibrio ferrophilus OX=241368 GN=DFE_0002 PE=4 SV=1	10	1.62784	A0A2Z6ATZ8_9DELT	DFE_0002	0.024	INF	1	2	1	0	0	0
Pyruvate ferredoxin/flavodoxin oxidoreductase OS=Desulfovibrio ferrophilus OX=241368 GN=DFE_0175 PE=4 SV=1	-0.966091	0.280655	A0A2Z6AUJ2_9DELT	DFE_0175	0.52	0.5	1	0	1	3	1	0
Pyruvate kinase OS=Desulfovibrio ferrophilus OX=241368 GN=DFE_3329 PE=3 SV=1	0.810315	0.174123	A0A2Z6B3M2_9DELT	DFE_3329	0.67	1.8	1	4	0	0	3	0
Radical SAM domain protein OS=Desulfovibrio ferrophilus OX=241368 GN=DFE_1921 PE=4 SV=1	0.503417	0.136135	A0A2Z6AZF4_9DELT	DFE_1921	0.73	1.4	1	3	0	1	2	0
Radical SAM domain-containing protein OS=Desulfovibrio ferrophilus OX=241368 GN=DFE_3335 PE=4 SV=1	0.436711	0.257913	A0A2Z6B3J8_9DELT	DFE_3335	0.55	1.4	1	4	3	3	1	2
Radical SAM protein OS=Desulfovibrio ferrophilus OX=241368 GN=DFE_2791 PE=4 SV=1	-0.829909	0.986693	A0A2Z6B1X4_9DELT	DFE_2791	0.1	0.6	1	2	2	3	4	2
Redox-sensing transcriptional repressor Rex OS=Desulfovibrio ferrophilus OX=241368 GN=rex PE=3 SV=1	-1.52239	0.943471	A0A2Z6B2C4_9DELT	rex	0.11	0.3	1	3	0	5	5	2
Replicative DNA helicase OS=Desulfovibrio ferrophilus OX=241368 GN=dnaB PE=3 SV=1	0.218422	0.143802	A0A2Z6AXI0_9DELT	dnaB	0.72	1.2	1	4	3	3	2	2
Response regulator OS=Desulfovibrio ferrophilus OX=241368 GN=DFE_0661 PE=4 SV=1	-2.42772	1.29226	A0A2Z6AVW9_9DELT	DFE_0661	0.051	0.2	1	0	0	1	2	2
Response regulator OS=Desulfovibrio ferrophilus OX=241368 GN=DFE_1786 PE=4 SV=1	-0.0410678	0.0208792	A0A2Z6AZ33_9DELT	DFE_1786	0.95	1	1	1	3	1	2	2
Response regulator receiver modulated CBS domain protein OS=Desulfovibrio ferrophilus OX=241368 GN=DFE_1435 PE=4 SV=1	-0.0466467	0.0185999	A0A2Z6AY30_9DELT	DFE_1435	0.96	1	1	0	2	1	1	1
Response regulator receiver modulated metal dependent phosphohydrolase OS=Desulfovibrio ferrophilus OX=241368 GN=DFE_1946 PE=4 SV=1	-1.02396	0.679291	A0A2Z6AZJ6_9DELT	DFE_1946	0.21	0.5	1	0	3	3	3	2
Response regulator receiver protein OS=Desulfovibrio ferrophilus OX=241368 GN=DFE_0490 PE=4 SV=1	-0.646036	0.341872	A0A2Z6AVK7_9DELT	DFE_0490	0.46	0.6	1	2	2	5	1	2
Response regulator receiver protein OS=Desulfovibrio ferrophilus OX=241368 GN=DFE_1896 PE=4 SV=1	0.0640857	0.0273747	A0A2Z6AZF0_9DELT	DFE_1896	0.94	1	1	4	5	6	3	1
Ribonuclease J OS=Desulfovibrio ferrophilus OX=241368 GN=rnj PE=3 SV=1	-2.04272	0.4919	A0A2Z6AUA6_9DELT	rnj	0.32	0.2	1	0	0	3	0	1
Ribonuclease Y OS=Desulfovibrio ferrophilus OX=241368 GN=rny PE=3 SV=1	0.419527	0.172032	A0A2Z6B2H0_9DELT	rny	0.67	1.3	1	3	5	5	1	1
Ribose-5-phosphate isomerase B OS=Desulfovibrio ferrophilus OX=241368 GN=rpiB PE=4 SV=1	-1.82223	1.14543	A0A2Z6AX95_9DELT	rpiB	0.072	0.3	1	0	1	3	3	1
Ribosomal RNA large subunit methyltransferase E OS=Desulfovibrio ferrophilus OX=241368 GN=rlmE PE=3 SV=1	10	0.788819	A0A2Z6AUP9_9DELT	rlmE	0.16	INF	1	0	2	0	0	0
Ribosomal RNA small subunit methyltransferase E OS=Desulfovibrio ferrophilus OX=241368 GN=DFE_0914 PE=3 SV=1	-1.82223	1.14543	A0A2Z6AWP7_9DELT	DFE_0914	0.072	0.3	1	0	1	3	3	1
Ribosomal silencing factor RsfS OS=Desulfovibrio ferrophilus OX=241368 GN=rsfS PE=3 SV=1	2.37745	0.792678	A0A2Z6AX73_9DELT	rsfS	0.16	5.2	1	3	1	0	1	0
RING finger protein nhl-1 OS=Desulfovibrio ferrophilus OX=241368 GN=DFE_0463 PE=4 SV=1	-0.0965943	0.0419911	A0A2Z6AVB7_9DELT	DFE_0463	0.91	0.9	1	6	2	4	4	2
RNA polymerase sigma factor OS=Desulfovibrio ferrophilus OX=241368 GN=rpoH PE=3 SV=1	-1.15455	0.661277	A0A2Z6AX92_9DELT	rpoH	0.22	0.4	1	1	5	3	5	7
RNA polymerase sigma factor RpoD OS=Desulfovibrio ferrophilus OX=241368 GN=sigA PE=3 SV=1	-0.23799	0.0945352	A0A2Z6AX59_9DELT	sigA	0.8	0.8	1	2	1	3	2	0
RNA polymerase sigma-54 factor OS=Desulfovibrio ferrophilus OX=241368 GN=DFE_0847 PE=3 SV=1	-0.387354	0.18582	A0A2Z6AWK8_9DELT	DFE_0847	0.65	0.8	1	1	4	4	3	1
RNA polymerase, sigma-24 subunit, ECF subfamily OS=Desulfovibrio ferrophilus OX=241368 GN=DFE_2380 PE=4 SV=1	-1.02692	0.378234	A0A2Z6B127_9DELT	DFE_2380	0.42	0.5	1	0	2	1	4	1
RND efflux system, outer membrane lipoprotein, NodT family OS=Desulfovibrio ferrophilus OX=241368 GN=DFE_0382 PE=3 SV=1	-0.973447	1.16313	A0A2Z6AV63_9DELT	DFE_0382	0.069	0.5	1	2	2	4	4	2
RND family efflux transporter, MFP subunit OS=Desulfovibrio ferrophilus OX=241368 GN=DFE_0568 PE=3 SV=1	0.98459	0.580953	A0A2Z6AVM8_9DELT	DFE_0568	0.26	2	1	2	1	1	0	1
Saccharopine dehydrogenase OS=Desulfovibrio ferrophilus OX=241368 GN=DFE_2478 PE=4 SV=1	0.162108	0.0631511	A0A2Z6B152_9DELT	DFE_2478	0.86	1.1	1	2	4	0	3	3
S-adenosylmethionine:tRNA ribosyltransferase-isomerase OS=Desulfovibrio ferrophilus OX=241368 GN=queA PE=3 SV=1	0.00581469	0.00240751	A0A2Z6B1S5_9DELT	queA	0.99	1	1	1	1	2	0	1
SEC-C motif domain-containing protein OS=Desulfovibrio ferrophilus OX=241368 GN=DFE_2425 PE=4 SV=1	-1.88045	0.595562	A0A2Z6B0W4_9DELT	DFE_2425	0.25	0.3	1	1	0	0	3	4
Secretion ATPase, PEP-CTERM locus subfamily OS=Desulfovibrio ferrophilus OX=241368 GN=DFE_2544 PE=4 SV=1	-0.0955137	0.0360182	A0A2Z6B1G3_9DELT	DFE_2544	0.92	0.9	1	1	1	0	1	2
Serine/threonine protein kinase OS=Desulfovibrio ferrophilus OX=241368 GN=DFE_3075 PE=4 SV=1	1.42698	0.659973	A0A2Z6B2T5_9DELT	DFE_3075	0.22	2.7	1	2	2	2	0	0
Signal transduction histidine kinase OS=Desulfovibrio ferrophilus OX=241368 GN=DFE_1878 PE=4 SV=1	-1.04574	0.709296	A0A2Z6AZB4_9DELT	DFE_1878	0.2	0.5	1	1	1	2	1	3
Single-stranded nucleic acid binding R3H domain protein OS=Desulfovibrio ferrophilus OX=241368 GN=DFE_2359 PE=4 SV=1	1.39279	1.00355	A0A2Z6B0V3_9DELT	DFE_2359	0.099	2.6	1	2	2	1	1	0
Smr protein/MutS2 OS=Desulfovibrio ferrophilus OX=241368 GN=DFE_0281 PE=4 SV=1	0.247666	0.0714897	A0A2Z6AUU7_9DELT	DFE_0281	0.85	1.2	1	0	4	1	1	2
Solute-binding periplasmic protein OS=Desulfovibrio ferrophilus OX=241368 GN=DFE_1346 PE=4 SV=1	-0.704951	0.359408	A0A2Z6AXT1_9DELT	DFE_1346	0.44	0.6	1	3	2	6	1	3
SOS response-associated protein OS=Desulfovibrio ferrophilus OX=241368 GN=DFE_1560 PE=3 SV=1	0.0299078	0.00611437	A0A2Z6AYQ2_9DELT	DFE_1560	0.99	1	1	1	0	0	2	0
Ste24 endopeptidase OS=Desulfovibrio ferrophilus OX=241368 GN=DFE_2739 PE=3 SV=1	1.00702	0.277407	A0A2Z6B1W0_9DELT	DFE_2739	0.53	2	1	3	0	1	0	1
Succinate--CoA ligase [ADP-forming] subunit alpha OS=Desulfovibrio ferrophilus OX=241368 GN=sucD PE=3 SV=1	-1.77842	0.663613	A0A2Z6AUJ0_9DELT	sucD	0.22	0.3	1	2	0	2	2	6
Succinylglutamate desuccinylase/aspartoacylase OS=Desulfovibrio ferrophilus OX=241368 GN=DFE_2516 PE=4 SV=1	-2.00053	2.49401	A0A2Z6B156_9DELT	DFE_2516	0.0032	0.2	1	1	1	4	5	3
Sulfite reductase, dissimilatory-type alpha subunit OS=Desulfovibrio ferrophilus OX=241368 GN=DFE_3070 PE=4 SV=1	-0.610896	0.382895	A0A2Z6B2Z2_9DELT	DFE_3070	0.41	0.7	1	2	1	2	1	3
Sulfotransferase family protein OS=Desulfovibrio ferrophilus OX=241368 GN=DFE_2541 PE=4 SV=1	1.99783	0.451355	A0A2Z6B163_9DELT	DFE_2541	0.35	4	1	0	3	0	1	0
SulP family sulfate transporter OS=Desulfovibrio ferrophilus OX=241368 GN=sulP3 PE=3 SV=1	-1.16545	1.01851	A0A2Z6AVX8_9DELT	sulP3	0.096	0.4	1	2	2	3	3	5
Sulphate transporter OS=Desulfovibrio ferrophilus OX=241368 GN=DFE_0796 PE=4 SV=1	-1.0728	0.29752	A0A2Z6AWA4_9DELT	DFE_0796	0.5	0.5	1	3	0	7	1	1
TehB domain-containing protein OS=Desulfovibrio ferrophilus OX=241368 GN=DFE_2585 PE=4 SV=1	-0.736966	0.444377	A0A2Z6B1F9_9DELT	DFE_2585	0.36	0.6	1	1	1	1	3	1
Tellurite resistance protein OS=Desulfovibrio ferrophilus OX=241368 GN=DFE_1964 PE=4 SV=1	-0.640413	0.302334	A0A2Z6AZR8_9DELT	DFE_1964	0.5	0.6	1	3	4	2	3	7
Tetraacyldisaccharide 4'-kinase OS=Desulfovibrio ferrophilus OX=241368 GN=lpxK PE=3 SV=1	-0.00891192	0.0059198	A0A2Z6B0Q6_9DELT	lpxK	0.99	1	1	1	2	1	2	1
Tetratricopeptide domain-containing protein OS=Desulfovibrio ferrophilus OX=241368 GN=DFE_0953 PE=4 SV=1	0.266083	0.108604	A0A2Z6AWQ1_9DELT	DFE_0953	0.78	1.2	1	4	1	1	2	2
Tetratricopeptide domain-containing protein OS=Desulfovibrio ferrophilus OX=241368 GN=DFE_2616 PE=4 SV=1	1.64562	0.437483	A0A2Z6B1F0_9DELT	DFE_2616	0.37	3.1	1	0	2	1	0	0
Tetratricopeptide repeat family protein OS=Desulfovibrio ferrophilus OX=241368 GN=DFE_0214 PE=4 SV=1	-0.966091	0.280655	A0A2Z6AUQ0_9DELT	DFE_0214	0.52	0.5	1	0	1	3	1	0
Tetratricopeptide TPR_1 repeat-containing protein OS=Desulfovibrio ferrophilus OX=241368 GN=DFE_0160 PE=4 SV=1	-0.27282	0.15168	A0A2Z6AUM2_9DELT	DFE_0160	0.71	0.8	1	1	3	3	1	2
Tetratricopeptide TPR_2 repeat protein OS=Desulfovibrio ferrophilus OX=241368 GN=DFE_0736 PE=4 SV=1	-0.390726	0.174994	A0A2Z6AW42_9DELT	DFE_0736	0.67	0.8	1	2	0	1	2	1
Tetratricopeptide TPR_2 repeat protein OS=Desulfovibrio ferrophilus OX=241368 GN=DFE_1640 PE=4 SV=1	0.830222	0.249377	A0A2Z6AYY2_9DELT	DFE_1640	0.56	1.8	1	5	1	0	3	1
Thiamine-phosphate synthase OS=Desulfovibrio ferrophilus OX=241368 GN=thiE PE=3 SV=1	-2.29988	0.320162	A0A2Z6AZ78_9DELT	thiE	0.48	0.2	1	0	0	5	0	0
Thiazole synthase OS=Desulfovibrio ferrophilus OX=241368 GN=thiG PE=3 SV=1	-0.686347	0.284778	A0A2Z6AYC9_9DELT	thiG	0.52	0.6	1	1	1	2	3	0
Thioesterase superfamily protein OS=Desulfovibrio ferrophilus OX=241368 GN=DFE_3298 PE=4 SV=1	-2.05917	1.11911	A0A2Z6B3B4_9DELT	DFE_3298	0.076	0.2	1	0	0	2	1	1
Thiol peroxidase OS=Desulfovibrio ferrophilus OX=241368 GN=tpx PE=3 SV=1	-1.06245	0.313685	A0A2Z6B1W3_9DELT	tpx	0.49	0.5	1	0	1	0	3	1
Thioredoxin OS=Desulfovibrio ferrophilus OX=241368 GN=DFE_0804 PE=4 SV=1	0.458804	0.128145	A0A2Z6AWD7_9DELT	DFE_0804	0.74	1.4	1	2	1	0	3	0
Thioredoxin OS=Desulfovibrio ferrophilus OX=241368 GN=trxA PE=3 SV=1	0.487514	0.156442	A0A2Z6AX17_9DELT	trxA	0.7	1.4	1	0	2	0	1	1
Thymidylate kinase OS=Desulfovibrio ferrophilus OX=241368 GN=tmk PE=3 SV=1	10	0.67822	A0A2Z6B0D3_9DELT	tmk	0.21	INF	1	0	3	0	0	0
TM2 domain containing protein OS=Desulfovibrio ferrophilus OX=241368 GN=DFE_0041 PE=4 SV=1	1.00702	0.277407	A0A2Z6AU59_9DELT	DFE_0041	0.53	2	1	3	0	1	0	1
Tol-Pal system beta propeller repeat protein TolB OS=Desulfovibrio ferrophilus OX=241368 GN=DFE_1609 PE=4 SV=1	-0.67453	0.213606	A0A2Z6AYT8_9DELT	DFE_1609	0.61	0.6	1	1	0	0	1	2
TonB-dependent receptor, plug OS=Desulfovibrio ferrophilus OX=241368 GN=DFE_3100 PE=3 SV=1	-0.289077	0.25531	A0A2Z6B331_9DELT	DFE_3100	0.56	0.8	1	2	1	2	2	1
TPR_REGION domain-containing protein OS=Desulfovibrio ferrophilus OX=241368 GN=DFE_0043 PE=4 SV=1	-0.983724	0.681056	A0A2Z6AU70_9DELT	DFE_0043	0.21	0.5	1	1	0	2	1	1
TPR_REGION domain-containing protein OS=Desulfovibrio ferrophilus OX=241368 GN=DFE_0247 PE=4 SV=1	-2.63672	1.0441	A0A2Z6AUR5_9DELT	DFE_0247	0.09	0.2	1	0	1	2	7	3
TPR_REGION domain-containing protein OS=Desulfovibrio ferrophilus OX=241368 GN=DFE_0315 PE=4 SV=1	-0.0410678	0.0208792	A0A2Z6AUY3_9DELT	DFE_0315	0.95	1	1	1	3	1	2	2
TPR_REGION domain-containing protein OS=Desulfovibrio ferrophilus OX=241368 GN=DFE_0537 PE=4 SV=1	-1.08871	0.291321	A0A2Z6AVM0_9DELT	DFE_0537	0.51	0.5	1	1	0	1	0	3
Transcription activator effector binding protein OS=Desulfovibrio ferrophilus OX=241368 GN=DFE_2980 PE=4 SV=1	10	0.788819	A0A2Z6B2Q4_9DELT	DFE_2980	0.16	INF	1	0	2	0	0	0
Transcription termination/antitermination protein NusG OS=Desulfovibrio ferrophilus OX=241368 GN=nusG PE=3 SV=1	0.0347256	0.0100649	A0A2Z6AV31_9DELT	nusG	0.98	1	1	1	3	4	0	1
Transcriptional regulator, AraC family OS=Desulfovibrio ferrophilus OX=241368 GN=DFE_0527 PE=4 SV=1	0.853387	0.415029	A0A2Z6AVL0_9DELT	DFE_0527	0.38	1.8	1	3	3	3	0	1
Transcriptional regulator, ArgP, LysR family OS=Desulfovibrio ferrophilus OX=241368 GN=DFE_2498 PE=3 SV=1	-1.04554	0.176002	A0A2Z6B166_9DELT	DFE_2498	0.67	0.5	1	0	0	0	2	0
Transcriptional regulator, Crp/Fnr family OS=Desulfovibrio ferrophilus OX=241368 GN=DFE_3375 PE=4 SV=1	-0.573202	0.195977	A0A2Z6B3N7_9DELT	DFE_3375	0.64	0.7	1	1	0	2	0	1
Transcriptional regulator, IclR family OS=Desulfovibrio ferrophilus OX=241368 GN=DFE_3047 PE=4 SV=1	-0.238513	0.126457	A0A2Z6B2T6_9DELT	DFE_3047	0.75	0.8	1	1	4	2	3	2
Transcriptional regulator, NifA subfamily, Fis Family OS=Desulfovibrio ferrophilus OX=241368 GN=DFE_1962 PE=4 SV=1	-0.223691	0.174243	A0A2Z6AZP2_9DELT	DFE_1962	0.67	0.9	1	2	2	3	2	1
Transcriptional regulator, TetR family OS=Desulfovibrio ferrophilus OX=241368 GN=DFE_2557 PE=4 SV=1	-0.659189	0.198187	A0A2Z6B1E7_9DELT	DFE_2557	0.63	0.6	1	1	1	4	1	0
Transferase hexapeptide repeat containing protein OS=Desulfovibrio ferrophilus OX=241368 GN=DFE_1288 PE=4 SV=1	-2.01214	0.603266	A0A2Z6AXN2_9DELT	DFE_1288	0.25	0.2	1	0	0	2	2	0
Transglycosylase, Slt family OS=Desulfovibrio ferrophilus OX=241368 GN=DFE_2608 PE=4 SV=1	0.0437671	0.00974398	A0A2Z6B1G8_9DELT	DFE_2608	0.98	1	1	2	1	0	4	0
Transmembrane complex, ferredoxin, 2 (4Fe-4S) OS=Desulfovibrio ferrophilus OX=241368 GN=DFE_1449 PE=4 SV=1	0.477743	0.220799	A0A2Z6AYD0_9DELT	DFE_1449	0.6	1.4	1	3	7	4	2	2
TRAP-type transporter, periplasmic solute binding receptor TAXI family protein OS=Desulfovibrio ferrophilus OX=241368 GN=DFE_1415 PE=4 SV=1	-1.23821	0.317582	A0A2Z6AY17_9DELT	DFE_1415	0.48	0.4	1	1	0	4	1	0
Tripartite ATP-independent periplasmic transporter, DctQ component family protein OS=Desulfovibrio ferrophilus OX=241368 GN=DFE_2707 PE=4 SV=1	1.63917	0.427692	A0A2Z6B1V0_9DELT	DFE_2707	0.37	3.1	1	2	0	0	1	0
TrkA-N domain protein OS=Desulfovibrio ferrophilus OX=241368 GN=DFE_0901 PE=4 SV=1	-0.700517	0.21888	A0A2Z6AWJ6_9DELT	DFE_0901	0.6	0.6	1	0	1	1	0	2
tRNA (adenine(58)-N(1))-methyltransferase TrmI OS=Desulfovibrio ferrophilus OX=241368 GN=DFE_2099 PE=3 SV=1	-0.55674	0.184323	A0A2Z6B054_9DELT	DFE_2099	0.65	0.7	1	0	1	2	1	0
tRNA pseudouridine synthase B OS=Desulfovibrio ferrophilus OX=241368 GN=truB PE=3 SV=1	-2.84181	1.09572	A0A2Z6AXD7_9DELT	truB	0.08	0.1	1	0	0	4	2	1
tRNA1(Val) (Adenine(37)-N6)-methyltransferase OS=Desulfovibrio ferrophilus OX=241368 GN=DFE_0035 PE=4 SV=1	-2.3542	0.459243	A0A2Z6AU58_9DELT	DFE_0035	0.35	0.2	1	0	0	1	4	0
Truncated arsenate reductase OS=Desulfovibrio ferrophilus OX=241368 GN=DFE_3166 PE=3 SV=1	0.518858	0.16671	A0A2Z6B321_9DELT	DFE_3166	0.68	1.4	1	0	2	1	0	1
Tryptophan synthase alpha chain OS=Desulfovibrio ferrophilus OX=241368 GN=trpA PE=3 SV=1	-0.016483	0.00332934	A0A2Z6B2Q6_9DELT	trpA	0.99	1	1	0	1	0	2	0
Tryptophan synthase beta chain OS=Desulfovibrio ferrophilus OX=241368 GN=trpB PE=3 SV=1	-0.919701	0.268023	A0A2Z6B2M7_9DELT	trpB	0.54	0.5	1	1	0	3	1	0
Tryptophan synthase beta chain OS=Desulfovibrio ferrophilus OX=241368 GN=trpB PE=3 SV=1	1.90518	0.729886	A0A2Z6B2P7_9DELT	trpB	0.19	3.7	1	2	4	2	0	0
Twitching motility protein OS=Desulfovibrio ferrophilus OX=241368 GN=DFE_1079 PE=4 SV=1	0.0214379	0.00912225	A0A2Z6AX74_9DELT	DFE_1079	0.98	1	1	1	3	3	1	1
Two component, sigma54 specific, transcriptional regulator, Fis family OS=Desulfovibrio ferrophilus OX=241368 GN=DFE_0447 PE=4 SV=1	0.93865	0.265363	A0A2Z6AVC4_9DELT	DFE_0447	0.54	1.9	1	0	3	1	0	1
Two component, sigma54 specific, transcriptional regulator, Fis family OS=Desulfovibrio ferrophilus OX=241368 GN=DFE_2463 PE=4 SV=1	-1.21911	0.583242	A0A2Z6B0Z9_9DELT	DFE_2463	0.26	0.4	1	2	2	4	7	1
Type I secretion target GGXGXDXXX repeat protein domain protein OS=Desulfovibrio ferrophilus OX=241368 GN=DFE_0210 PE=4 SV=1	-2.37838	1.47938	A0A2Z6AUS9_9DELT	DFE_0210	0.033	0.2	1	0	0	2	2	1
Type IV pilus assembly PilZ OS=Desulfovibrio ferrophilus OX=241368 GN=DFE_1232 PE=4 SV=1	0.0186279	0.00518674	A0A2Z6AXM4_9DELT	DFE_1232	0.99	1	1	3	1	0	4	1
Type IV pilus assembly PilZ OS=Desulfovibrio ferrophilus OX=241368 GN=DFE_1376 PE=4 SV=1	-1.23187	0.707801	A0A2Z6AXW0_9DELT	DFE_1376	0.2	0.4	1	0	3	3	2	4
UDP-3-O-acylglucosamine N-acyltransferase OS=Desulfovibrio ferrophilus OX=241368 GN=lpxD PE=3 SV=1	-0.00473479	0.00220369	A0A2Z6AUZ6_9DELT	lpxD	0.99	1	1	3	1	1	2	2
UDP-3-O-acyl-N-acetylglucosamine deacetylase OS=Desulfovibrio ferrophilus OX=241368 GN=lpxC PE=3 SV=1	1.70675	0.443719	A0A2Z6AV72_9DELT	lpxC	0.36	3.3	1	2	0	1	0	0
UDP-N-acetylglucosamine 2-epimerase OS=Desulfovibrio ferrophilus OX=241368 GN=neuC PE=4 SV=1	-1.94282	0.517043	A0A2Z6B1J5_9DELT	neuC	0.3	0.3	1	0	1	1	1	5
UDP-N-acetylglucosamine--N-acetylmuramyl-(pentapeptide) pyrophosphoryl-undecaprenol N-acetylglucosamine transferase OS=Desulfovibrio ferrophilus OX=241368 GN=murG PE=3 SV=1	-0.178057	0.0971604	A0A2Z6AZ58_9DELT	murG	0.8	0.9	1	2	3	4	2	1
UDP-N-acetylmuramate--L-alanine ligase OS=Desulfovibrio ferrophilus OX=241368 GN=murC PE=3 SV=1	10	0.663525	A0A2Z6AZC8_9DELT	murC	0.22	INF	1	3	0	0	0	0
UDP-N-acetylmuramoylalanine--D-glutamate ligase OS=Desulfovibrio ferrophilus OX=241368 GN=murD PE=3 SV=1	0.015252	0.00417634	A0A2Z6AZG8_9DELT	murD	0.99	1	1	0	2	1	2	0
Uncharacterized isomerase yddE OS=Desulfovibrio ferrophilus OX=241368 GN=yddE PE=4 SV=1	-0.97382	1.00428	A0A2Z6AYQ1_9DELT	yddE	0.099	0.5	1	3	1	4	3	3
Uncharacterized protein family UPF0310 OS=Desulfovibrio ferrophilus OX=241368 GN=DFE_2239 PE=4 SV=1	1.26888	0.904933	A0A2Z6B0I4_9DELT	DFE_2239	0.12	2.4	1	2	2	0	1	1
Uncharacterized protein OS=Desulfovibrio ferrophilus OX=241368 GN=DFE_0101 PE=4 SV=1	-0.573202	0.195977	A0A2Z6AUC1_9DELT	DFE_0101	0.64	0.7	1	1	0	2	0	1
Uncharacterized protein OS=Desulfovibrio ferrophilus OX=241368 GN=DFE_0165 PE=4 SV=1	-2.10471	0.620277	A0A2Z6AUI2_9DELT	DFE_0165	0.24	0.2	1	0	0	2	0	2
Uncharacterized protein OS=Desulfovibrio ferrophilus OX=241368 GN=DFE_0166 PE=4 SV=1	-0.446522	0.132474	A0A2Z6AUH9_9DELT	DFE_0166	0.74	0.7	1	0	4	4	3	0
Uncharacterized protein OS=Desulfovibrio ferrophilus OX=241368 GN=DFE_0223 PE=4 SV=1	0.225659	0.0816411	A0A2Z6AUP0_9DELT	DFE_0223	0.83	1.2	1	2	2	0	1	3
Uncharacterized protein OS=Desulfovibrio ferrophilus OX=241368 GN=DFE_0345 PE=4 SV=1	-0.0164829	0.00332934	A0A2Z6AV13_9DELT	DFE_0345	0.99	1	1	0	1	0	2	0
Uncharacterized protein OS=Desulfovibrio ferrophilus OX=241368 GN=DFE_0361 PE=4 SV=1	0.82213	0.189594	A0A2Z6AV27_9DELT	DFE_0361	0.65	1.8	1	0	3	0	0	2
Uncharacterized protein OS=Desulfovibrio ferrophilus OX=241368 GN=DFE_0467 PE=4 SV=1	-0.533857	0.105369	A0A2Z6AVE3_9DELT	DFE_0467	0.78	0.7	1	0	1	3	0	0
Uncharacterized protein OS=Desulfovibrio ferrophilus OX=241368 GN=DFE_0485 PE=4 SV=1	-0.953952	0.761089	A0A2Z6AVF1_9DELT	DFE_0485	0.17	0.5	1	8	3	9	9	6
Uncharacterized protein OS=Desulfovibrio ferrophilus OX=241368 GN=DFE_0662 PE=4 SV=1	-0.247134	0.0745812	A0A2Z6AVZ4_9DELT	DFE_0662	0.84	0.8	1	1	2	4	1	0
Uncharacterized protein OS=Desulfovibrio ferrophilus OX=241368 GN=DFE_0681 PE=4 SV=1	-0.773259	0.836246	A0A2Z6AVY7_9DELT	DFE_0681	0.15	0.6	1	1	1	1	2	2
Uncharacterized protein OS=Desulfovibrio ferrophilus OX=241368 GN=DFE_0684 PE=4 SV=1	-0.533858	0.105369	A0A2Z6AW18_9DELT	DFE_0684	0.78	0.7	1	0	1	3	0	0
Uncharacterized protein OS=Desulfovibrio ferrophilus OX=241368 GN=DFE_0686 PE=4 SV=1	-2.15214	1.84604	A0A2Z6AVZ3_9DELT	DFE_0686	0.014	0.2	1	1	0	4	3	2
Uncharacterized protein OS=Desulfovibrio ferrophilus OX=241368 GN=DFE_0789 PE=4 SV=1	-0.501657	0.310988	A0A2Z6AWE3_9DELT	DFE_0789	0.49	0.7	1	8	4	9	5	5
Uncharacterized protein OS=Desulfovibrio ferrophilus OX=241368 GN=DFE_0835 PE=4 SV=1	-0.852823	0.356012	A0A2Z6AWF8_9DELT	DFE_0835	0.44	0.6	1	0	3	1	4	2
Uncharacterized protein OS=Desulfovibrio ferrophilus OX=241368 GN=DFE_0941 PE=4 SV=1	0.928882	0.459888	A0A2Z6AWN7_9DELT	DFE_0941	0.35	1.9	1	3	2	0	1	2
Uncharacterized protein OS=Desulfovibrio ferrophilus OX=241368 GN=DFE_0944 PE=4 SV=1	-1.22123	0.202431	A0A2Z6AWS8_9DELT	DFE_0944	0.63	0.4	1	0	0	0	0	2
Uncharacterized protein OS=Desulfovibrio ferrophilus OX=241368 GN=DFE_0991 PE=4 SV=1	-0.456953	0.271713	A0A2Z6AWT7_9DELT	DFE_0991	0.53	0.7	1	3	3	5	4	1
Uncharacterized protein OS=Desulfovibrio ferrophilus OX=241368 GN=DFE_1049 PE=4 SV=1	1.00468	0.458164	A0A2Z6AX46_9DELT	DFE_1049	0.35	2	1	4	3	0	3	1
Uncharacterized protein OS=Desulfovibrio ferrophilus OX=241368 GN=DFE_1087 PE=4 SV=1	-0.532876	0.171405	A0A2Z6AX90_9DELT	DFE_1087	0.67	0.7	1	1	0	1	2	0
Uncharacterized protein OS=Desulfovibrio ferrophilus OX=241368 GN=DFE_1100 PE=4 SV=1	-2.58579	0.634144	A0A2Z6AXE9_9DELT	DFE_1100	0.23	0.2	1	0	0	4	2	0
Uncharacterized protein OS=Desulfovibrio ferrophilus OX=241368 GN=DFE_1134 PE=4 SV=1	1.84528	0.906146	A0A2Z6AXB7_9DELT	DFE_1134	0.12	3.6	1	1	2	0	0	1
Uncharacterized protein OS=Desulfovibrio ferrophilus OX=241368 GN=DFE_1147 PE=4 SV=1	-1.64865	0.465072	A0A2Z6AXF1_9DELT	DFE_1147	0.34	0.3	1	0	0	2	0	1
Uncharacterized protein OS=Desulfovibrio ferrophilus OX=241368 GN=DFE_1590 PE=4 SV=1	-1.69197	0.58573	A0A2Z6AYT4_9DELT	DFE_1590	0.26	0.3	1	0	1	0	3	3
Uncharacterized protein OS=Desulfovibrio ferrophilus OX=241368 GN=DFE_1595 PE=4 SV=1	-1.2233	2.20769	A0A2Z6AYI6_9DELT	DFE_1595	0.0062	0.4	1	1	1	3	2	2
Uncharacterized protein OS=Desulfovibrio ferrophilus OX=241368 GN=DFE_1689 PE=4 SV=1	-1.01367	0.305472	A0A2Z6AZ10_9DELT	DFE_1689	0.49	0.5	1	0	1	3	0	1
Uncharacterized protein OS=Desulfovibrio ferrophilus OX=241368 GN=DFE_1743 PE=4 SV=1	-1.33616	0.664995	A0A2Z6AYZ4_9DELT	DFE_1743	0.22	0.4	1	0	1	3	1	1
Uncharacterized protein OS=Desulfovibrio ferrophilus OX=241368 GN=DFE_1914 PE=4 SV=1	1.39279	1.00355	A0A2Z6AZL9_9DELT	DFE_1914	0.099	2.6	1	2	2	1	1	0
Uncharacterized protein OS=Desulfovibrio ferrophilus OX=241368 GN=DFE_1932 PE=4 SV=1	0.0511049	0.0105522	A0A2Z6AZL1_9DELT	DFE_1932	0.98	1	1	0	1	2	0	0
Uncharacterized protein OS=Desulfovibrio ferrophilus OX=241368 GN=DFE_1937 PE=4 SV=1	0.0989084	0.0278371	A0A2Z6AZP5_9DELT	DFE_1937	0.94	1.1	1	2	0	2	1	0
Uncharacterized protein OS=Desulfovibrio ferrophilus OX=241368 GN=DFE_1938 PE=4 SV=1	0.987383	0.516752	A0A2Z6AZK8_9DELT	DFE_1938	0.3	2	1	3	2	0	2	1
Uncharacterized protein OS=Desulfovibrio ferrophilus OX=241368 GN=DFE_2022 PE=4 SV=1	-0.533858	0.105369	A0A2Z6AZV5_9DELT	DFE_2022	0.78	0.7	1	0	1	3	0	0
Uncharacterized protein OS=Desulfovibrio ferrophilus OX=241368 GN=DFE_2025 PE=4 SV=1	-0.374473	0.12451	A0A2Z6AZP8_9DELT	DFE_2025	0.75	0.8	1	1	1	1	3	0
Uncharacterized protein OS=Desulfovibrio ferrophilus OX=241368 GN=DFE_2098 PE=4 SV=1	-1.88378	1.41991	A0A2Z6B004_9DELT	DFE_2098	0.038	0.3	1	0	1	2	2	3
Uncharacterized protein OS=Desulfovibrio ferrophilus OX=241368 GN=DFE_2126 PE=4 SV=1	1.30066	0.561932	A0A2Z6B022_9DELT	DFE_2126	0.27	2.5	1	4	2	1	2	0
Uncharacterized protein OS=Desulfovibrio ferrophilus OX=241368 GN=DFE_2165 PE=4 SV=1	-0.977948	0.165352	A0A2Z6B062_9DELT	DFE_2165	0.68	0.5	1	0	0	2	0	0
Uncharacterized protein OS=Desulfovibrio ferrophilus OX=241368 GN=DFE_2243 PE=4 SV=1	-1.69147	0.470551	A0A2Z6B0C9_9DELT	DFE_2243	0.34	0.3	1	0	0	0	2	1
Uncharacterized protein OS=Desulfovibrio ferrophilus OX=241368 GN=DFE_2288 PE=4 SV=1	-0.0581889	0.0266461	A0A2Z6B0K8_9DELT	DFE_2288	0.94	1	1	2	2	1	1	3
Uncharacterized protein OS=Desulfovibrio ferrophilus OX=241368 GN=DFE_2327 PE=4 SV=1	0.456582	0.270345	A0A2Z6B0R8_9DELT	DFE_2327	0.54	1.4	1	4	3	2	3	1
Uncharacterized protein OS=Desulfovibrio ferrophilus OX=241368 GN=DFE_2348 PE=4 SV=1	-1.22602	0.532291	A0A2Z6B0R5_9DELT	DFE_2348	0.29	0.4	1	0	3	1	5	3
Uncharacterized protein OS=Desulfovibrio ferrophilus OX=241368 GN=DFE_2362 PE=4 SV=1	-1.09142	0.62058	A0A2Z6B0W5_9DELT	DFE_2362	0.24	0.5	1	0	1	1	1	2
Uncharacterized protein OS=Desulfovibrio ferrophilus OX=241368 GN=DFE_2433 PE=4 SV=1	0.313793	0.0832355	A0A2Z6B0W8_9DELT	DFE_2433	0.83	1.2	1	0	3	1	0	2
Uncharacterized protein OS=Desulfovibrio ferrophilus OX=241368 GN=DFE_2510 PE=4 SV=1	-1.03011	0.72248	A0A2Z6B1G5_9DELT	DFE_2510	0.19	0.5	1	0	1	2	1	1
Uncharacterized protein OS=Desulfovibrio ferrophilus OX=241368 GN=DFE_2523 PE=4 SV=1	-1.60832	0.427275	A0A2Z6B155_9DELT	DFE_2523	0.37	0.3	1	0	0	1	2	0
Uncharacterized protein OS=Desulfovibrio ferrophilus OX=241368 GN=DFE_2554 PE=4 SV=1	-1.66912	1.3741	A0A2Z6B1H0_9DELT	DFE_2554	0.042	0.3	1	1	3	6	7	3
Uncharacterized protein OS=Desulfovibrio ferrophilus OX=241368 GN=DFE_2572 PE=4 SV=1	1.30022	0.927466	A0A2Z6B1G7_9DELT	DFE_2572	0.12	2.5	1	2	2	1	0	1
Uncharacterized protein OS=Desulfovibrio ferrophilus OX=241368 GN=DFE_2595 PE=4 SV=1	-1.57048	1.48091	A0A2Z6B1G9_9DELT	DFE_2595	0.033	0.3	1	2	0	3	3	3
Uncharacterized protein OS=Desulfovibrio ferrophilus OX=241368 GN=DFE_2639 PE=4 SV=1	0.396298	0.408921	A0A2Z6B1L9_9DELT	DFE_2639	0.39	1.3	1	1	2	1	1	1
Uncharacterized protein OS=Desulfovibrio ferrophilus OX=241368 GN=DFE_2701 PE=4 SV=1	-1.60832	0.427275	A0A2Z6B1M7_9DELT	DFE_2701	0.37	0.3	1	0	0	1	2	0
Uncharacterized protein OS=Desulfovibrio ferrophilus OX=241368 GN=DFE_2717 PE=4 SV=1	0.657169	0.428848	A0A2Z6B1V9_9DELT	DFE_2717	0.37	1.6	1	3	4	1	2	2
Uncharacterized protein OS=Desulfovibrio ferrophilus OX=241368 GN=DFE_2752 PE=4 SV=1	-0.0227869	0.0165529	A0A2Z6B207_9DELT	DFE_2752	0.96	1	1	2	2	1	2	2
Uncharacterized protein OS=Desulfovibrio ferrophilus OX=241368 GN=DFE_2848 PE=4 SV=1	0.219301	0.0841956	A0A2Z6B247_9DELT	DFE_2848	0.82	1.2	1	4	2	3	0	3
Uncharacterized protein OS=Desulfovibrio ferrophilus OX=241368 GN=DFE_2863 PE=4 SV=1	10	0.788819	A0A2Z6B240_9DELT	DFE_2863	0.16	INF	1	0	2	0	0	0
Uncharacterized protein OS=Desulfovibrio ferrophilus OX=241368 GN=DFE_2979 PE=4 SV=1	0.00581487	0.00240756	A0A2Z6B2N4_9DELT	DFE_2979	0.99	1	1	1	1	2	0	1
Uncharacterized protein OS=Desulfovibrio ferrophilus OX=241368 GN=DFE_3063 PE=4 SV=1	-1.10383	0.299182	A0A2Z6B2P3_9DELT	DFE_3063	0.5	0.5	1	1	0	0	1	3
Uncharacterized protein OS=Desulfovibrio ferrophilus OX=241368 GN=DFE_3114 PE=4 SV=1	1.64562	0.437483	A0A2Z6B347_9DELT	DFE_3114	0.37	3.1	1	0	2	1	0	0
Uncharacterized protein OS=Desulfovibrio ferrophilus OX=241368 GN=DFE_3223 PE=4 SV=1	-1.19218	0.213252	A0A2Z6B358_9DELT	DFE_3223	0.61	0.4	1	0	1	0	0	4
Uncharacterized protein OS=Desulfovibrio ferrophilus OX=241368 GN=DFE_3272 PE=4 SV=1	-0.94264	0.406462	A0A2Z6B3I8_9DELT	DFE_3272	0.39	0.5	1	1	1	3	3	0
Uncharacterized protein OS=Desulfovibrio ferrophilus OX=241368 GN=DFE_3306 PE=4 SV=1	1.86807	0.860572	A0A2Z6B3F6_9DELT	DFE_3306	0.14	3.7	1	2	1	0	0	1
Uncharacterized protein OS=Desulfovibrio ferrophilus OX=241368 GN=DFE_3349 PE=4 SV=1	-1.94389	1.20049	A0A2Z6B3P0_9DELT	DFE_3349	0.063	0.3	1	1	3	9	3	7
Uncharacterized protein OS=Desulfovibrio ferrophilus OX=241368 GN=DFE_A0044 PE=4 SV=1	-0.00202876	0.00107461	A0A2Z6B440_9DELT	DFE_A0044	1	1	1	3	2	1	3	2
UPF0371 protein HOLDEFILI_01188 OS=Desulfovibrio ferrophilus OX=241368 GN=DFE_1983 PE=4 SV=1	-1.04503	0.590881	A0A2Z6AZN2_9DELT	DFE_1983	0.26	0.5	1	1	0	1	1	2
UPF0597 protein DFE_0322 OS=Desulfovibrio ferrophilus OX=241368 GN=DFE_0322 PE=3 SV=1	-1.83739	1.38913	A0A2Z6AV01_9DELT	DFE_0322	0.041	0.3	1	1	0	2	2	3
Uracil-DNA glycosylase OS=Desulfovibrio ferrophilus OX=241368 GN=ung PE=3 SV=1	0.318272	0.122509	A0A2Z6AX41_9DELT	ung	0.75	1.2	1	3	1	2	0	2
UspA domain protein OS=Desulfovibrio ferrophilus OX=241368 GN=DFE_3285 PE=4 SV=1	-1.20624	0.707588	A0A2Z6B3E6_9DELT	DFE_3285	0.2	0.4	1	1	1	2	4	1
UvrD/REP helicase OS=Desulfovibrio ferrophilus OX=241368 GN=DFE_3033 PE=4 SV=1	-0.9244	0.37279	A0A2Z6B2L6_9DELT	DFE_3033	0.42	0.5	1	4	0	6	2	2
WD40 repeat-containing protein OS=Desulfovibrio ferrophilus OX=241368 GN=DFE_2629 PE=4 SV=1	-0.598547	0.539986	A0A2Z6B1K9_9DELT	DFE_2629	0.29	0.7	1	2	3	2	4	3
YbbR family protein OS=Desulfovibrio ferrophilus OX=241368 GN=DFE_0275 PE=4 SV=1	-1.16159	1.22722	A0A2Z6AUU4_9DELT	DFE_0275	0.059	0.4	1	1	3	4	3	4
YceI family protein OS=Desulfovibrio ferrophilus OX=241368 GN=DFE_3259 PE=3 SV=1	-1.69147	0.470551	A0A2Z6B3G1_9DELT	DFE_3259	0.34	0.3	1	0	0	0	2	1
2,3-bisphosphoglycerate-dependent phosphoglycerate mutase OS=Desulfovibrio ferrophilus OX=241368 GN=gpmA PE=3 SV=1	10	0.782312	A0A2Z6AV49_9DELT	gpmA	0.17	INF	0	2	1	0	0	0
2-oxoglutarate synthase OS=Desulfovibrio ferrophilus OX=241368 GN=DFE_0176 PE=4 SV=1	-0.548163	0.245388	A0A2Z6AUI7_9DELT	DFE_0176	0.57	0.7	0	1	3	3	2	1
3',5'-cyclic adenosine monophosphate phosphodiesterase CpdA OS=Desulfovibrio ferrophilus OX=241368 GN=cpdA PE=3 SV=1	10	0.427243	A0A2Z6AXV0_9DELT	cpdA	0.37	0	0	0	0	2	0	0
30S ribosomal protein S10 OS=Desulfovibrio ferrophilus OX=241368 GN=rpsJ PE=3 SV=1	-0.898399	0.152512	A0A2Z6AVA2_9DELT	rpsJ	0.7	0.5	0	1	0	0	2	0
30S ribosomal protein S16 OS=Desulfovibrio ferrophilus OX=241368 GN=rpsP PE=3 SV=1	-10	2.04532	A0A2Z6B0E9_9DELT	rpsP	0.009	0	0	0	0	2	1	1
30S ribosomal protein S9 OS=Desulfovibrio ferrophilus OX=241368 GN=rpsI PE=3 SV=1	-1.52826	0.417854	A0A2Z6AZ83_9DELT	rpsI	0.38	0.3	0	0	1	2	1	0
3-hydroxy acid dehydrogenase OS=Desulfovibrio ferrophilus OX=241368 GN=DFE_0216 PE=3 SV=1	-0.116946	0.0342997	A0A2Z6AUM7_9DELT	DFE_0216	0.92	0.9	0	3	3	5	2	0
4Fe-4S ferredoxin OS=Desulfovibrio ferrophilus OX=241368 GN=DFE_0150 PE=4 SV=1	10	0.782312	A0A2Z6AUL2_9DELT	DFE_0150	0.17	INF	0	2	1	0	0	0
4-hydroxy-3-methylbut-2-en-1-yl diphosphate synthase (flavodoxin) OS=Desulfovibrio ferrophilus OX=241368 GN=ispG PE=3 SV=1	-1.01849	0.336487	A0A2Z6AVM6_9DELT	ispG	0.46	0.5	0	1	2	0	4	2
4-hydroxybenzoyl-CoA thioesterase OS=Desulfovibrio ferrophilus OX=241368 GN=DFE_0103 PE=4 SV=1	-0.920416	0.156097	A0A2Z6AUC8_9DELT	DFE_0103	0.7	0.5	0	0	1	2	0	0
4-hydroxy-tetrahydrodipicolinate synthase OS=Desulfovibrio ferrophilus OX=241368 GN=dapA PE=3 SV=1	-0.0471285	0.0128085	A0A2Z6AWL8_9DELT	dapA	0.97	1	0	2	1	0	1	2
50S ribosomal protein L10 OS=Desulfovibrio ferrophilus OX=241368 GN=rplJ PE=3 SV=1	-1.0741	0.180425	A0A2Z6AV30_9DELT	rplJ	0.66	0.5	0	1	0	0	0	2
50S ribosomal protein L18 OS=Desulfovibrio ferrophilus OX=241368 GN=rplR PE=3 SV=1	10	0.818665	A0A2Z6AV79_9DELT	rplR	0.15	INF	0	1	2	0	0	0
50S ribosomal protein L3 OS=Desulfovibrio ferrophilus OX=241368 GN=rplC PE=3 SV=1	1.07958	0.181269	A0A2Z6AV57_9DELT	rplC	0.66	2.1	0	0	2	1	0	0
7TM domain sensor diguanylate cyclase OS=Desulfovibrio ferrophilus OX=241368 GN=DFE_0973 PE=4 SV=1	-10	3.316	A0A2Z6AWS0_9DELT	DFE_0973	0.00048	0	0	0	0	3	4	3
AAA ATPase central domain protein OS=Desulfovibrio ferrophilus OX=241368 GN=DFE_0913 PE=4 SV=1	-0.311968	0.159121	A0A2Z6AWL4_9DELT	DFE_0913	0.69	0.8	0	2	2	2	1	2
AAA domain-containing protein OS=Desulfovibrio ferrophilus OX=241368 GN=DFE_1794 PE=4 SV=1	-1.34757	0.43678	A0A2Z6AZA2_9DELT	DFE_1794	0.37	0.4	0	1	2	3	5	0
ABC transporter ATP-binding protein OS=Desulfovibrio ferrophilus OX=241368 GN=DFE_1636 PE=4 SV=1	-1.80981	1.37227	A0A2Z6AYM8_9DELT	DFE_1636	0.042	0.3	0	1	1	2	2	3
ABC transporter membrane protein OS=Desulfovibrio ferrophilus OX=241368 GN=DFE_2164 PE=4 SV=1	10	0.427243	A0A2Z6B0D0_9DELT	DFE_2164	0.37	0	0	0	0	5	0	0
ABC transporter OS=Desulfovibrio ferrophilus OX=241368 GN=DFE_0292 PE=4 SV=1	0.857602	0.347546	A0A2Z6AUX2_9DELT	DFE_0292	0.45	1.8	0	4	3	2	1	1
ABC transporter OS=Desulfovibrio ferrophilus OX=241368 GN=DFE_3309 PE=4 SV=1	-0.744795	0.229294	A0A2Z6B3L0_9DELT	DFE_3309	0.59	0.6	0	3	1	1	5	1
ABC transporter related protein OS=Desulfovibrio ferrophilus OX=241368 GN=DFE_3113 PE=4 SV=1	-1.30556	0.659988	A0A2Z6B2U8_9DELT	DFE_3113	0.22	0.4	0	2	2	5	1	4
ABC transporter substrate binding protein OS=Desulfovibrio ferrophilus OX=241368 GN=DFE_3313 PE=4 SV=1	-0.288397	0.117	A0A2Z6B3E5_9DELT	DFE_3313	0.76	0.8	0	2	2	1	3	1
ABC transporter substrate-binding protein OS=Desulfovibrio ferrophilus OX=241368 GN=DFE_2201 PE=4 SV=1	-0.808905	0.353234	A0A2Z6B073_9DELT	DFE_2201	0.44	0.6	0	3	3	7	2	2
ABC transporter-like protein OS=Desulfovibrio ferrophilus OX=241368 GN=DFE_0072 PE=4 SV=1	-1.67204	0.426564	A0A2Z6AU94_9DELT	DFE_0072	0.37	0.3	0	0	1	1	0	2
ABC-1 domain-containing protein OS=Desulfovibrio ferrophilus OX=241368 GN=DFE_2556 PE=4 SV=1	-0.435311	0.2186	A0A2Z6B195_9DELT	DFE_2556	0.6	0.7	0	2	3	3	3	1
ABC-type antimicrobial peptide transport system, permease component OS=Desulfovibrio ferrophilus OX=241368 GN=DFE_3092 PE=4 SV=1	0.0453944	0.00917295	A0A2Z6B2Z9_9DELT	DFE_3092	0.98	1	0	0	4	2	2	0
ABC-type metal ion transporter, periplasmic subunit OS=Desulfovibrio ferrophilus OX=241368 GN=DFE_3098 PE=4 SV=1	0.675311	0.290132	A0A2Z6B2R4_9DELT	DFE_3098	0.51	1.6	0	4	4	1	2	2
Acetyltransferase OS=Desulfovibrio ferrophilus OX=241368 GN=DFE_1361 PE=4 SV=1	1.16919	0.194801	A0A2Z6AXV7_9DELT	DFE_1361	0.64	2.2	0	2	0	1	0	0
Acyl-ACP thioesterase OS=Desulfovibrio ferrophilus OX=241368 GN=DFE_2070 PE=4 SV=1	-10	1.99586	A0A2Z6B078_9DELT	DFE_2070	0.01	0	0	0	0	2	1	2
Acylphosphatase OS=Desulfovibrio ferrophilus OX=241368 GN=DFE_2233 PE=3 SV=1	-0.523081	0.164033	A0A2Z6B0C3_9DELT	DFE_2233	0.69	0.7	0	2	0	1	1	1
Adenylylsulfate kinase OS=Desulfovibrio ferrophilus OX=241368 GN=DFE_1617 PE=4 SV=1	0.0574944	0.0119025	A0A2Z6AYT2_9DELT	DFE_1617	0.97	1	0	1	1	0	2	0
ADP-L-glycero-D-manno-heptose-6-epimerase OS=Desulfovibrio ferrophilus OX=241368 GN=hldD PE=3 SV=1	-1.23985	0.865065	A0A2Z6AXJ2_9DELT	hldD	0.14	0.4	0	1	2	2	2	3
Alanine racemase OS=Desulfovibrio ferrophilus OX=241368 GN=alr PE=3 SV=1	-2.7657	1.59257	A0A2Z6AXH5_9DELT	alr	0.026	0.1	0	1	0	2	2	3
Alkyl hydroperoxide reductase/ Thiol specific antioxidant/ Mal allergen OS=Desulfovibrio ferrophilus OX=241368 GN=DFE_0091 PE=4 SV=1	0.169189	0.0277637	A0A2Z6AUB1_9DELT	DFE_0091	0.94	1.1	0	4	0	4	0	0
Alpha/beta hydrolase fold protein OS=Desulfovibrio ferrophilus OX=241368 GN=DFE_0792 PE=4 SV=1	-0.00615046	0.00122133	A0A2Z6AWB1_9DELT	DFE_0792	1	1	0	0	3	2	0	1
Alpha/beta hydrolase OS=Desulfovibrio ferrophilus OX=241368 GN=DFE_2074 PE=4 SV=1	-1.95122	0.78709	A0A2Z6B025_9DELT	DFE_2074	0.16	0.3	0	2	1	7	1	4
Alpha-1,2-galactosyltransferase OS=Desulfovibrio ferrophilus OX=241368 GN=DFE_1671 PE=4 SV=1	-1.60284	0.416333	A0A2Z6AYQ6_9DELT	DFE_1671	0.38	0.3	0	1	0	0	1	2
Alpha-1,6-glucosidase, pullulanase-type OS=Desulfovibrio ferrophilus OX=241368 GN=DFE_0539 PE=4 SV=1	-2.26976	0.635057	A0A2Z6AVR4_9DELT	DFE_0539	0.23	0.2	0	0	1	3	2	0
Amino acid-binding ACT domain-containing protein OS=Desulfovibrio ferrophilus OX=241368 GN=DFE_0523 PE=4 SV=1	0.350891	0.0957772	A0A2Z6AVH3_9DELT	DFE_0523	0.8	1.3	0	1	3	1	0	2
Aminoglycoside phosphotransferase OS=Desulfovibrio ferrophilus OX=241368 GN=DFE_2594 PE=4 SV=1	0.925905	0.156987	A0A2Z6B1K2_9DELT	DFE_2594	0.7	1.9	0	2	0	0	0	1
Aminotransferase OS=Desulfovibrio ferrophilus OX=241368 GN=DFE_2872 PE=3 SV=1	-10	0.676536	A0A2Z6B2C6_9DELT	DFE_2872	0.21	0	0	0	0	1	3	0
Appr-1-p processing domain protein OS=Desulfovibrio ferrophilus OX=241368 GN=DFE_0717 PE=4 SV=1	-1.2489	0.332401	A0A2Z6AW74_9DELT	DFE_0717	0.47	0.4	0	1	1	4	0	1
Argininosuccinate synthase OS=Desulfovibrio ferrophilus OX=241368 GN=argG PE=3 SV=1	1.8818	0.568762	A0A2Z6AUX9_9DELT	argG	0.27	3.7	0	2	2	0	0	1
Aspartate carbamoyltransferase OS=Desulfovibrio ferrophilus OX=241368 GN=pyrB PE=3 SV=1	-1.93635	0.658664	A0A2Z6B244_9DELT	pyrB	0.22	0.3	0	2	0	1	5	2
ATP synthase subunit b OS=Desulfovibrio ferrophilus OX=241368 GN=atpF PE=3 SV=1	-10	0.676536	A0A2Z6B2D0_9DELT	atpF	0.21	0	0	0	0	1	3	0
ATP synthase subunit delta OS=Desulfovibrio ferrophilus OX=241368 GN=atpH PE=3 SV=1	1.69504	0.463534	A0A2Z6B2F3_9DELT	atpH	0.34	3.2	0	1	2	1	0	0
ATPase/histidine kinase/DNA gyrase B/HSP90 domain protein OS=Desulfovibrio ferrophilus OX=241368 GN=DFE_1437 PE=4 SV=1	-1.22426	0.433165	A0A2Z6AY95_9DELT	DFE_1437	0.37	0.4	0	1	1	3	2	0
ATP-dependent RNA helicase RhlE OS=Desulfovibrio ferrophilus OX=241368 GN=rhlE-2 PE=3 SV=1	-0.51095	0.277217	A0A2Z6B332_9DELT	rhlE-2	0.53	0.7	0	4	3	2	4	4
Autotransporter beta-domain protein OS=Desulfovibrio ferrophilus OX=241368 GN=DFE_1532 PE=4 SV=1	0.853062	0.230112	A0A2Z6AYG2_9DELT	DFE_1532	0.59	1.8	0	2	3	3	0	0
AzlC family protein OS=Desulfovibrio ferrophilus OX=241368 GN=DFE_3053 PE=4 SV=1	0.62745	0.153268	A0A2Z6B2N2_9DELT	DFE_3053	0.7	1.5	0	1	2	0	2	0
Basic membrane lipoprotein OS=Desulfovibrio ferrophilus OX=241368 GN=DFE_0298 PE=4 SV=1	0.44086	0.144169	A0A2Z6AUW4_9DELT	DFE_0298	0.72	1.4	0	2	6	2	3	1
Bcr/CflA family efflux transporter OS=Desulfovibrio ferrophilus OX=241368 GN=DFE_2972 PE=3 SV=1	-10	0.848997	A0A2Z6B2N1_9DELT	DFE_2972	0.14	0	0	0	0	2	0	1
Benzoate 4-monooxygenase cytochrome P450 OS=Desulfovibrio ferrophilus OX=241368 GN=DFE_0605 PE=4 SV=1	-0.898399	0.152512	A0A2Z6AVS6_9DELT	DFE_0605	0.7	0.5	0	1	0	0	2	0
Beta-lactamase domain protein OS=Desulfovibrio ferrophilus OX=241368 GN=DFE_3178 PE=4 SV=1	-0.0471804	0.00970461	A0A2Z6B2Z6_9DELT	DFE_3178	0.98	1	0	0	2	1	0	1
C_GCAxxG_C_C family protein OS=Desulfovibrio ferrophilus OX=241368 GN=DFE_3207 PE=4 SV=1	-0.7973	0.474231	A0A2Z6B391_9DELT	DFE_3207	0.34	0.6	0	1	3	3	2	2
Capsule polysaccharide biosynthesis protein OS=Desulfovibrio ferrophilus OX=241368 GN=DFE_2597 PE=4 SV=1	-1.63976	0.780447	A0A2Z6B1I0_9DELT	DFE_2597	0.17	0.3	0	0	3	2	3	4
Carbamoyl-phosphate synthase small chain OS=Desulfovibrio ferrophilus OX=241368 GN=carA PE=3 SV=1	-0.0703522	0.0191175	A0A2Z6AXR5_9DELT	carA	0.96	1	0	5	3	7	1	1
Carbon starvation protein CstA OS=Desulfovibrio ferrophilus OX=241368 GN=DFE_0117 PE=4 SV=1	-1.865	0.564481	A0A2Z6AUD9_9DELT	DFE_0117	0.27	0.3	0	1	0	2	2	0
Carboxyl-terminal protease OS=Desulfovibrio ferrophilus OX=241368 GN=DFE_1312 PE=3 SV=1	-0.712153	0.390658	A0A2Z6AXU4_9DELT	DFE_1312	0.41	0.6	0	2	1	2	1	2
CarD family transcriptional regulator OS=Desulfovibrio ferrophilus OX=241368 GN=DFE_0720 PE=4 SV=1	-1.43866	0.393137	A0A2Z6AW90_9DELT	DFE_0720	0.4	0.4	0	1	0	2	1	0
CBS domain containing protein OS=Desulfovibrio ferrophilus OX=241368 GN=DFE_1834 PE=4 SV=1	-10	0.427243	A0A2Z6AZE7_9DELT	DFE_1834	0.37	0	0	0	0	0	2	0
CDP-diacylglycerol--glycerol-3-phosphate 3-phosphatidyltransferase OS=Desulfovibrio ferrophilus OX=241368 GN=pgsA PE=3 SV=1	-1.50151	0.423897	A0A2Z6AWB2_9DELT	pgsA	0.38	0.4	0	1	0	2	0	1
Cell division protein FtsK/SpoIIIE OS=Desulfovibrio ferrophilus OX=241368 GN=DFE_2987 PE=4 SV=1	-1.94437	0.466379	A0A2Z6B2M9_9DELT	DFE_2987	0.34	0.3	0	1	0	0	3	1
Cell division protein FtsX OS=Desulfovibrio ferrophilus OX=241368 GN=DFE_2637 PE=3 SV=1	-1.80981	1.37227	A0A2Z6B1M9_9DELT	DFE_2637	0.042	0.3	0	1	1	2	2	3
CgeB family protein OS=Desulfovibrio ferrophilus OX=241368 GN=DFE_2391 PE=4 SV=1	-0.760276	0.290633	A0A2Z6B0R4_9DELT	DFE_2391	0.51	0.6	0	2	1	1	1	3
CheW protein OS=Desulfovibrio ferrophilus OX=241368 GN=DFE_0489 PE=4 SV=1	-10	0.427243	A0A2Z6AVK6_9DELT	DFE_0489	0.37	0	0	0	0	2	0	0
Chromosomal replication initiator protein DnaA OS=Desulfovibrio ferrophilus OX=241368 GN=DFE_2713 PE=3 SV=1	-1.80157	0.472393	A0A2Z6B1P0_9DELT	DFE_2713	0.34	0.3	0	0	2	5	0	2
Cobalamin synthesis protein P47K OS=Desulfovibrio ferrophilus OX=241368 GN=DFE_1340 PE=4 SV=1	0.848094	0.287716	A0A2Z6AY38_9DELT	DFE_1340	0.52	1.8	0	3	2	2	1	0
CoB--CoM heterodisulfide reductase OS=Desulfovibrio ferrophilus OX=241368 GN=DFE_2492 PE=4 SV=1	0.660848	0.22109	A0A2Z6B191_9DELT	DFE_2492	0.6	1.6	0	1	2	1	1	0
Cobyrinic acid ac-diamide synthase OS=Desulfovibrio ferrophilus OX=241368 GN=DFE_0488 PE=4 SV=1	-0.956137	0.658409	A0A2Z6AVF2_9DELT	DFE_0488	0.22	0.5	0	1	1	2	1	1
Cobyrinic acid ac-diamide synthase OS=Desulfovibrio ferrophilus OX=241368 GN=DFE_0695 PE=4 SV=1	-0.452159	0.0919032	A0A2Z6AW13_9DELT	DFE_0695	0.81	0.7	0	0	4	0	1	4
Colicin V production protein OS=Desulfovibrio ferrophilus OX=241368 GN=DFE_2992 PE=4 SV=1	-0.925903	0.261827	A0A2Z6B2Q1_9DELT	DFE_2992	0.55	0.5	0	1	1	1	3	0
ComB2 protein OS=Desulfovibrio ferrophilus OX=241368 GN=DFE_A0051 PE=4 SV=1	-1.52826	0.417854	A0A2Z6B3T4_9DELT	DFE_A0051	0.38	0.3	0	0	1	2	1	0
COMB3 protein OS=Desulfovibrio ferrophilus OX=241368 GN=DFE_A0050 PE=4 SV=1	-0.925716	0.362191	A0A2Z6B3U6_9DELT	DFE_A0050	0.43	0.5	0	3	1	5	1	2
Crossover junction endodeoxyribonuclease RuvC OS=Desulfovibrio ferrophilus OX=241368 GN=ruvC PE=3 SV=1	1.07958	0.181269	A0A2Z6AUQ1_9DELT	ruvC	0.66	2.1	0	0	2	1	0	0
Cyclic nucleotide-binding protein OS=Desulfovibrio ferrophilus OX=241368 GN=DFE_2364 PE=4 SV=1	1.1016	0.184639	A0A2Z6B0Y1_9DELT	DFE_2364	0.65	2.1	0	2	0	0	1	0
Cysteine--tRNA ligase OS=Desulfovibrio ferrophilus OX=241368 GN=cysS PE=3 SV=1	-1.16882	0.583367	A0A2Z6AXF8_9DELT	cysS	0.26	0.4	0	1	2	4	2	1
Cytidylyltransferase domain protein OS=Desulfovibrio ferrophilus OX=241368 GN=DFE_2187 PE=4 SV=1	-10	0.719634	A0A2Z6B0B6_9DELT	DFE_2187	0.19	0	0	0	0	0	3	1
Cytochrome bd ubiquinol oxidase subunit I OS=Desulfovibrio ferrophilus OX=241368 GN=DFE_2918 PE=3 SV=1	-0.201589	0.0704058	A0A2Z6B2B4_9DELT	DFE_2918	0.85	0.9	0	2	3	4	1	1
Cytochrome c class I OS=Desulfovibrio ferrophilus OX=241368 GN=DFE_0064 PE=4 SV=1	0.472984	0.154049	A0A2Z6AU95_9DELT	DFE_0064	0.7	1.4	0	5	4	5	2	0
Cytochrome c family protein OS=Desulfovibrio ferrophilus OX=241368 GN=DFE_0128 PE=4 SV=1	-10	0.929646	A0A2Z6AUE3_9DELT	DFE_0128	0.12	0	0	0	0	0	2	2
Cytochrome c family protein OS=Desulfovibrio ferrophilus OX=241368 GN=DFE_0462 PE=4 SV=1	-10	0.427243	A0A2Z6AVE4_9DELT	DFE_0462	0.37	INF	0	2	0	0	0	0
Cytochrome c family protein OS=Desulfovibrio ferrophilus OX=241368 GN=DFE_1895 PE=4 SV=1	10	0.427243	A0A2Z6AZB7_9DELT	DFE_1895	0.37	INF	0	0	2	0	0	0
Cytochrome c nitrite reductase, catalytic subunit 9 hemes OS=Desulfovibrio ferrophilus OX=241368 GN=DFE_0004 PE=4 SV=1	0.083454	0.0165703	A0A2Z6AU01_9DELT	DFE_0004	0.96	1.1	0	3	0	2	0	1
Cytoplasmic protein OS=Desulfovibrio ferrophilus OX=241368 GN=DFE_1151 PE=4 SV=1	-1.35747	0.61226	A0A2Z6AXA1_9DELT	DFE_1151	0.24	0.4	0	0	2	2	1	2
Cytosine deaminase OS=Desulfovibrio ferrophilus OX=241368 GN=codA PE=4 SV=1	-1.32707	0.596668	A0A2Z6AZA4_9DELT	codA	0.25	0.4	0	3	0	4	2	2
D-alanine--D-alanine ligase OS=Desulfovibrio ferrophilus OX=241368 GN=DFE_1362 PE=4 SV=1	0.598133	0.191988	A0A2Z6AXZ5_9DELT	DFE_1362	0.64	1.5	0	2	1	1	0	1
Diaminopimelate decarboxylase OS=Desulfovibrio ferrophilus OX=241368 GN=DFE_2360 PE=3 SV=1	-1.95758	0.584106	A0A2Z6B106_9DELT	DFE_2360	0.26	0.3	0	1	0	2	0	2
Diaminopimelate epimerase OS=Desulfovibrio ferrophilus OX=241368 GN=DFE_1527 PE=4 SV=1	-0.0565844	0.0155801	A0A2Z6AYJ0_9DELT	DFE_1527	0.96	1	0	1	2	1	0	2
Dienelactone hydrolase OS=Desulfovibrio ferrophilus OX=241368 GN=DFE_1111 PE=4 SV=1	-1.00168	0.371862	A0A2Z6AX54_9DELT	DFE_1111	0.42	0.5	0	1	1	2	0	2
Diguanylate cyclase with GAF sensor OS=Desulfovibrio ferrophilus OX=241368 GN=DFE_2278 PE=4 SV=1	-1.43866	0.393137	A0A2Z6B0J7_9DELT	DFE_2278	0.4	0.4	0	1	0	2	1	0
Diguanylate cyclase with PAS/PAC and GAF sensors OS=Desulfovibrio ferrophilus OX=241368 GN=DFE_3168 PE=4 SV=1	-1.02329	0.55509	A0A2Z6B2Y9_9DELT	DFE_3168	0.28	0.5	0	2	3	3	2	5
Diguanylate cyclase/phosphodiesterase OS=Desulfovibrio ferrophilus OX=241368 GN=DFE_1386 PE=4 SV=1	-1.72128	0.571971	A0A2Z6AXX0_9DELT	DFE_1386	0.27	0.3	0	1	1	3	4	0
Dihydroorotate dehydrogenase OS=Desulfovibrio ferrophilus OX=241368 GN=pyrD PE=3 SV=1	-1.81883	0.989389	A0A2Z6AV26_9DELT	pyrD	0.1	0.3	0	1	1	1	3	3
Dissimilatory adenylylsulfate reductase beta subunit OS=Desulfovibrio ferrophilus OX=241368 GN=DFE_2055 PE=4 SV=1	-1.97333	0.874222	A0A2Z6AZT1_9DELT	DFE_2055	0.13	0.3	0	1	0	1	1	2
DNA sulfur modification protein DndB OS=Desulfovibrio ferrophilus OX=241368 GN=DFE_1713 PE=4 SV=1	-1.58226	1.24157	A0A2Z6AYW7_9DELT	DFE_1713	0.057	0.3	0	2	2	4	3	5
Dolichyl-phosphate-mannose-protein mannosyltransferase family protein OS=Desulfovibrio ferrophilus OX=241368 GN=DFE_0344 PE=4 SV=1	0.373251	0.116666	A0A2Z6AV29_9DELT	DFE_0344	0.76	1.3	0	2	3	3	0	1
DUF2087 domain-containing protein OS=Desulfovibrio ferrophilus OX=241368 GN=DFE_0583 PE=4 SV=1	-10	0.929646	A0A2Z6AVN1_9DELT	DFE_0583	0.12	0	0	0	0	0	2	2
DUF2156 domain-containing protein OS=Desulfovibrio ferrophilus OX=241368 GN=DFE_3094 PE=4 SV=1	-0.518387	0.100189	A0A2Z6B326_9DELT	DFE_3094	0.79	0.7	0	2	1	0	0	4
DUF2179 domain-containing protein OS=Desulfovibrio ferrophilus OX=241368 GN=DFE_1856 PE=4 SV=1	-10	0.427243	A0A2Z6AZA9_9DELT	DFE_1856	0.37	0	0	0	0	2	0	0
DUF362 domain-containing protein OS=Desulfovibrio ferrophilus OX=241368 GN=DFE_1661 PE=4 SV=1	1.16919	0.194801	A0A2Z6AYP7_9DELT	DFE_1661	0.64	2.2	0	2	0	1	0	0
DUF4942 domain-containing protein OS=Desulfovibrio ferrophilus OX=241368 GN=DFE_A0036 PE=4 SV=1	1.01636	0.388926	A0A2Z6B3Q4_9DELT	DFE_A0036	0.41	2	0	3	5	1	2	1
Efflux transporter, RND family, MFP subunit OS=Desulfovibrio ferrophilus OX=241368 GN=DFE_1556 PE=3 SV=1	-2.96998	0.935519	A0A2Z6AYE4_9DELT	DFE_1556	0.12	0.1	0	0	1	5	2	1
Elongation factor Ts OS=Desulfovibrio ferrophilus OX=241368 GN=tsf PE=3 SV=1	-10	0.814221	A0A2Z6AZD4_9DELT	tsf	0.15	0	0	0	0	2	1	0
Endolytic peptidoglycan transglycosylase RlpA OS=Desulfovibrio ferrophilus OX=241368 GN=rlpA PE=3 SV=1	-10	0.924733	A0A2Z6B231_9DELT	rlpA	0.12	0	0	0	0	2	0	2
Endoribonuclease YbeY OS=Desulfovibrio ferrophilus OX=241368 GN=ybeY PE=3 SV=1	0.568273	0.188531	A0A2Z6AUS6_9DELT	ybeY	0.65	1.5	0	1	2	1	0	1
Exodeoxyribonuclease 7 large subunit OS=Desulfovibrio ferrophilus OX=241368 GN=xseA PE=3 SV=1	-0.964892	0.578422	A0A2Z6AVM9_9DELT	xseA	0.26	0.5	0	3	1	3	2	3
Extracellular solute-binding protein family 3 OS=Desulfovibrio ferrophilus OX=241368 GN=DFE_0131 PE=4 SV=1	-10	0.814221	A0A2Z6AUE7_9DELT	DFE_0131	0.15	0	0	0	0	2	1	0
Family 2 glycosyl transferase OS=Desulfovibrio ferrophilus OX=241368 GN=DFE_2198 PE=4 SV=1	-1.28058	0.552909	A0A2Z6B0C7_9DELT	DFE_2198	0.28	0.4	0	2	0	1	2	2
Family 3 extracellular solute-binding protein OS=Desulfovibrio ferrophilus OX=241368 GN=DFE_0294 PE=4 SV=1	0.724897	0.177539	A0A2Z6AUX7_9DELT	DFE_0294	0.66	1.7	0	2	1	2	0	0
Family 7 extracellular solute-binding protein OS=Desulfovibrio ferrophilus OX=241368 GN=DFE_3326 PE=4 SV=1	-1.32707	0.596668	A0A2Z6B3H4_9DELT	DFE_3326	0.25	0.4	0	3	0	4	2	2
Fatty acid desaturase OS=Desulfovibrio ferrophilus OX=241368 GN=DFE_2500 PE=4 SV=1	-1.865	0.564481	A0A2Z6B1F7_9DELT	DFE_2500	0.27	0.3	0	1	0	2	2	0
Flagella basal body P-ring formation protein FlgA OS=Desulfovibrio ferrophilus OX=241368 GN=flgA PE=4 SV=1	-1.00168	0.371862	A0A2Z6AXC6_9DELT	flgA	0.42	0.5	0	1	1	2	0	2
Flagellar basal body rod protein FlgB OS=Desulfovibrio ferrophilus OX=241368 GN=DFE_2617 PE=3 SV=1	-0.656256	0.41878	A0A2Z6B1K3_9DELT	DFE_2617	0.38	0.6	0	3	2	3	2	3
Flagellar export protein FliJ OS=Desulfovibrio ferrophilus OX=241368 GN=DFE_2898 PE=4 SV=1	-2.06294	0.917446	A0A2Z6B295_9DELT	DFE_2898	0.12	0.2	0	0	1	1	1	2
Flagellar protein FliS OS=Desulfovibrio ferrophilus OX=241368 GN=DFE_1912 PE=4 SV=1	-0.82183	0.310483	A0A2Z6AZJ3_9DELT	DFE_1912	0.49	0.6	0	3	1	1	2	4
Flavin prenyltransferase UbiX OS=Desulfovibrio ferrophilus OX=241368 GN=ubiX PE=3 SV=1	-2.58207	1.23388	A0A2Z6AYE1_9DELT	ubiX	0.058	0.2	0	0	1	2	3	1
FlgO domain-containing protein OS=Desulfovibrio ferrophilus OX=241368 GN=DFE_0690 PE=4 SV=1	-3.4337	0.962767	A0A2Z6AW61_9DELT	DFE_0690	0.11	0.09	0	1	0	4	1	6
FlgO domain-containing protein OS=Desulfovibrio ferrophilus OX=241368 GN=DFE_1159 PE=4 SV=1	-10	0.929646	A0A2Z6AXF3_9DELT	DFE_1159	0.12	0	0	0	0	0	2	2
Flp pilus assembly protein CpaB OS=Desulfovibrio ferrophilus OX=241368 GN=cpaB PE=4 SV=1	-0.688581	0.288175	A0A2Z6AY62_9DELT	cpaB	0.52	0.6	0	2	1	1	3	1
FMN-dependent NADH-azoreductase OS=Desulfovibrio ferrophilus OX=241368 GN=azoR PE=3 SV=1	-10	0.786777	A0A2Z6AVL8_9DELT	azoR	0.16	0	0	0	0	1	2	0
Formamidopyrimidine-DNA glycosylase OS=Desulfovibrio ferrophilus OX=241368 GN=DFE_2090 PE=3 SV=1	2.05749	0.614191	A0A2Z6B096_9DELT	DFE_2090	0.24	4.2	0	2	2	0	1	0
Futalosine hydrolase OS=Desulfovibrio ferrophilus OX=241368 GN=mqnB PE=3 SV=1	-0.505289	0.16229	A0A2Z6B2F1_9DELT	mqnB	0.69	0.7	0	1	1	1	2	0
Gamma-glutamyl phosphate reductase OS=Desulfovibrio ferrophilus OX=241368 GN=proA PE=3 SV=1	-0.621788	0.412028	A0A2Z6AUM8_9DELT	proA	0.39	0.6	0	3	4	5	3	3
GCN5-related N-acetyltransferase OS=Desulfovibrio ferrophilus OX=241368 GN=DFE_1423 PE=4 SV=1	-0.463072	0.158641	A0A2Z6AY27_9DELT	DFE_1423	0.69	0.7	0	1	2	0	2	2
Glutamine ABC transporter, periplasmic glutamine-binding protein OS=Desulfovibrio ferrophilus OX=241368 GN=DFE_0764 PE=3 SV=1	0.125082	0.0266593	A0A2Z6AW95_9DELT	DFE_0764	0.94	1.1	0	1	1	2	0	0
Glutamine amidotransferase of anthranilate synthase OS=Desulfovibrio ferrophilus OX=241368 GN=DFE_3012 PE=4 SV=1	-1.92829	0.975314	A0A2Z6B2S2_9DELT	DFE_3012	0.11	0.3	0	1	0	1	2	1
Glutamine--fructose-6-phosphate aminotransferase [isomerizing] OS=Desulfovibrio ferrophilus OX=241368 GN=glmS PE=3 SV=1	-0.834293	0.406008	A0A2Z6B337_9DELT	glmS	0.39	0.6	0	3	2	4	1	4
Glutaminyl-peptide cyclotransferase OS=Desulfovibrio ferrophilus OX=241368 GN=DFE_0687 PE=4 SV=1	2.38835	0.639248	A0A2Z6AW44_9DELT	DFE_0687	0.23	5.2	0	3	2	0	1	0
Glycogen synthase OS=Desulfovibrio ferrophilus OX=241368 GN=glgA PE=3 SV=1	-0.954606	0.269534	A0A2Z6AXS6_9DELT	glgA	0.54	0.5	0	0	2	2	2	0
Glycosyl transferase group 1 OS=Desulfovibrio ferrophilus OX=241368 GN=DFE_1122 PE=4 SV=1	-0.447484	0.199563	A0A2Z6AXB2_9DELT	DFE_1122	0.63	0.7	0	1	2	1	1	2
Glycosyl transferase, family 2 OS=Desulfovibrio ferrophilus OX=241368 GN=DFE_2522 PE=4 SV=1	-0.898399	0.152512	A0A2Z6B1B9_9DELT	DFE_2522	0.7	0.5	0	1	0	0	2	0
Group 1 glycosyl transferase OS=Desulfovibrio ferrophilus OX=241368 GN=DFE_1562 PE=4 SV=1	0.0438627	0.0184073	A0A2Z6AYI9_9DELT	DFE_1562	0.96	1	0	2	2	2	1	1
Haloacid dehalogenase OS=Desulfovibrio ferrophilus OX=241368 GN=DFE_1119 PE=4 SV=1	-1.64267	0.66881	A0A2Z6AXB3_9DELT	DFE_1119	0.21	0.3	0	0	2	2	1	3
HAMP domain protein OS=Desulfovibrio ferrophilus OX=241368 GN=DFE_0030 PE=4 SV=1	-1.69244	0.437645	A0A2Z6AU96_9DELT	DFE_0030	0.37	0.3	0	0	1	0	1	2
HD domain-containing protein OS=Desulfovibrio ferrophilus OX=241368 GN=DFE_1144 PE=4 SV=1	0.552516	0.203841	A0A2Z6AXC7_9DELT	DFE_1144	0.63	1.5	0	2	4	1	1	2
Heat shock protein DnaJ domain protein OS=Desulfovibrio ferrophilus OX=241368 GN=DFE_1584 PE=4 SV=1	-0.848007	0.199912	A0A2Z6AYN6_9DELT	DFE_1584	0.63	0.6	0	2	0	3	1	0
Heme chaperone HemW OS=Desulfovibrio ferrophilus OX=241368 GN=DFE_2104 PE=3 SV=1	1.07958	0.181269	A0A2Z6B050_9DELT	DFE_2104	0.66	2.1	0	0	2	1	0	0
Hemerythrin domain-containing protein OS=Desulfovibrio ferrophilus OX=241368 GN=DFE_0513 PE=4 SV=1	-0.491163	0.131915	A0A2Z6AVG4_9DELT	DFE_0513	0.74	0.7	0	1	2	1	0	3
Hemolysin A OS=Desulfovibrio ferrophilus OX=241368 GN=DFE_1211 PE=4 SV=1	-10	0.427243	A0A2Z6AXF7_9DELT	DFE_1211	0.37	0	0	0	0	0	2	0
Hemolysin-type calcium-binding region OS=Desulfovibrio ferrophilus OX=241368 GN=DFE_3266 PE=4 SV=1	0.101601	0.0165047	A0A2Z6B3B7_9DELT	DFE_3266	0.96	1.1	0	2	0	0	2	0
Histidine kinase OS=Desulfovibrio ferrophilus OX=241368 GN=DFE_2345 PE=4 SV=1	-1.44459	0.508761	A0A2Z6B0P5_9DELT	DFE_2345	0.31	0.4	0	1	4	3	2	8
Histidine triad protein OS=Desulfovibrio ferrophilus OX=241368 GN=DFE_0955 PE=4 SV=1	-0.505289	0.16229	A0A2Z6AWS5_9DELT	DFE_0955	0.69	0.7	0	1	1	1	2	0
Histone family protein DNA-binding protein OS=Desulfovibrio ferrophilus OX=241368 GN=DFE_0819 PE=3 SV=1	-10	0.69989	A0A2Z6AWH0_9DELT	DFE_0819	0.2	0	0	0	0	6	2	0
Holliday junction ATP-dependent DNA helicase RuvB OS=Desulfovibrio ferrophilus OX=241368 GN=ruvB PE=3 SV=1	1.012	0.170748	A0A2Z6AUQ7_9DELT	ruvB	0.67	2	0	0	2	0	1	0
Hydrogenase (NiFe) small subunit HydA OS=Desulfovibrio ferrophilus OX=241368 GN=DFE_1091 PE=4 SV=1	-10	1.36617	A0A2Z6AX36_9DELT	DFE_1091	0.043	0	0	0	0	4	2	1
Hydrogenase expression/formation protein HypE OS=Desulfovibrio ferrophilus OX=241368 GN=DFE_1263 PE=4 SV=1	-1.57504	1.19766	A0A2Z6AXM0_9DELT	DFE_1263	0.063	0.3	0	1	2	4	2	3
Inner-membrane translocator OS=Desulfovibrio ferrophilus OX=241368 GN=DFE_1869 PE=3 SV=1	-10	0.891156	A0A2Z6AZI5_9DELT	DFE_1869	0.13	0	0	0	0	3	2	0
Inositol-1-monophosphatase OS=Desulfovibrio ferrophilus OX=241368 GN=DFE_0920 PE=3 SV=1	-10	0.835845	A0A2Z6AWW6_9DELT	DFE_0920	0.15	0	0	0	0	0	2	1
Iron hydrogenase small subunit OS=Desulfovibrio ferrophilus OX=241368 GN=DFE_1214 PE=4 SV=1	2.38835	0.639248	A0A2Z6AXJ9_9DELT	DFE_1214	0.23	5.2	0	3	2	0	1	0
Iron-containing alcohol dehydrogenase OS=Desulfovibrio ferrophilus OX=241368 GN=DFE_0105 PE=4 SV=1	0.8363	0.142282	A0A2Z6AUC2_9DELT	DFE_0105	0.72	1.8	0	0	2	0	0	1
Iron-sulfur cluster carrier protein OS=Desulfovibrio ferrophilus OX=241368 GN=DFE_1083 PE=3 SV=1	-1.95758	0.584106	A0A2Z6AX33_9DELT	DFE_1083	0.26	0.3	0	1	0	2	0	2
Iron-sulfur cluster-binding protein OS=Desulfovibrio ferrophilus OX=241368 GN=DFE_0355 PE=4 SV=1	0.0453944	0.00917295	A0A2Z6AV24_9DELT	DFE_0355	0.98	1	0	0	2	1	1	0
K+ transport system, NAD-binding component OS=Desulfovibrio ferrophilus OX=241368 GN=DFE_0834 PE=4 SV=1	0.739653	0.215573	A0A2Z6AWG6_9DELT	DFE_0834	0.61	1.7	0	2	6	2	3	0
Lactate utilization protein B/C OS=Desulfovibrio ferrophilus OX=241368 GN=DFE_3295 PE=4 SV=1	10	0.427243	A0A2Z6B3F7_9DELT	DFE_3295	0.37	0	0	0	0	2	0	0
Late control D family protein OS=Desulfovibrio ferrophilus OX=241368 GN=DFE_1714 PE=4 SV=1	-0.343328	0.0916887	A0A2Z6AZ21_9DELT	DFE_1714	0.81	0.8	0	3	0	1	2	1
Leucyl aminopeptidase OS=Desulfovibrio ferrophilus OX=241368 GN=DFE_0767 PE=4 SV=1	0.0453944	0.00917295	A0A2Z6AWC8_9DELT	DFE_0767	0.98	1	0	0	2	1	1	0
Lipoyl synthase OS=Desulfovibrio ferrophilus OX=241368 GN=lipA PE=3 SV=1	-1.52826	0.417854	A0A2Z6AVA0_9DELT	lipA	0.38	0.3	0	0	1	2	1	0
LuxR family transcriptional regulator OS=Desulfovibrio ferrophilus OX=241368 GN=DFE_2913 PE=4 SV=1	0.998318	0.373009	A0A2Z6B297_9DELT	DFE_2913	0.42	2	0	4	4	2	0	2
Lysine 2,3-aminomutase OS=Desulfovibrio ferrophilus OX=241368 GN=kamA PE=4 SV=1	-2.33389	0.858122	A0A2Z6AY19_9DELT	kamA	0.14	0.2	0	0	1	1	3	1
Lysine exporter protein LysE/YggA OS=Desulfovibrio ferrophilus OX=241368 GN=DFE_0154 PE=4 SV=1	-1.28058	0.552909	A0A2Z6AUI8_9DELT	DFE_0154	0.28	0.4	0	2	0	1	2	2
Lytic transglycosylase catalytic OS=Desulfovibrio ferrophilus OX=241368 GN=DFE_2725 PE=4 SV=1	0.0326274	0.0124851	A0A2Z6B1U6_9DELT	DFE_2725	0.97	1	0	2	1	1	1	1
Major facilitator superfamily protein OS=Desulfovibrio ferrophilus OX=241368 GN=DFE_1776 PE=4 SV=1	0.830179	0.289185	A0A2Z6AZ23_9DELT	DFE_1776	0.51	1.8	0	2	3	2	1	0
Malate dehydrogenase(Oxaloacetate-decarboxylating) (NADP(+)) OS=Desulfovibrio ferrophilus OX=241368 GN=DFE_0599 PE=4 SV=1	-0.963414	0.488011	A0A2Z6AVX4_9DELT	DFE_0599	0.33	0.5	0	4	1	4	2	4
Malonyl-CoA O-methyltransferase BioC OS=Desulfovibrio ferrophilus OX=241368 GN=bioC2 PE=4 SV=1	0.476607	0.132628	A0A2Z6B2D5_9DELT	bioC2	0.74	1.4	0	3	1	2	0	1
Manganese-dependent inorganic pyrophosphatase OS=Desulfovibrio ferrophilus OX=241368 GN=DFE_0854 PE=4 SV=1	0.431815	0.123694	A0A2Z6AWI6_9DELT	DFE_0854	0.75	1.3	0	2	6	4	0	2
MarR family transcriptional regulator OS=Desulfovibrio ferrophilus OX=241368 GN=DFE_1841 PE=4 SV=1	10	0.818665	A0A2Z6AZ73_9DELT	DFE_1841	0.15	INF	0	1	2	0	0	0
MATE efflux family protein OS=Desulfovibrio ferrophilus OX=241368 GN=DFE_3121 PE=4 SV=1	10	0.427243	A0A2Z6B2W9_9DELT	DFE_3121	0.37	INF	0	0	2	0	0	0
Membrane bound O-acyl transferase MBOAT family protein OS=Desulfovibrio ferrophilus OX=241368 GN=DFE_2631 PE=3 SV=1	0.494667	0.140778	A0A2Z6B1F5_9DELT	DFE_2631	0.72	1.4	0	1	3	2	1	0
Membrane protein involved in aromatic hydrocarbon degradation OS=Desulfovibrio ferrophilus OX=241368 GN=DFE_0290 PE=4 SV=1	-0.0489777	0.00986352	A0A2Z6AV05_9DELT	DFE_0290	0.98	1	0	0	3	0	2	1
MEMO1 family protein DFE_1200 OS=Desulfovibrio ferrophilus OX=241368 GN=DFE_1200 PE=3 SV=1	-0.612686	0.203598	A0A2Z6AXQ6_9DELT	DFE_1200	0.63	0.7	0	0	2	1	1	1
Metal dependent phosphohydrolase OS=Desulfovibrio ferrophilus OX=241368 GN=DFE_1874 PE=4 SV=1	-0.662368	0.286538	A0A2Z6AZI0_9DELT	DFE_1874	0.52	0.6	0	2	1	3	1	1
Metal dependent phosphohydrolase OS=Desulfovibrio ferrophilus OX=241368 GN=DFE_3284 PE=4 SV=1	-0.242278	0.0628641	A0A2Z6B3M8_9DELT	DFE_3284	0.87	0.8	0	5	2	1	1	6
Metal dependent phosphohydrolase OS=Desulfovibrio ferrophilus OX=241368 GN=DFE_3340 PE=4 SV=1	-0.369737	0.106848	A0A2Z6B3Q9_9DELT	DFE_3340	0.78	0.8	0	1	2	3	0	1
Metallophosphoesterase OS=Desulfovibrio ferrophilus OX=241368 GN=DFE_2275 PE=4 SV=1	1.31553	0.322763	A0A2Z6B0H2_9DELT	DFE_2275	0.48	2.5	0	4	1	0	1	1
Methionine aminopeptidase OS=Desulfovibrio ferrophilus OX=241368 GN=map PE=3 SV=1	-1.09221	0.309247	A0A2Z6AV91_9DELT	map	0.49	0.5	0	3	0	3	4	0
Methylthioribose-1-phosphate isomerase OS=Desulfovibrio ferrophilus OX=241368 GN=mtnA PE=3 SV=1	-0.920416	0.156097	A0A2Z6AXB9_9DELT	mtnA	0.7	0.5	0	0	1	2	0	0
Methyltransferase FkbM family OS=Desulfovibrio ferrophilus OX=241368 GN=DFE_2850 PE=4 SV=1	0.598133	0.191988	A0A2Z6B2D7_9DELT	DFE_2850	0.64	1.5	0	2	1	1	0	1
Methyltransferase type 11 OS=Desulfovibrio ferrophilus OX=241368 GN=DFE_1422 PE=4 SV=1	-0.356322	0.162451	A0A2Z6AY46_9DELT	DFE_1422	0.69	0.8	0	2	1	2	1	1
Methyltransferase type 11 OS=Desulfovibrio ferrophilus OX=241368 GN=DFE_3278 PE=4 SV=1	-10	0.764965	A0A2Z6B393_9DELT	DFE_3278	0.17	0	0	0	0	0	1	2
MFS domain-containing protein OS=Desulfovibrio ferrophilus OX=241368 GN=DFE_1944 PE=4 SV=1	-0.544335	0.130983	A0A2Z6AZQ0_9DELT	DFE_1944	0.74	0.7	0	2	0	0	2	1
MJ0042 family finger-like protein OS=Desulfovibrio ferrophilus OX=241368 GN=DFE_1138 PE=4 SV=1	-2.31598	0.742165	A0A2Z6AX85_9DELT	DFE_1138	0.18	0.2	0	1	0	1	1	3
MlaD domain-containing protein OS=Desulfovibrio ferrophilus OX=241368 GN=DFE_0868 PE=4 SV=1	-1.52826	0.417854	A0A2Z6AWH2_9DELT	DFE_0868	0.38	0.3	0	0	1	2	1	0
MltA domain protein OS=Desulfovibrio ferrophilus OX=241368 GN=DFE_1174 PE=4 SV=1	-10	0.848997	A0A2Z6AXF6_9DELT	DFE_1174	0.14	0	0	0	0	4	0	2
Molybdenum cofactor guanylyltransferase OS=Desulfovibrio ferrophilus OX=241368 GN=mobA PE=3 SV=1	1.07958	0.181269	A0A2Z6AVS7_9DELT	mobA	0.66	2.1	0	0	2	1	0	0
Molybdopterin molybdenumtransferase OS=Desulfovibrio ferrophilus OX=241368 GN=DFE_2744 PE=3 SV=1	1.07958	0.181269	A0A2Z6B215_9DELT	DFE_2744	0.66	2.1	0	0	2	1	0	0
Molybdopterin synthase sulfurylase MoeB OS=Desulfovibrio ferrophilus OX=241368 GN=moeB PE=4 SV=1	-1.30768	0.477629	A0A2Z6AZ96_9DELT	moeB	0.33	0.4	0	0	2	3	1	1
MotA_ExbB domain-containing protein OS=Desulfovibrio ferrophilus OX=241368 GN=DFE_2811 PE=3 SV=1	-0.189768	0.0976703	A0A2Z6B1Z5_9DELT	DFE_2811	0.8	0.9	0	3	3	3	2	2
MscS Mechanosensitive ion channel OS=Desulfovibrio ferrophilus OX=241368 GN=DFE_1942 PE=4 SV=1	1.16919	0.194801	A0A2Z6AZM1_9DELT	DFE_1942	0.64	2.2	0	2	0	1	0	0
Multifunctional fusion protein OS=Desulfovibrio ferrophilus OX=241368 GN=nnrE PE=3 SV=1	-1.0816	0.520172	A0A2Z6AWL3_9DELT	nnrE	0.3	0.5	0	3	1	4	4	1
Multi-sensor signal transduction histidine kinase OS=Desulfovibrio ferrophilus OX=241368 GN=DFE_2431 PE=4 SV=1	-10	0.868373	A0A2Z6B0V8_9DELT	DFE_2431	0.14	0	0	0	0	2	3	0
Na+ dependent nucleoside transporter OS=Desulfovibrio ferrophilus OX=241368 GN=DFE_3260 PE=4 SV=1	-0.334001	0.101743	A0A2Z6B3I5_9DELT	DFE_3260	0.79	0.8	0	2	3	0	2	4
Na+/H+ ion antiporter subunit OS=Desulfovibrio ferrophilus OX=241368 GN=DFE_1289 PE=4 SV=1	-1.1637	0.193986	A0A2Z6AXT4_9DELT	DFE_1289	0.64	0.4	0	0	1	0	0	2
N-acetylmuramoyl-L-alanine amidase OS=Desulfovibrio ferrophilus OX=241368 GN=DFE_0196 PE=4 SV=1	1.07958	0.181269	A0A2Z6AUK8_9DELT	DFE_0196	0.66	2.1	0	0	2	1	0	0
N-acylneuraminate-9-phosphate synthase OS=Desulfovibrio ferrophilus OX=241368 GN=DFE_2603 PE=4 SV=1	-0.954605	0.269534	A0A2Z6B1D2_9DELT	DFE_2603	0.54	0.5	0	0	2	2	2	0
NAD kinase OS=Desulfovibrio ferrophilus OX=241368 GN=ppnK PE=3 SV=1	-0.550787	0.129495	A0A2Z6AXD5_9DELT	ppnK	0.74	0.7	0	0	2	1	2	0
NADH/Ubiquinone/plastoquinone complex I OS=Desulfovibrio ferrophilus OX=241368 GN=DFE_0145 PE=4 SV=1	-10	1.51779	A0A2Z6AUG2_9DELT	DFE_0145	0.03	0	0	0	0	1	1	2
NADPH-dependent FMN reductase OS=Desulfovibrio ferrophilus OX=241368 GN=DFE_0929 PE=4 SV=1	-1.19547	0.592978	A0A2Z6AWS2_9DELT	DFE_0929	0.26	0.4	0	1	2	4	1	2
Nicotinate-nucleotide--dimethylbenzimidazole phosphoribosyltransferase OS=Desulfovibrio ferrophilus OX=241368 GN=cobT PE=3 SV=1	0.0453946	0.00917298	A0A2Z6B2M8_9DELT	cobT	0.98	1	0	0	2	1	1	0
Nitrogen fixation protein NifU OS=Desulfovibrio ferrophilus OX=241368 GN=nifU PE=3 SV=1	-0.284753	0.0999815	A0A2Z6B345_9DELT	nifU	0.79	0.8	0	1	3	3	1	1
Nitrogen regulatory protein P-II OS=Desulfovibrio ferrophilus OX=241368 GN=DFE_3003 PE=4 SV=1	-2.28058	1.21061	A0A2Z6B2I5_9DELT	DFE_3003	0.062	0.2	0	1	0	1	2	2
Nitrogenase iron protein OS=Desulfovibrio ferrophilus OX=241368 GN=nifH PE=3 SV=1	-0.309293	0.100317	A0A2Z6AYC4_9DELT	nifH	0.79	0.8	0	2	1	2	2	0
Nitroreductase OS=Desulfovibrio ferrophilus OX=241368 GN=DFE_0336 PE=4 SV=1	-0.0836881	0.0202464	A0A2Z6AUZ1_9DELT	DFE_0336	0.95	0.9	0	1	3	1	0	3
Nucleoside-diphosphate-sugar epimerase OS=Desulfovibrio ferrophilus OX=241368 GN=DFE_2606 PE=4 SV=1	-10	0.835067	A0A2Z6B1E0_9DELT	DFE_2606	0.15	0	0	0	0	2	0	3
NUDIX hydrolase OS=Desulfovibrio ferrophilus OX=241368 GN=DFE_1280 PE=3 SV=1	-10	0.427243	A0A2Z6AXY3_9DELT	DFE_1280	0.37	0	0	0	0	0	0	2
OmpA/MotB domain protein OS=Desulfovibrio ferrophilus OX=241368 GN=DFE_2812 PE=4 SV=1	-10	0.614753	A0A2Z6B273_9DELT	DFE_2812	0.24	0	0	0	0	1	4	0
OstA family protein OS=Desulfovibrio ferrophilus OX=241368 GN=DFE_0845 PE=4 SV=1	-0.528261	0.125173	A0A2Z6AWG8_9DELT	DFE_0845	0.75	0.7	0	0	2	2	1	0
Outer membrane efflux protein OS=Desulfovibrio ferrophilus OX=241368 GN=DFE_3222 PE=4 SV=1	-2.54983	0.874397	A0A2Z6B3D0_9DELT	DFE_3222	0.13	0.2	0	0	2	7	4	1
Oxidoreductase, selenocysteine-containing OS=Desulfovibrio ferrophilus OX=241368 GN=DFE_1472 PE=4 SV=1	-1.26786	0.552155	A0A2Z6AYA7_9DELT	DFE_1472	0.28	0.4	0	2	0	2	1	2
PAS modulated sigma54 specific transcriptional regulator, Fis family OS=Desulfovibrio ferrophilus OX=241368 GN=DFE_1283 PE=4 SV=1	-2.00979	1.34113	A0A2Z6AXN9_9DELT	DFE_1283	0.046	0.2	0	0	2	3	3	2
PAS modulated sigma54 specific transcriptional regulator, Fis family OS=Desulfovibrio ferrophilus OX=241368 GN=DFE_1747 PE=4 SV=1	-0.0847761	0.0325359	A0A2Z6AZ53_9DELT	DFE_1747	0.93	0.9	0	8	4	3	6	4
PAS sensor protein OS=Desulfovibrio ferrophilus OX=241368 GN=DFE_2809 PE=4 SV=1	1.7249	0.453574	A0A2Z6B226_9DELT	DFE_2809	0.35	3.3	0	2	1	1	0	0
PBPb domain-containing protein OS=Desulfovibrio ferrophilus OX=241368 GN=DFE_2986 PE=4 SV=1	0.0377385	0.00955495	A0A2Z6B2J2_9DELT	DFE_2986	0.98	1	0	1	3	3	0	1
Peptidase C39 domain-containing protein OS=Desulfovibrio ferrophilus OX=241368 GN=DFE_2810 PE=4 SV=1	-2.03214	0.445176	A0A2Z6B2A3_9DELT	DFE_2810	0.36	0.2	0	1	0	0	1	3
Peptidase M23 OS=Desulfovibrio ferrophilus OX=241368 GN=DFE_0548 PE=4 SV=1	0.364353	0.0728498	A0A2Z6AVK9_9DELT	DFE_0548	0.85	1.3	0	5	0	2	0	2
Peptidase M23 OS=Desulfovibrio ferrophilus OX=241368 GN=DFE_1243 PE=4 SV=1	-10	0.835845	A0A2Z6AXK2_9DELT	DFE_1243	0.15	0	0	0	0	0	2	1
Peptidase M24 OS=Desulfovibrio ferrophilus OX=241368 GN=DFE_1572 PE=4 SV=1	-1.03696	0.343495	A0A2Z6AYK0_9DELT	DFE_1572	0.45	0.5	0	2	1	1	1	4
Peptidase M48 Ste24p OS=Desulfovibrio ferrophilus OX=241368 GN=DFE_2386 PE=3 SV=1	-0.640664	0.169565	A0A2Z6B0T2_9DELT	DFE_2386	0.68	0.6	0	1	2	4	1	0
Peptide methionine sulfoxide reductase MsrA OS=Desulfovibrio ferrophilus OX=241368 GN=msrA PE=3 SV=1	-0.387435	0.201518	A0A2Z6B229_9DELT	msrA	0.63	0.8	0	3	3	2	4	2
Peptidoglycan glycosyltransferase MrdB OS=Desulfovibrio ferrophilus OX=241368 GN=mrdB PE=3 SV=1	-0.432933	0.121665	A0A2Z6B2J6_9DELT	mrdB	0.76	0.7	0	0	3	1	2	1
Peptidoglycan-binding domain 1 protein OS=Desulfovibrio ferrophilus OX=241368 GN=DFE_1986 PE=4 SV=1	-1.44036	0.610912	A0A2Z6AZN7_9DELT	DFE_1986	0.24	0.4	0	3	1	1	6	4
Peripla_BP_6 domain-containing protein OS=Desulfovibrio ferrophilus OX=241368 GN=DFE_2335 PE=4 SV=1	-1.63214	0.492599	A0A2Z6B0N2_9DELT	DFE_2335	0.32	0.3	0	0	2	3	0	3
Permease YjgP/YjgQ family protein OS=Desulfovibrio ferrophilus OX=241368 GN=DFE_0978 PE=4 SV=1	-0.118202	0.0238866	A0A2Z6AWS7_9DELT	DFE_0978	0.95	0.9	0	1	1	0	0	2
Phage tail tape measure protein OS=Desulfovibrio ferrophilus OX=241368 GN=DFE_2037 PE=4 SV=1	2.64246	0.731924	A0A2Z6AZY8_9DELT	DFE_2037	0.19	6.2	0	3	3	0	1	0
Phenylacetate-coenzyme A ligase OS=Desulfovibrio ferrophilus OX=241368 GN=DFE_1131 PE=3 SV=1	2.16919	0.309759	A0A2Z6AX76_9DELT	DFE_1131	0.49	4.5	0	4	0	1	0	0
Phenylalanine--tRNA ligase alpha subunit OS=Desulfovibrio ferrophilus OX=241368 GN=pheS PE=3 SV=1	-1.64267	0.66881	A0A2Z6B148_9DELT	pheS	0.21	0.3	0	0	2	2	1	3
Phosphate transporter OS=Desulfovibrio ferrophilus OX=241368 GN=DFE_3205 PE=3 SV=1	-0.588442	0.199202	A0A2Z6B366_9DELT	DFE_3205	0.63	0.7	0	1	1	0	2	1
Phosphoadenosine phosphosulfate reductase OS=Desulfovibrio ferrophilus OX=241368 GN=DFE_1712 PE=4 SV=1	-0.276759	0.114064	A0A2Z6AZ04_9DELT	DFE_1712	0.77	0.8	0	3	2	1	2	3
Phosphoglycerate dehydrogenase OS=Desulfovibrio ferrophilus OX=241368 GN=DFE_1118 PE=3 SV=1	-1.43866	0.393137	A0A2Z6AX66_9DELT	DFE_1118	0.4	0.4	0	1	0	2	1	0
Phosphoglycerate kinase OS=Desulfovibrio ferrophilus OX=241368 GN=pgk PE=3 SV=1	-0.47103	0.280689	A0A2Z6AWM2_9DELT	pgk	0.52	0.7	0	2	3	2	3	2
Phospholipase D/Transphosphatidylase OS=Desulfovibrio ferrophilus OX=241368 GN=DFE_2797 PE=3 SV=1	-0.505378	0.0856703	A0A2Z6B248_9DELT	DFE_2797	0.82	0.7	0	0	2	3	0	0
Phospholipid/glycerol acyltransferase OS=Desulfovibrio ferrophilus OX=241368 GN=DFE_2761 PE=4 SV=1	1.65731	0.43739	A0A2Z6B1T9_9DELT	DFE_2761	0.37	3.2	0	2	1	0	1	0
Phosphonate ABC transporter substrate-binding protein OS=Desulfovibrio ferrophilus OX=241368 GN=DFE_1475 PE=4 SV=1	-10	1.99586	A0A2Z6AY68_9DELT	DFE_1475	0.01	0	0	0	0	2	1	2
Phosphonates import ATP-binding protein PhnC OS=Desulfovibrio ferrophilus OX=241368 GN=phnC PE=3 SV=1	-1.53799	0.724904	A0A2Z6AY56_9DELT	phnC	0.19	0.3	0	2	1	5	1	3
Phosphopantetheine adenylyltransferase OS=Desulfovibrio ferrophilus OX=241368 GN=coaD PE=3 SV=1	-1.43866	0.393137	A0A2Z6AX62_9DELT	coaD	0.4	0.4	0	1	0	2	1	0
Phosphotransferase system enzyme IIA component OS=Desulfovibrio ferrophilus OX=241368 GN=DFE_0851 PE=4 SV=1	-1.0741	0.180425	A0A2Z6AWE5_9DELT	DFE_0851	0.66	0.5	0	1	0	0	0	2
Plasmid replication protein RepA OS=Desulfovibrio ferrophilus OX=241368 GN=repA PE=4 SV=1	-10	1.51779	A0A2Z6B3S9_9DELT	repA	0.03	0	0	0	0	1	1	2
Polar amino acid ABC transporter inner membrane subunit OS=Desulfovibrio ferrophilus OX=241368 GN=DFE_1860 PE=3 SV=1	-0.447484	0.199563	A0A2Z6AZK9_9DELT	DFE_1860	0.63	0.7	0	1	2	1	1	2
POLIIIAc domain-containing protein OS=Desulfovibrio ferrophilus OX=241368 GN=DFE_1614 PE=4 SV=1	-0.98892	0.280532	A0A2Z6AYS0_9DELT	DFE_1614	0.52	0.5	0	2	0	0	2	2
PP-loop domain-containing protein OS=Desulfovibrio ferrophilus OX=241368 GN=DFE_1672 PE=3 SV=1	-2.22033	0.31394	A0A2Z6AYW9_9DELT	DFE_1672	0.49	0.2	0	1	0	0	5	0
Precorrin-2 dehydrogenase OS=Desulfovibrio ferrophilus OX=241368 GN=DFE_0908 PE=4 SV=1	2.75415	0.349789	A0A2Z6AWL0_9DELT	DFE_0908	0.45	6.7	0	6	0	1	0	0
[truncated: 196 more rows]
