# Supplementary material for: Proteomic study of Desulfovibrio ferrophilus IS5 reveals overexpressed extracellular multi-heme cytochrome associated with severe microbiologically influenced corrosion
Source: Sci Rep. 2021 Jul 29;11:15458. doi: 10.1038/s41598-021-95060-0 (PMC8322314; doi:10.1038/s41598-021-95060-0)
Supplement: Supplementary file 3 — Supplementary Information 2. [file 41598_2021_95060_MOESM3_ESM.xlsx]

## Sheet: Supplementary Information 3_Day
Supplementary Information 3: The proteome analysis of planktonic cell proteins of samples at day 27
							Total Spectrum Count
							Carbon steel (CS)			PEEK
Identified Proteins (2106)	Log2[Fold Change(CS/PEEK)]	-Log10(p-value)	Accession No.	Alternate ID	T-Test (p-value): (p < 0.05)	Fold Change by Category	CS_d27_PL_1	CS_d27_PL_2	CS_d27_PL_3	PEEK_d27_PL_1	PEEK_d27_PL_2	PEEK_d27_PL_3
Multi-sensor signal transduction histidine kinase OS=Desulfovibrio ferrophilus OX=241368 GN=DFE_3368 PE=4 SV=1	0.279931	0.254555	A0A2Z6B3I3_9DELT	DFE_3368	0.56	1.2	67	76	111	77	75	67
Histidine kinase OS=Desulfovibrio ferrophilus OX=241368 GN=DFE_0667 PE=4 SV=1	-0.0748835	0.102502	A0A2Z6AW01_9DELT	DFE_0667	0.79	0.9	44	36	20	40	24	38
Glycosyl transferase family 2 OS=Desulfovibrio ferrophilus OX=241368 GN=DFE_2568 PE=4 SV=1	0.198436	0.503773	A0A2Z6B1D5_9DELT	DFE_2568	0.31	1.1	33	39	33	31	30	31
Acetolactate synthase OS=Desulfovibrio ferrophilus OX=241368 GN=DFE_0524 PE=3 SV=1	0.322949	0.527514	A0A2Z6AVK5_9DELT	DFE_0524	0.3	1.3	25	20	14	23	14	10
Histidine kinase OS=Desulfovibrio ferrophilus OX=241368 GN=DFE_2879 PE=4 SV=1	-0.00727849	0.00783785	A0A2Z6B2C8_9DELT	DFE_2879	0.98	1	24	15	12	12	19	18
Dinitrogenase iron-molybdenum cofactor biosynthesis OS=Desulfovibrio ferrophilus OX=241368 GN=DFE_1237 PE=4 SV=1	0.669787	0.417811	A0A2Z6AXN8_9DELT	DFE_1237	0.38	1.6	22	11	5	13	7	3
Transcriptional regulator, GntR family with aminotransferase domain-containing protein OS=Desulfovibrio ferrophilus OX=241368 GN=DFE_3171 PE=4 SV=1	0.271236	0.197331	A0A2Z6B314_9DELT	DFE_3171	0.63	1.2	22	11	5	8	10	11
Signal transduction histidine kinase, nitrogen specific, NtrB OS=Desulfovibrio ferrophilus OX=241368 GN=DFE_0915 PE=4 SV=1	0.171367	0.268046	A0A2Z6AWP0_9DELT	DFE_0915	0.54	1.1	21	27	16	18	23	15
Uncharacterized protein OS=Desulfovibrio ferrophilus OX=241368 GN=DFE_2792 PE=4 SV=1	-0.02106	0.0185024	A0A2Z6B254_9DELT	DFE_2792	0.96	1	20	9	18	21	14	14
ABC_trans_aux domain-containing protein OS=Desulfovibrio ferrophilus OX=241368 GN=DFE_0826 PE=4 SV=1	-0.356781	0.71212	A0A2Z6AWD2_9DELT	DFE_0826	0.19	0.8	17	22	19	32	20	24
Carbamoyl-phosphate synthase large chain OS=Desulfovibrio ferrophilus OX=241368 GN=carB PE=3 SV=1	0.119399	0.0688726	A0A2Z6AV08_9DELT	carB	0.85	1.1	16	15	3	9	14	6
Histidine kinase OS=Desulfovibrio ferrophilus OX=241368 GN=DFE_2689 PE=4 SV=1	-0.112423	0.275141	A0A2Z6B1R5_9DELT	DFE_2689	0.53	0.9	16	20	11	18	16	16
UDP-glucose 4-epimerase OS=Desulfovibrio ferrophilus OX=241368 GN=DFE_2839 PE=4 SV=1	0.246818	1.4099	A0A2Z6B256_9DELT	DFE_2839	0.039	1.2	16	14	10	11	11	11
Uncharacterized protein OS=Desulfovibrio ferrophilus OX=241368 GN=DFE_3000 PE=4 SV=1	0.193036	0.286856	A0A2Z6B2S4_9DELT	DFE_3000	0.52	1.1	16	9	11	9	12	10
Pyruvate:ferredoxin oxidoreductase OS=Desulfovibrio ferrophilus OX=241368 GN=DFE_3289 PE=3 SV=1	0.425722	0.640146	A0A2Z6B3I9_9DELT	DFE_3289	0.23	1.3	16	21	20	13	14	16
Amidophosphoribosyltransferase OS=Desulfovibrio ferrophilus OX=241368 GN=purF PE=3 SV=1	1.09921	1.54018	A0A2Z6AV22_9DELT	purF	0.029	2.1	16	17	15	11	9	3
DNA-directed RNA polymerase subunit beta' OS=Desulfovibrio ferrophilus OX=241368 GN=rpoC PE=3 SV=1	0.747492	1.87292	A0A2Z6AV82_9DELT	rpoC	0.013	1.7	16	12	10	6	8	8
Ferredoxin-dependent glutamate synthase OS=Desulfovibrio ferrophilus OX=241368 GN=DFE_0571 PE=4 SV=1	-0.232316	0.112287	A0A2Z6AVN2_9DELT	DFE_0571	0.77	0.9	15	4	2	5	8	9
2-dehydropantoate 2-reductase OS=Desulfovibrio ferrophilus OX=241368 GN=DFE_1566 PE=3 SV=1	-0.667231	0.703743	A0A2Z6AYF7_9DELT	DFE_1566	0.2	0.6	15	11	3	16	17	10
PAS domain S-box OS=Desulfovibrio ferrophilus OX=241368 GN=DFE_1879 PE=4 SV=1	-0.302555	0.745715	A0A2Z6AZJ4_9DELT	DFE_1879	0.18	0.8	15	21	15	21	22	20
Uncharacterized protein OS=Desulfovibrio ferrophilus OX=241368 GN=DFE_2387 PE=4 SV=1	0.111233	0.323227	A0A2Z6B0X9_9DELT	DFE_2387	0.48	1.1	15	11	10	12	12	9
Diguanylate cyclase with PAS/PAC sensor OS=Desulfovibrio ferrophilus OX=241368 GN=DFE_0095 PE=4 SV=1	1.21492	1.32386	A0A2Z6AUB4_9DELT	DFE_0095	0.047	2.3	14	7	7	6	4	2
Peptidase M48 Ste24p Zn-dependent protease with chaperone function OS=Desulfovibrio ferrophilus OX=241368 GN=DFE_0098 PE=3 SV=1	0.315411	0.189329	A0A2Z6AUB8_9DELT	DFE_0098	0.65	1.2	14	2	7	6	6	6
Thioredox_DsbH domain-containing protein OS=Desulfovibrio ferrophilus OX=241368 GN=DFE_0526 PE=4 SV=1	0.156341	0.0652473	A0A2Z6AVH9_9DELT	DFE_0526	0.86	1.1	14	6	1	6	8	3
Cyclic nucleotide-binding protein OS=Desulfovibrio ferrophilus OX=241368 GN=DFE_0562 PE=4 SV=1	0.371677	0.321875	A0A2Z6AVP6_9DELT	DFE_0562	0.48	1.3	14	7	4	5	7	6
PAS domain S-box OS=Desulfovibrio ferrophilus OX=241368 GN=DFE_0619 PE=4 SV=1	0.340476	0.659352	A0A2Z6AVZ5_9DELT	DFE_0619	0.22	1.3	14	19	14	11	13	13
Histidine kinase OS=Desulfovibrio ferrophilus OX=241368 GN=DFE_1898 PE=4 SV=1	-0.171195	0.190691	A0A2Z6AZD0_9DELT	DFE_1898	0.64	0.9	14	10	5	10	13	8
Metal dependent phosphohydrolase OS=Desulfovibrio ferrophilus OX=241368 GN=DFE_1978 PE=4 SV=1	0.0398374	0.0378603	A0A2Z6AZP4_9DELT	DFE_1978	0.92	1	14	7	7	13	8	6
Diguanylate cyclase with PAS/PAC sensor OS=Desulfovibrio ferrophilus OX=241368 GN=DFE_2148 PE=4 SV=1	-0.363524	0.506569	A0A2Z6B048_9DELT	DFE_2148	0.31	0.8	14	13	9	20	9	17
Methyl-accepting chemotaxis sensory transducer with HNOB (Heme) sensor OS=Desulfovibrio ferrophilus OX=241368 GN=DFE_2320 PE=4 SV=1	0.248492	0.582892	A0A2Z6B0W6_9DELT	DFE_2320	0.26	1.2	14	12	8	10	11	7
Regulatory components of sensory transduction system OS=Desulfovibrio ferrophilus OX=241368 GN=DFE_0540 PE=4 SV=1	0.137277	0.0824868	A0A2Z6AVQ2_9DELT	DFE_0540	0.83	1.1	13	9	6	5	5	14
Two-component hybrid sensor and regulator OS=Desulfovibrio ferrophilus OX=241368 GN=DFE_0670 PE=4 SV=1	0.338484	0.541586	A0A2Z6AW28_9DELT	DFE_0670	0.29	1.3	13	12	6	11	6	7
Sensory box protein OS=Desulfovibrio ferrophilus OX=241368 GN=DFE_1406 PE=4 SV=1	0.12842	0.0934901	A0A2Z6AXZ2_9DELT	DFE_1406	0.81	1.1	13	11	5	6	13	6
Methyl-accepting chemotaxis sensory transducer OS=Desulfovibrio ferrophilus OX=241368 GN=DFE_1427 PE=4 SV=1	-0.0243679	0.0346787	A0A2Z6AY76_9DELT	DFE_1427	0.92	1	13	14	10	18	10	10
Adenylate/guanylate cyclase OS=Desulfovibrio ferrophilus OX=241368 GN=DFE_1523 PE=4 SV=1	0.649034	0.610224	A0A2Z6AYC3_9DELT	DFE_1523	0.25	1.6	13	11	4	7	3	7
FAD linked oxidase domain protein OS=Desulfovibrio ferrophilus OX=241368 GN=DFE_1665 PE=4 SV=1	1.24679	1.51057	A0A2Z6AYQ3_9DELT	DFE_1665	0.031	2.4	13	11	12	3	8	4
5-enolpyruvylshikimate-3-phosphate synthase-like protein OS=Desulfovibrio ferrophilus OX=241368 GN=DFE_2053 PE=4 SV=1	-0.174168	0.135536	A0A2Z6AZU6_9DELT	DFE_2053	0.73	0.9	13	8	6	14	12	4
Signal transduction histidine kinase, nitrogen specific, NtrB OS=Desulfovibrio ferrophilus OX=241368 GN=DFE_2123 PE=4 SV=1	-0.937468	0.563838	A0A2Z6B016_9DELT	DFE_2123	0.27	0.5	13	5	1	14	5	14
Putative adenylate cyclase OS=Desulfovibrio ferrophilus OX=241368 GN=DFE_2265 PE=4 SV=1	-0.148033	0.200766	A0A2Z6B0F9_9DELT	DFE_2265	0.63	0.9	13	10	7	16	8	9
Pyruvate, water dikinase OS=Desulfovibrio ferrophilus OX=241368 GN=DFE_2349 PE=4 SV=1	-0.204479	0.156851	A0A2Z6B0U2_9DELT	DFE_2349	0.7	0.9	13	10	4	7	14	8
Methylase involved in ubiquinone/menaquinone biosynthesis OS=Desulfovibrio ferrophilus OX=241368 GN=DFE_3115 PE=4 SV=1	0.654979	0.253212	A0A2Z6B2X4_9DELT	DFE_3115	0.56	1.6	13	7	0	2	4	5
Uncharacterized protein OS=Desulfovibrio ferrophilus OX=241368 GN=DFE_0028 PE=4 SV=1	-0.16834	0.187676	A0A2Z6AU45_9DELT	DFE_0028	0.65	0.9	12	11	15	16	11	17
Glycine/betaine/L-proline ABC transporter ATPase OS=Desulfovibrio ferrophilus OX=241368 GN=DFE_0318 PE=4 SV=1	1.40431	0.553659	A0A2Z6AUY2_9DELT	DFE_0318	0.28	2.6	12	3	2	3	1	2
Response regulator receiver protein OS=Desulfovibrio ferrophilus OX=241368 GN=DFE_0649 PE=4 SV=1	0.0819866	0.105788	A0A2Z6AW23_9DELT	DFE_0649	0.78	1.1	12	8	11	13	9	8
Glutamate synthase (Ferredoxin) OS=Desulfovibrio ferrophilus OX=241368 GN=DFE_1046 PE=4 SV=1	0.130242	0.064108	A0A2Z6AWZ0_9DELT	DFE_1046	0.86	1.1	12	4	7	10	1	10
HAD superfamily P-type ATPase OS=Desulfovibrio ferrophilus OX=241368 GN=DFE_1573 PE=4 SV=1	-0.209248	0.221702	A0A2Z6AYH4_9DELT	DFE_1573	0.6	0.9	12	12	9	14	17	7
Lon protease OS=Desulfovibrio ferrophilus OX=241368 GN=lon PE=2 SV=1	0.687541	1.12496	A0A2Z6AXL4_9DELT	lon	0.075	1.6	12	9	6	4	5	7
Transcription-repair-coupling factor OS=Desulfovibrio ferrophilus OX=241368 GN=mfd PE=3 SV=1	1.66368	0.681628	A0A2Z6AWQ4_9DELT	mfd	0.21	3.2	12	7	1	4	1	1
DNA mismatch repair protein MutL OS=Desulfovibrio ferrophilus OX=241368 GN=mutL PE=3 SV=1	-0.119769	0.121894	A0A2Z6AXT2_9DELT	mutL	0.76	0.9	12	13	4	11	11	8
Small ribosomal subunit biogenesis GTPase RsgA OS=Desulfovibrio ferrophilus OX=241368 GN=rsgA PE=3 SV=1	-0.328684	0.324193	A0A2Z6AWC6_9DELT	rsgA	0.47	0.8	12	15	7	10	19	12
N-acetyl-gamma-glutamyl-phosphate reductase OS=Desulfovibrio ferrophilus OX=241368 GN=argC PE=3 SV=1	0.169243	0.162204	A0A2Z6B2N9_9DELT	argC	0.69	1.1	11	10	7	5	12	7
Argininosuccinate lyase OS=Desulfovibrio ferrophilus OX=241368 GN=argH PE=3 SV=1	-0.0314512	0.041044	A0A2Z6AUS7_9DELT	argH	0.91	1	11	7	9	12	7	9
Type IV pilus assembly PilZ OS=Desulfovibrio ferrophilus OX=241368 GN=DFE_0007 PE=4 SV=1	-0.370272	0.210118	A0A2Z6AU06_9DELT	DFE_0007	0.62	0.8	11	4	5	16	5	5
PAS sensor protein OS=Desulfovibrio ferrophilus OX=241368 GN=DFE_0167 PE=4 SV=1	0.350353	0.256805	A0A2Z6AUI9_9DELT	DFE_0167	0.55	1.3	11	4	6	5	3	8
Diguanylate cyclase/phosphodiesterase with PAS/PAC sensor(S) OS=Desulfovibrio ferrophilus OX=241368 GN=DFE_0304 PE=4 SV=1	0.331252	0.422108	A0A2Z6AUY7_9DELT	DFE_0304	0.38	1.3	11	18	8	11	9	9
Putative alkylmercury lyase OS=Desulfovibrio ferrophilus OX=241368 GN=DFE_0443 PE=4 SV=1	0.274972	0.483088	A0A2Z6AV99_9DELT	DFE_0443	0.33	1.2	11	12	10	7	11	9
Cytochrome-c3 hydrogenase OS=Desulfovibrio ferrophilus OX=241368 GN=DFE_1090 PE=3 SV=1	-0.903792	0.803453	A0A2Z6AXE0_9DELT	DFE_1090	0.16	0.5	11	4	2	8	12	9
Carbamoyl-phosphate synthase L chain ATP-binding OS=Desulfovibrio ferrophilus OX=241368 GN=DFE_1095 PE=4 SV=1	-0.324345	0.586665	A0A2Z6AX61_9DELT	DFE_1095	0.26	0.8	11	10	7	16	11	8
ATP-binding cassette subfamily B OS=Desulfovibrio ferrophilus OX=241368 GN=DFE_1499 PE=4 SV=1	-0.212599	0.583598	A0A2Z6AYI1_9DELT	DFE_1499	0.26	0.9	11	9	10	12	12	11
CoA-binding protein OS=Desulfovibrio ferrophilus OX=241368 GN=DFE_1779 PE=4 SV=1	-0.109141	0.0440148	A0A2Z6AZ93_9DELT	DFE_1779	0.9	0.9	11	6	4	4	3	14
Sensory box protein OS=Desulfovibrio ferrophilus OX=241368 GN=DFE_2408 PE=4 SV=1	0.38349	0.385082	A0A2Z6B0Y4_9DELT	DFE_2408	0.41	1.3	11	11	4	7	4	8
Sel1 domain protein repeat-containing protein OS=Desulfovibrio ferrophilus OX=241368 GN=DFE_2550 PE=4 SV=1	0.31751	0.298847	A0A2Z6B1K7_9DELT	DFE_2550	0.5	1.2	11	5	10	6	7	8
Efflux transporter, RND family, MFP subunit OS=Desulfovibrio ferrophilus OX=241368 GN=DFE_2782 PE=3 SV=1	0.000376077	0.000319524	A0A2Z6B242_9DELT	DFE_2782	1	1	11	14	8	8	9	15
PAS/PAC sensor signal transduction histidine kinase OS=Desulfovibrio ferrophilus OX=241368 GN=DFE_3189 PE=4 SV=1	0.445238	1.17922	A0A2Z6B394_9DELT	DFE_3189	0.066	1.4	11	11	6	7	7	6
Metalloprotease, iron regulated OS=Desulfovibrio ferrophilus OX=241368 GN=DFE_3342 PE=4 SV=1	-0.0967982	0.0761718	A0A2Z6B3Q5_9DELT	DFE_3342	0.84	0.9	11	13	3	8	10	9
Histidinol dehydrogenase OS=Desulfovibrio ferrophilus OX=241368 GN=hisD PE=3 SV=1	-0.0192679	0.0276474	A0A2Z6AY97_9DELT	hisD	0.94	1	11	16	8	13	11	11
Protease HtpX homolog OS=Desulfovibrio ferrophilus OX=241368 GN=htpX PE=3 SV=1	0.180019	0.322797	A0A2Z6B2Y2_9DELT	htpX	0.48	1.1	11	6	7	8	6	7
Cobalamin biosynthesis protein CobD OS=Desulfovibrio ferrophilus OX=241368 GN=cobD PE=3 SV=1	-0.417139	0.227285	A0A2Z6AVF3_9DELT	cobD	0.59	0.7	10	5	0	8	5	5
Cobyric acid synthase OS=Desulfovibrio ferrophilus OX=241368 GN=cobQ PE=3 SV=1	0.619623	0.711004	A0A2Z6B2V6_9DELT	cobQ	0.19	1.5	10	4	5	4	4	4
7TM receptor with intracellular metal dependent phosphohydrolase OS=Desulfovibrio ferrophilus OX=241368 GN=DFE_0256 PE=4 SV=1	0.0183625	0.0122928	A0A2Z6AUR3_9DELT	DFE_0256	0.97	1	10	3	7	9	4	7
Acetolactate synthase OS=Desulfovibrio ferrophilus OX=241368 GN=DFE_0749 PE=3 SV=1	-0.540903	0.505435	A0A2Z6AWA3_9DELT	DFE_0749	0.31	0.7	10	7	4	8	14	7
Uncharacterized protein OS=Desulfovibrio ferrophilus OX=241368 GN=DFE_1000 PE=4 SV=1	-0.658636	1.14982	A0A2Z6AX48_9DELT	DFE_1000	0.071	0.6	10	5	4	12	8	9
Translation elongation factor G OS=Desulfovibrio ferrophilus OX=241368 GN=DFE_1068 PE=4 SV=1	0.506347	0.980159	A0A2Z6AX12_9DELT	DFE_1068	0.1	1.4	10	6	7	5	6	5
Flagellar hook-associated protein FlgK OS=Desulfovibrio ferrophilus OX=241368 GN=DFE_1181 PE=3 SV=1	0.0534273	0.0286131	A0A2Z6AXC9_9DELT	DFE_1181	0.94	1	10	4	7	13	4	4
Tetratricopeptide TPR_2 repeat-containing protein OS=Desulfovibrio ferrophilus OX=241368 GN=DFE_1201 PE=4 SV=1	-0.219064	0.178852	A0A2Z6AXE8_9DELT	DFE_1201	0.66	0.9	10	12	3	13	9	6
Putative outer membrane receptor OS=Desulfovibrio ferrophilus OX=241368 GN=DFE_1216 PE=3 SV=1	0.175188	0.162903	A0A2Z6AXF5_9DELT	DFE_1216	0.69	1.1	10	5	3	5	5	5
Glycogen phosphorylase OS=Desulfovibrio ferrophilus OX=241368 GN=DFE_1305 PE=4 SV=1	-0.298886	0.575618	A0A2Z6AXR1_9DELT	DFE_1305	0.27	0.8	10	9	5	13	8	8
SNF2-like protein OS=Desulfovibrio ferrophilus OX=241368 GN=DFE_1321 PE=4 SV=1	0.135058	0.0970303	A0A2Z6AXR9_9DELT	DFE_1321	0.8	1.1	10	10	5	8	3	11
Methyl-accepting chemotaxis sensory transducer with Cache sensor OS=Desulfovibrio ferrophilus OX=241368 GN=DFE_1348 PE=4 SV=1	-0.285127	0.311448	A0A2Z6AXU1_9DELT	DFE_1348	0.49	0.8	10	7	4	12	8	5
Pyruvate, water dikinase OS=Desulfovibrio ferrophilus OX=241368 GN=DFE_1430 PE=4 SV=1	-0.261201	0.324226	A0A2Z6AYC0_9DELT	DFE_1430	0.47	0.8	10	5	5	6	9	8
Nitrogenase molybdenum-iron protein beta chain OS=Desulfovibrio ferrophilus OX=241368 GN=DFE_1488 PE=3 SV=1	0.0832818	0.106388	A0A2Z6AY72_9DELT	DFE_1488	0.78	1.1	10	6	5	5	7	7
Efflux pump membrane transporter OS=Desulfovibrio ferrophilus OX=241368 GN=DFE_1557 PE=3 SV=1	-0.331951	0.674006	A0A2Z6AYM1_9DELT	DFE_1557	0.21	0.8	10	6	6	8	10	9
GGDEF domain-containing protein OS=Desulfovibrio ferrophilus OX=241368 GN=DFE_1589 PE=4 SV=1	-0.0653898	0.0549466	A0A2Z6AYR9_9DELT	DFE_1589	0.88	1	10	3	7	8	6	7
Multi-sensor signal transduction histidine kinase OS=Desulfovibrio ferrophilus OX=241368 GN=DFE_1851 PE=4 SV=1	0.451356	0.180915	A0A2Z6AZ86_9DELT	DFE_1851	0.66	1.4	10	1	3	6	2	2
Methyl-accepting chemotaxis protein OS=Desulfovibrio ferrophilus OX=241368 GN=DFE_1894 PE=4 SV=1	-0.177745	0.187551	A0A2Z6AZJ8_9DELT	DFE_1894	0.65	0.9	10	12	16	17	16	12
Putative Zn-dependent peptidase OS=Desulfovibrio ferrophilus OX=241368 GN=DFE_2315 PE=3 SV=1	-0.531042	0.291554	A0A2Z6B0L5_9DELT	DFE_2315	0.51	0.7	10	4	4	2	11	11
Putative ATPase OS=Desulfovibrio ferrophilus OX=241368 GN=DFE_2533 PE=4 SV=1	1.46712	0.421055	A0A2Z6B165_9DELT	DFE_2533	0.38	2.8	10	2	1	0	1	3
Glutamine synthetase, type I OS=Desulfovibrio ferrophilus OX=241368 GN=glnA_1 PE=3 SV=1	1.08418	0.697242	A0A2Z6B285_9DELT	glnA_1	0.2	2.1	10	4	7	4	6	0
3-isopropylmalate dehydratase large subunit OS=Desulfovibrio ferrophilus OX=241368 GN=leuC PE=3 SV=1	0.427519	0.331353	A0A2Z6AYN1_9DELT	leuC	0.47	1.3	10	15	4	10	6	5
DNA polymerase I OS=Desulfovibrio ferrophilus OX=241368 GN=polA PE=3 SV=1	-0.225733	0.132358	A0A2Z6B2K3_9DELT	polA	0.74	0.9	10	8	1	5	6	9
30S ribosomal protein S20 OS=Desulfovibrio ferrophilus OX=241368 GN=rpsT PE=3 SV=1	-0.272418	0.411851	A0A2Z6AWQ2_9DELT	rpsT	0.39	0.8	10	15	13	18	12	17
Probable butyrate kinase OS=Desulfovibrio ferrophilus OX=241368 GN=buk PE=3 SV=1	0.287828	0.236304	A0A2Z6B124_9DELT	buk	0.58	1.2	9	7	11	9	10	4
Bifunctional protein PutA OS=Desulfovibrio ferrophilus OX=241368 GN=DFE_0053 PE=3 SV=1	0.00779671	0.00936639	A0A2Z6AU80_9DELT	DFE_0053	0.98	1	9	5	6	9	6	5
Aminotransferase OS=Desulfovibrio ferrophilus OX=241368 GN=DFE_0107 PE=3 SV=1	0.791321	0.325429	A0A2Z6AUD0_9DELT	DFE_0107	0.47	1.7	9	4	1	0	4	3
Uncharacterized protein OS=Desulfovibrio ferrophilus OX=241368 GN=DFE_0172 PE=4 SV=1	0.858513	0.495472	A0A2Z6AUJ5_9DELT	DFE_0172	0.32	1.8	9	2	4	3	1	4
Aminotransferase OS=Desulfovibrio ferrophilus OX=241368 GN=DFE_0184 PE=3 SV=1	0.417756	0.729517	A0A2Z6AUL9_9DELT	DFE_0184	0.19	1.3	9	7	6	4	5	7
Iron-containing alcohol dehydrogenase OS=Desulfovibrio ferrophilus OX=241368 GN=DFE_0265 PE=4 SV=1	0.59084	0.260791	A0A2Z6AUT1_9DELT	DFE_0265	0.55	1.5	9	2	2	3	1	4
Diguanylate cyclase/phosphodiesterase with PAS/PAC sensor(S) OS=Desulfovibrio ferrophilus OX=241368 GN=DFE_0441 PE=4 SV=1	0.535521	0.572207	A0A2Z6AVA9_9DELT	DFE_0441	0.27	1.4	9	5	3	3	4	4
Uncharacterized protein OS=Desulfovibrio ferrophilus OX=241368 GN=DFE_0485 PE=4 SV=1	0.366917	0.889369	A0A2Z6AVF1_9DELT	DFE_0485	0.13	1.3	9	6	6	5	5	6
Diguanylate cyclase with PAS/PAC sensor OS=Desulfovibrio ferrophilus OX=241368 GN=DFE_1013 PE=4 SV=1	1.13585	0.781183	A0A2Z6AWW1_9DELT	DFE_1013	0.17	2.2	9	6	2	1	3	3
Quinolinate synthase OS=Desulfovibrio ferrophilus OX=241368 GN=DFE_1033 PE=4 SV=1	-0.221697	0.214367	A0A2Z6AWX9_9DELT	DFE_1033	0.61	0.9	9	3	6	8	8	5
Ferredoxin-dependent glutamate synthase OS=Desulfovibrio ferrophilus OX=241368 GN=DFE_1040 PE=3 SV=1	0.492071	0.853809	A0A2Z6AX86_9DELT	DFE_1040	0.14	1.4	9	10	7	4	7	7
FAD-dependent pyridine nucleotide-disulfideoxidoreductase OS=Desulfovibrio ferrophilus OX=241368 GN=DFE_1041 PE=4 SV=1	-0.0806971	0.0444225	A0A2Z6AWY4_9DELT	DFE_1041	0.9	0.9	9	5	2	7	7	2
Peptidase M23 OS=Desulfovibrio ferrophilus OX=241368 GN=DFE_1183 PE=4 SV=1	0.245668	0.2079	A0A2Z6AXD9_9DELT	DFE_1183	0.62	1.2	9	4	3	6	3	4
Transglutaminase-like superfamily domain protein OS=Desulfovibrio ferrophilus OX=241368 GN=DFE_1212 PE=4 SV=1	0.0919902	0.0541279	A0A2Z6AXK5_9DELT	DFE_1212	0.88	1.1	9	2	6	6	7	3
UbiD family decarboxylase OS=Desulfovibrio ferrophilus OX=241368 GN=DFE_1464 PE=3 SV=1	0.286603	0.112254	A0A2Z6AYB7_9DELT	DFE_1464	0.77	1.2	9	2	1	4	3	2
Hemolysin-type calcium-binding region OS=Desulfovibrio ferrophilus OX=241368 GN=DFE_1503 PE=4 SV=1	-0.0118029	0.0132203	A0A2Z6AYA8_9DELT	DFE_1503	0.97	1	9	12	12	11	13	10
PAS modulated sigma54 specific transcriptional regulator, Fis family OS=Desulfovibrio ferrophilus OX=241368 GN=DFE_1747 PE=4 SV=1	0.132398	0.144319	A0A2Z6AZ53_9DELT	DFE_1747	0.72	1.1	9	11	4	7	8	6
Filamentous hemagglutinin family outer membrane protein OS=Desulfovibrio ferrophilus OX=241368 GN=DFE_1771 PE=4 SV=1	0.00233518	0.00158327	A0A2Z6AZ00_9DELT	DFE_1771	1	1	9	12	3	10	5	8
ABC-type amino acid transport/signal transduction systems, periplasmic component/domain OS=Desulfovibrio ferrophilus OX=241368 GN=DFE_1787 PE=4 SV=1	-0.127211	0.118419	A0A2Z6AZ97_9DELT	DFE_1787	0.76	0.9	9	3	7	8	7	6
Anaerobic dehydrogenase, typically selenocysteine-containing OS=Desulfovibrio ferrophilus OX=241368 GN=DFE_1999 PE=3 SV=1	-0.209294	0.186587	A0A2Z6AZW0_9DELT	DFE_1999	0.65	0.9	9	5	5	4	9	8
CoA-binding domain protein OS=Desulfovibrio ferrophilus OX=241368 GN=DFE_2169 PE=4 SV=1	0.319263	0.219883	A0A2Z6B0B7_9DELT	DFE_2169	0.6	1.2	9	17	21	16	8	16
Flagellar hook-length control protein OS=Desulfovibrio ferrophilus OX=241368 GN=DFE_2175 PE=4 SV=1	0.520521	0.20897	A0A2Z6B068_9DELT	DFE_2175	0.62	1.4	9	8	0	6	4	1
Response regulator receiver modulated serine phosphatase OS=Desulfovibrio ferrophilus OX=241368 GN=DFE_2182 PE=4 SV=1	-0.122371	0.219874	A0A2Z6B0D2_9DELT	DFE_2182	0.6	0.9	9	7	6	11	6	7
UDP-galactopyranose mutase OS=Desulfovibrio ferrophilus OX=241368 GN=DFE_2561 PE=4 SV=1	0.00487691	0.00433839	A0A2Z6B188_9DELT	DFE_2561	0.99	1	9	5	4	4	6	7
Methyl-accepting chemotaxis sensory transducer with Pas/Pac sensor OS=Desulfovibrio ferrophilus OX=241368 GN=DFE_2831 PE=4 SV=1	0.220927	0.285075	A0A2Z6B213_9DELT	DFE_2831	0.52	1.2	9	10	4	7	5	7
Methyl-accepting chemotaxis sensory transducer with Pas/Pac sensor OS=Desulfovibrio ferrophilus OX=241368 GN=DFE_2925 PE=4 SV=1	1.17784	1.46722	A0A2Z6B2E4_9DELT	DFE_2925	0.034	2.3	9	9	9	4	2	6
Molybdenum-pterin binding domain protein OS=Desulfovibrio ferrophilus OX=241368 GN=DFE_3321 PE=4 SV=1	0.762519	0.973671	A0A2Z6B3G3_9DELT	DFE_3321	0.11	1.7	9	8	4	5	2	5
Uncharacterized protein OS=Desulfovibrio ferrophilus OX=241368 GN=DFE_3349 PE=4 SV=1	0.0766279	0.0289889	A0A2Z6B3P0_9DELT	DFE_3349	0.94	1.1	9	3	1	3	2	6
Glutamate--tRNA ligase OS=Desulfovibrio ferrophilus OX=241368 GN=gltX PE=3 SV=1	-0.175975	0.134122	A0A2Z6B0F7_9DELT	gltX	0.73	0.9	9	7	4	9	10	3
GMP synthase [glutamine-hydrolyzing] OS=Desulfovibrio ferrophilus OX=241368 GN=guaA PE=3 SV=1	1.29345	0.478665	A0A2Z6AYN9_9DELT	guaA	0.33	2.5	9	3	1	3	2	0
Leucine--tRNA ligase OS=Desulfovibrio ferrophilus OX=241368 GN=leuS PE=3 SV=1	0.00881174	0.00435628	A0A2Z6B0H4_9DELT	leuS	0.99	1	9	6	15	7	9	15
Ribonuclease R OS=Desulfovibrio ferrophilus OX=241368 GN=rnr PE=3 SV=1	0.270443	0.389511	A0A2Z6B0C6_9DELT	rnr	0.41	1.2	9	6	4	4	6	5
DNA-directed RNA polymerase subunit beta OS=Desulfovibrio ferrophilus OX=241368 GN=rpoB PE=3 SV=1	0.837496	1.45076	A0A2Z6AV46_9DELT	rpoB	0.035	1.8	9	11	8	8	4	4
Putative potassium transporter peripheral membrane protein OS=Desulfovibrio ferrophilus OX=241368 GN=trkA PE=4 SV=1	0.388938	0.508345	A0A2Z6AWK2_9DELT	trkA	0.31	1.3	9	5	8	6	5	6
Acetyl-coenzyme A synthetase OS=Desulfovibrio ferrophilus OX=241368 GN=acsA2 PE=4 SV=1	0.165988	0.185607	A0A2Z6B1A1_9DELT	acsA2	0.65	1.1	8	4	4	6	3	5
Shikimate dehydrogenase (NADP(+)) OS=Desulfovibrio ferrophilus OX=241368 GN=aroE PE=3 SV=1	0.629222	0.71509	A0A2Z6B1P5_9DELT	aroE	0.19	1.5	8	8	8	8	2	6
Aspartate ammonia-lyase OS=Desulfovibrio ferrophilus OX=241368 GN=aspA PE=3 SV=1	0.886351	0.302454	A0A2Z6AYG5_9DELT	aspA	0.5	1.8	8	1	3	1	0	5
Cobyrinate a,c-diamide synthase OS=Desulfovibrio ferrophilus OX=241368 GN=cbiA PE=3 SV=1	-0.541657	0.380673	A0A2Z6B2Q3_9DELT	cbiA	0.42	0.7	8	1	5	5	9	6
Diguanylate cyclase/phosphodiesterase with PAS/PAC sensor(S) OS=Desulfovibrio ferrophilus OX=241368 GN=DFE_0044 PE=4 SV=1	0.625748	0.569199	A0A2Z6AU72_9DELT	DFE_0044	0.27	1.5	8	5	8	6	2	6
Uncharacterized protein OS=Desulfovibrio ferrophilus OX=241368 GN=DFE_0201 PE=4 SV=1	0.561813	0.34347	A0A2Z6AUL1_9DELT	DFE_0201	0.45	1.5	8	3	3	3	1	5
Sensory box protein OS=Desulfovibrio ferrophilus OX=241368 GN=DFE_0325 PE=4 SV=1	0.598414	0.428819	A0A2Z6AUZ5_9DELT	DFE_0325	0.37	1.5	8	5	7	2	8	3
Penicillin-binding protein OS=Desulfovibrio ferrophilus OX=241368 GN=DFE_0346 PE=4 SV=1	0.850154	0.694891	A0A2Z6AV00_9DELT	DFE_0346	0.2	1.8	8	4	9	4	4	4
Putative multi-sensor hybrid histidine kinase OS=Desulfovibrio ferrophilus OX=241368 GN=DFE_0444 PE=4 SV=1	0.080469	0.051581	A0A2Z6AVC9_9DELT	DFE_0444	0.89	1.1	8	3	3	7	3	3
Cobalamin B12-binding domain-containing protein OS=Desulfovibrio ferrophilus OX=241368 GN=DFE_0483 PE=4 SV=1	0.0804308	0.0909279	A0A2Z6AVD5_9DELT	DFE_0483	0.81	1.1	8	13	6	8	8	9
CheA signal transduction histidine kinase OS=Desulfovibrio ferrophilus OX=241368 GN=DFE_0491 PE=4 SV=1	-0.289378	0.170243	A0A2Z6AVF7_9DELT	DFE_0491	0.68	0.8	8	3	4	7	9	2
Histidine kinase OS=Desulfovibrio ferrophilus OX=241368 GN=DFE_0509 PE=4 SV=1	-0.494706	0.801377	A0A2Z6AVN0_9DELT	DFE_0509	0.16	0.7	8	10	6	16	9	9
Uncharacterized protein OS=Desulfovibrio ferrophilus OX=241368 GN=DFE_0561 PE=4 SV=1	-0.496046	1.23122	A0A2Z6AVM3_9DELT	DFE_0561	0.059	0.7	8	10	7	11	13	11
PAS/PAC sensor signal transduction histidine kinase OS=Desulfovibrio ferrophilus OX=241368 GN=DFE_0650 PE=4 SV=1	0.687314	0.243527	A0A2Z6AW10_9DELT	DFE_0650	0.57	1.6	8	3	0	2	2	2
2-isopropylmalate synthase OS=Desulfovibrio ferrophilus OX=241368 GN=DFE_0880 PE=3 SV=1	-0.252154	0.179138	A0A2Z6AWP5_9DELT	DFE_0880	0.66	0.8	8	10	2	5	9	8
PP-loop domain-containing protein OS=Desulfovibrio ferrophilus OX=241368 GN=DFE_1242 PE=4 SV=1	0.690155	0.532529	A0A2Z6AXN3_9DELT	DFE_1242	0.29	1.6	8	3	5	5	1	4
Response regulator receiver modulated CheW protein OS=Desulfovibrio ferrophilus OX=241368 GN=DFE_1275 PE=4 SV=1	-0.510619	0.425324	A0A2Z6AXN6_9DELT	DFE_1275	0.38	0.7	8	8	6	11	5	15
Sensory box protein OS=Desulfovibrio ferrophilus OX=241368 GN=DFE_1383 PE=4 SV=1	-0.536145	0.312898	A0A2Z6AXY9_9DELT	DFE_1383	0.49	0.7	8	7	1	12	7	3
Type II secretion system protein E OS=Desulfovibrio ferrophilus OX=241368 GN=DFE_1398 PE=4 SV=1	-0.800114	0.494635	A0A2Z6AXZ1_9DELT	DFE_1398	0.32	0.6	8	3	0	7	4	6
Histidine kinase OS=Desulfovibrio ferrophilus OX=241368 GN=DFE_1460 PE=4 SV=1	1.39665	0.949704	A0A2Z6AYF0_9DELT	DFE_1460	0.11	2.6	8	4	2	2	1	2
Methyl-accepting chemotaxis sensory transducer with Cache sensor OS=Desulfovibrio ferrophilus OX=241368 GN=DFE_1524 PE=4 SV=1	-0.24928	0.305148	A0A2Z6AYH3_9DELT	DFE_1524	0.5	0.8	8	13	10	10	15	12
NAD(P)-bd_dom domain-containing protein OS=Desulfovibrio ferrophilus OX=241368 GN=DFE_1624 PE=4 SV=1	0.641144	0.487123	A0A2Z6AYT0_9DELT	DFE_1624	0.33	1.6	8	3	7	6	4	2
DUF89 domain-containing protein OS=Desulfovibrio ferrophilus OX=241368 GN=DFE_1653 PE=4 SV=1	-0.338318	0.542757	A0A2Z6AYQ8_9DELT	DFE_1653	0.29	0.8	8	5	8	9	9	9
Multi-sensor hybrid histidine kinase OS=Desulfovibrio ferrophilus OX=241368 GN=DFE_1788 PE=4 SV=1	0.286684	0.258134	A0A2Z6AZ30_9DELT	DFE_1788	0.55	1.2	8	7	11	7	6	9
Head-tail connector protein OS=Desulfovibrio ferrophilus OX=241368 GN=DFE_2029 PE=4 SV=1	0.0944819	0.110838	A0A2Z6AZZ0_9DELT	DFE_2029	0.77	1.1	8	7	9	8	9	6
Peptidylprolyl isomerase OS=Desulfovibrio ferrophilus OX=241368 GN=DFE_2050 PE=4 SV=1	0.257001	0.248481	A0A2Z6B065_9DELT	DFE_2050	0.56	1.2	8	5	4	6	6	2
Thiamine biosynthesis protein OS=Desulfovibrio ferrophilus OX=241368 GN=DFE_2258 PE=4 SV=1	0.774453	0.4554	A0A2Z6B0I0_9DELT	DFE_2258	0.35	1.7	8	6	2	5	0	4
Glycosyl transferase group 1 OS=Desulfovibrio ferrophilus OX=241368 GN=DFE_2540 PE=4 SV=1	0.378866	0.228408	A0A2Z6B1J7_9DELT	DFE_2540	0.59	1.3	8	31	12	12	13	14
Lipopolysaccharide biosynthesis protein OS=Desulfovibrio ferrophilus OX=241368 GN=DFE_2546 PE=4 SV=1	0.460854	0.366717	A0A2Z6B187_9DELT	DFE_2546	0.43	1.4	8	4	4	2	3	6
H+ transporting two-sector ATPase E subunit OS=Desulfovibrio ferrophilus OX=241368 GN=DFE_2622 PE=4 SV=1	0.242712	0.381676	A0A2Z6B1L4_9DELT	DFE_2622	0.42	1.2	8	7	8	9	6	5
Sensory box protein OS=Desulfovibrio ferrophilus OX=241368 GN=DFE_2652 PE=4 SV=1	-0.0196816	0.0208809	A0A2Z6B1P6_9DELT	DFE_2652	0.95	1	8	7	7	5	9	8
Response regulator receiver modulated metal dependent phosphohydrolase OS=Desulfovibrio ferrophilus OX=241368 GN=DFE_2692 PE=4 SV=1	-0.0726369	0.0494346	A0A2Z6B1U0_9DELT	DFE_2692	0.89	1	8	6	4	11	5	3
Histidine kinase OS=Desulfovibrio ferrophilus OX=241368 GN=DFE_2729 PE=4 SV=1	-0.686183	0.384296	A0A2Z6B1V3_9DELT	DFE_2729	0.41	0.6	8	4	4	8	14	3
Uncharacterized protein OS=Desulfovibrio ferrophilus OX=241368 GN=DFE_2859 PE=4 SV=1	-0.186282	0.293617	A0A2Z6B275_9DELT	DFE_2859	0.51	0.9	8	4	5	6	7	6
Amino acid ABC transporter substrate-binding protein OS=Desulfovibrio ferrophilus OX=241368 GN=DFE_2867 PE=4 SV=1	0.0782634	0.0835387	A0A2Z6B2B3_9DELT	DFE_2867	0.83	1.1	8	10	4	6	8	6
Iron-sulfur cluster-binding protein OS=Desulfovibrio ferrophilus OX=241368 GN=DFE_3292 PE=4 SV=1	1.49743	1.39488	A0A2Z6B3K9_9DELT	DFE_3292	0.04	2.8	8	5	4	3	3	0
DNA primase OS=Desulfovibrio ferrophilus OX=241368 GN=dnaG PE=3 SV=1	-0.588324	0.515375	A0A2Z6AX04_9DELT	dnaG	0.31	0.7	8	1	4	6	7	6
Cell division protein FtsZ OS=Desulfovibrio ferrophilus OX=241368 GN=ftsZ PE=3 SV=1	-0.171886	0.20488	A0A2Z6AZ67_9DELT	ftsZ	0.62	0.9	8	7	6	12	5	7
1,4-alpha-glucan branching enzyme GlgB OS=Desulfovibrio ferrophilus OX=241368 GN=glgB PE=3 SV=1	0.311193	0.0896758	A0A2Z6B3E7_9DELT	glgB	0.81	1.2	8	2	0	2	4	1
Serine hydroxymethyltransferase OS=Desulfovibrio ferrophilus OX=241368 GN=glyA PE=3 SV=1	0.380149	0.579376	A0A2Z6B090_9DELT	glyA	0.26	1.3	8	8	8	9	6	4
Glutamate-1-semialdehyde 2,1-aminomutase OS=Desulfovibrio ferrophilus OX=241368 GN=hemL PE=3 SV=1	-0.0264697	0.0222326	A0A2Z6B2M3_9DELT	hemL	0.95	1	8	4	6	4	7	7
Phenylacetate-coenzyme A ligase OS=Desulfovibrio ferrophilus OX=241368 GN=paaK PE=3 SV=1	-0.689208	0.716484	A0A2Z6AXL5_9DELT	paaK	0.19	0.6	8	8	3	9	7	13
Primosomal protein N' OS=Desulfovibrio ferrophilus OX=241368 GN=priA PE=3 SV=1	0.533851	0.537025	A0A2Z6AUU2_9DELT	priA	0.29	1.4	8	3	4	3	3	4
30S ribosomal protein S5 OS=Desulfovibrio ferrophilus OX=241368 GN=rpsE PE=3 SV=1	0.070909	0.0807413	A0A2Z6AV76_9DELT	rpsE	0.83	1.1	8	4	6	5	6	6
Multifunctional fusion protein OS=Desulfovibrio ferrophilus OX=241368 GN=secF PE=3 SV=1	-0.448887	0.294903	A0A2Z6AX35_9DELT	secF	0.51	0.7	8	2	3	6	8	3
Ornithine carbamoyltransferase OS=Desulfovibrio ferrophilus OX=241368 GN=argF PE=3 SV=1	0.0578447	0.0585055	A0A2Z6AUW1_9DELT	argF	0.87	1	7	6	3	7	3	5
Adenosylmethionine-8-amino-7-oxononanoate aminotransferase OS=Desulfovibrio ferrophilus OX=241368 GN=bioA PE=3 SV=1	0.258566	0.250503	A0A2Z6AY26_9DELT	bioA	0.56	1.2	7	6	7	6	8	3
FAD-dependent pyridine nucleotide-disulphide oxidoreductase OS=Desulfovibrio ferrophilus OX=241368 GN=DFE_0049 PE=4 SV=1	-1.06254	2.23314	A0A2Z6AU71_9DELT	DFE_0049	0.0058	0.5	7	4	4	13	9	9
Cytochrome c class I OS=Desulfovibrio ferrophilus OX=241368 GN=DFE_0064 PE=4 SV=1	-0.506109	0.329379	A0A2Z6AU95_9DELT	DFE_0064	0.47	0.7	7	3	1	3	5	6
Putative response regulator receiver modulated diguanylate cyclase/phosphodiesterase with PAS/PAC sensor(S) OS=Desulfovibrio ferrophilus OX=241368 GN=DFE_0134 PE=4 SV=1	-0.033521	0.0212655	A0A2Z6AUG7_9DELT	DFE_0134	0.95	1	7	15	7	7	8	14
Uncharacterized protein OS=Desulfovibrio ferrophilus OX=241368 GN=DFE_0182 PE=4 SV=1	0.196158	0.142253	A0A2Z6AUK5_9DELT	DFE_0182	0.72	1.1	7	3	4	4	6	2
Cysteine synthase OS=Desulfovibrio ferrophilus OX=241368 GN=DFE_0202 PE=4 SV=1	0.310821	0.18033	A0A2Z6AUM6_9DELT	DFE_0202	0.66	1.2	7	6	2	1	6	4
Methyl-accepting chemotaxis sensory transducer with Cache sensor OS=Desulfovibrio ferrophilus OX=241368 GN=DFE_0231 PE=4 SV=1	-0.0467475	0.0489873	A0A2Z6AUP7_9DELT	DFE_0231	0.89	1	7	10	4	7	6	8
Flagellin OS=Desulfovibrio ferrophilus OX=241368 GN=DFE_0352 PE=3 SV=1	-0.365463	0.181099	A0A2Z6AV33_9DELT	DFE_0352	0.66	0.8	7	3	0	2	3	4
PDDEXK_1 domain-containing protein OS=Desulfovibrio ferrophilus OX=241368 GN=DFE_0499 PE=4 SV=1	0.275263	0.270382	A0A2Z6AVL7_9DELT	DFE_0499	0.54	1.2	7	9	3	5	4	6
Uncharacterized protein OS=Desulfovibrio ferrophilus OX=241368 GN=DFE_0642 PE=4 SV=1	0.66902	0.364015	A0A2Z6AVX5_9DELT	DFE_0642	0.43	1.6	7	4	5	3	7	0
ABC transporter-like protein OS=Desulfovibrio ferrophilus OX=241368 GN=DFE_0815 PE=4 SV=1	-0.269732	0.593205	A0A2Z6AWD8_9DELT	DFE_0815	0.26	0.8	7	5	6	9	6	7
PAS domain S-box OS=Desulfovibrio ferrophilus OX=241368 GN=DFE_0821 PE=4 SV=1	0.304422	0.209343	A0A2Z6AWB5_9DELT	DFE_0821	0.62	1.2	7	15	5	5	7	9
ABC-type multidrug transport system, ATPase component OS=Desulfovibrio ferrophilus OX=241368 GN=DFE_0986 PE=4 SV=1	0.374517	0.23847	A0A2Z6AWT3_9DELT	DFE_0986	0.58	1.3	7	3	3	6	1	3
Electron transfer flavoprotein alpha subunit-like protein OS=Desulfovibrio ferrophilus OX=241368 GN=DFE_1052 PE=4 SV=1	0.923913	0.351729	A0A2Z6AX49_9DELT	DFE_1052	0.44	1.9	7	2	1	3	2	0
Pyruvate, water dikinase OS=Desulfovibrio ferrophilus OX=241368 GN=DFE_1094 PE=4 SV=1	-1.23677	1.94496	A0A2Z6AX77_9DELT	DFE_1094	0.011	0.4	7	5	8	21	14	14
Sirohydrochlorin cobaltochelatase OS=Desulfovibrio ferrophilus OX=241368 GN=DFE_1303 PE=3 SV=1	-0.0675682	0.105622	A0A2Z6AXR4_9DELT	DFE_1303	0.78	1	7	5	6	7	5	7
Methyl-accepting chemotaxis sensory transducer OS=Desulfovibrio ferrophilus OX=241368 GN=DFE_1335 PE=4 SV=1	-0.0745833	0.0361338	A0A2Z6AXU8_9DELT	DFE_1335	0.92	0.9	7	5	4	2	10	4
Tetratricopeptide repeat domain protein OS=Desulfovibrio ferrophilus OX=241368 GN=DFE_1401 PE=4 SV=1	0.826796	0.578496	A0A2Z6AXZ8_9DELT	DFE_1401	0.26	1.8	7	2	4	1	3	3
Sigma 54 interacting domain protein OS=Desulfovibrio ferrophilus OX=241368 GN=DFE_1438 PE=4 SV=1	0.462433	0.207176	A0A2Z6AY28_9DELT	DFE_1438	0.62	1.4	7	1	4	6	1	2
Type I secretion target GGXGXDXXX repeat protein domain protein OS=Desulfovibrio ferrophilus OX=241368 GN=DFE_1501 PE=4 SV=1	1.0213	0.525032	A0A2Z6AY91_9DELT	DFE_1501	0.3	2	7	2	2	1	3	1
Protein serine/threonine phosphatase OS=Desulfovibrio ferrophilus OX=241368 GN=DFE_1529 PE=4 SV=1	0.152485	0.334349	A0A2Z6AYK8_9DELT	DFE_1529	0.46	1.1	7	6	6	5	6	6
Uracil-xanthine permease OS=Desulfovibrio ferrophilus OX=241368 GN=DFE_1623 PE=4 SV=1	0.15373	0.214528	A0A2Z6AYM6_9DELT	DFE_1623	0.61	1.1	7	6	4	6	3	6
Methylenetetrahydrofolate reductase OS=Desulfovibrio ferrophilus OX=241368 GN=DFE_1625 PE=4 SV=1	0.0894872	0.0888161	A0A2Z6AYL3_9DELT	DFE_1625	0.82	1.1	7	12	5	7	7	8
D,D-heptose 1,7-bisphosphate phosphatase OS=Desulfovibrio ferrophilus OX=241368 GN=DFE_1649 PE=3 SV=1	0.674194	0.562907	A0A2Z6AYX4_9DELT	DFE_1649	0.27	1.6	7	3	3	4	1	3
Methyl-accepting chemotaxis sensory transducer with Cache sensor OS=Desulfovibrio ferrophilus OX=241368 GN=DFE_1668 PE=4 SV=1	0.425468	0.26324	A0A2Z6AYQ5_9DELT	DFE_1668	0.55	1.3	7	12	13	3	8	13
Integrase family protein OS=Desulfovibrio ferrophilus OX=241368 GN=DFE_1694 PE=3 SV=1	-0.0454214	0.0304585	A0A2Z6AZ01_9DELT	DFE_1694	0.93	1	7	6	2	8	4	3
Uncharacterized protein OS=Desulfovibrio ferrophilus OX=241368 GN=DFE_1717 PE=4 SV=1	0.0375867	0.0362598	A0A2Z6AZ26_9DELT	DFE_1717	0.92	1	7	5	7	8	4	7
HAMP domain protein OS=Desulfovibrio ferrophilus OX=241368 GN=DFE_1945 PE=4 SV=1	-0.123328	0.0945122	A0A2Z6AZH4_9DELT	DFE_1945	0.8	0.9	7	9	5	11	9	3
Aconitate hydratase OS=Desulfovibrio ferrophilus OX=241368 GN=DFE_2051 PE=4 SV=1	0.16674	0.26751	A0A2Z6AZS9_9DELT	DFE_2051	0.54	1.1	7	4	4	4	4	5
Flagellin OS=Desulfovibrio ferrophilus OX=241368 GN=DFE_2105 PE=3 SV=1	-0.65922	0.205889	A0A2Z6AZX7_9DELT	DFE_2105	0.62	0.6	7	0	1	1	7	3
Aldehyde ferredoxin oxidoreductase OS=Desulfovibrio ferrophilus OX=241368 GN=DFE_2161 PE=4 SV=1	0.535663	0.741665	A0A2Z6B040_9DELT	DFE_2161	0.18	1.4	7	5	3	4	2	4
Flagellar hook protein FlgE OS=Desulfovibrio ferrophilus OX=241368 GN=DFE_2173 PE=3 SV=1	-0.319232	0.3138	A0A2Z6B060_9DELT	DFE_2173	0.49	0.8	7	2	4	6	4	6
Uncharacterized protein OS=Desulfovibrio ferrophilus OX=241368 GN=DFE_2365 PE=4 SV=1	-0.178637	0.14463	A0A2Z6B0R2_9DELT	DFE_2365	0.72	0.9	7	11	4	7	11	6
Endopeptidase La OS=Desulfovibrio ferrophilus OX=241368 GN=DFE_2382 PE=3 SV=1	-0.0937289	0.0516685	A0A2Z6B0Y5_9DELT	DFE_2382	0.89	0.9	7	5	1	6	5	2
Methyl-accepting chemotaxis protein OS=Desulfovibrio ferrophilus OX=241368 GN=DFE_2448 PE=4 SV=1	-0.241717	0.128004	A0A2Z6B121_9DELT	DFE_2448	0.74	0.8	7	3	3	7	1	7
Uncharacterized protein OS=Desulfovibrio ferrophilus OX=241368 GN=DFE_2554 PE=4 SV=1	-0.178436	0.574367	A0A2Z6B1H0_9DELT	DFE_2554	0.27	0.9	7	7	4	8	6	6
Mannose-1-phosphate guanylyltransferase/mannose-6-phosphate isomerase OS=Desulfovibrio ferrophilus OX=241368 GN=DFE_2581 PE=3 SV=1	1.13266	1.08358	A0A2Z6B1A6_9DELT	DFE_2581	0.082	2.2	7	5	2	2	2	2
Ribonuclease II OS=Desulfovibrio ferrophilus OX=241368 GN=DFE_2612 PE=4 SV=1	0.681494	0.84045	A0A2Z6B1K4_9DELT	DFE_2612	0.14	1.6	7	6	7	7	3	3
Carbon monoxide dehydrogenase OS=Desulfovibrio ferrophilus OX=241368 GN=DFE_2686 PE=4 SV=1	0.338611	0.281036	A0A2Z6B1P2_9DELT	DFE_2686	0.52	1.3	7	11	4	7	3	7
Putative RNA methylase OS=Desulfovibrio ferrophilus OX=241368 GN=DFE_2732 PE=4 SV=1	0.497306	0.535562	A0A2Z6B1Y7_9DELT	DFE_2732	0.29	1.4	7	4	5	2	4	5
Copper-translocating P-type ATPase OS=Desulfovibrio ferrophilus OX=241368 GN=DFE_2834 PE=3 SV=1	0.731267	0.783853	A0A2Z6B2A0_9DELT	DFE_2834	0.16	1.7	7	4	4	4	4	1
Diguanylate cyclase/phosphodiesterase with PAS/PAC sensor(S) OS=Desulfovibrio ferrophilus OX=241368 GN=DFE_2865 PE=4 SV=1	-0.319227	0.962641	A0A2Z6B290_9DELT	DFE_2865	0.11	0.8	7	6	6	10	7	7
FAD linked oxidase domain protein OS=Desulfovibrio ferrophilus OX=241368 GN=DFE_2871 PE=4 SV=1	-0.550621	0.606007	A0A2Z6B251_9DELT	DFE_2871	0.25	0.7	7	4	2	7	4	7
Diguanylate phosphodiesterase OS=Desulfovibrio ferrophilus OX=241368 GN=DFE_3002 PE=4 SV=1	0.0439628	0.0632174	A0A2Z6B2R0_9DELT	DFE_3002	0.86	1	7	5	4	4	6	5
Multi-sensor signal transduction histidine kinase OS=Desulfovibrio ferrophilus OX=241368 GN=DFE_3105 PE=4 SV=1	0.480154	0.360208	A0A2Z6B2W4_9DELT	DFE_3105	0.44	1.4	7	4	3	6	1	3
Uncharacterized protein OS=Desulfovibrio ferrophilus OX=241368 GN=DFE_3144 PE=4 SV=1	0.399169	0.327156	A0A2Z6B379_9DELT	DFE_3144	0.47	1.3	7	4	8	6	6	3
DNA helicase OS=Desulfovibrio ferrophilus OX=241368 GN=DFE_3264 PE=3 SV=1	-0.0232598	0.0159741	A0A2Z6B3K3_9DELT	DFE_3264	0.96	1	7	6	3	8	6	2
C_GCAxxG_C_C family protein OS=Desulfovibrio ferrophilus OX=241368 GN=DFE_3267 PE=4 SV=1	-1.36319	1.00513	A0A2Z6B3F9_9DELT	DFE_3267	0.099	0.4	7	2	2	5	11	10
Fis family transcriptional regulator OS=Desulfovibrio ferrophilus OX=241368 GN=DFE_3288 PE=4 SV=1	0.820848	0.49311	A0A2Z6B3A4_9DELT	DFE_3288	0.32	1.8	7	9	2	6	3	1
Type IV secretion/conjugal transfer ATPase, VirB4 family OS=Desulfovibrio ferrophilus OX=241368 GN=DFE_A0001 PE=4 SV=1	0.101347	0.0432886	A0A2Z6B452_9DELT	DFE_A0001	0.91	1.1	7	1	3	4	5	1
Type IV secretory system Conjugative DNA transfer family protein OS=Desulfovibrio ferrophilus OX=241368 GN=DFE_A0047 PE=4 SV=1	0.439735	0.705827	A0A2Z6B424_9DELT	DFE_A0047	0.2	1.4	7	4	3	4	3	3
GDP-L-fucose synthase OS=Desulfovibrio ferrophilus OX=241368 GN=fcl PE=3 SV=1	0.189621	0.114638	A0A2Z6B0L7_9DELT	fcl	0.77	1.1	7	4	4	5	7	1
ATP-dependent zinc metalloprotease FtsH OS=Desulfovibrio ferrophilus OX=241368 GN=ftsH PE=3 SV=1	0.0181888	0.0202318	A0A2Z6AUV1_9DELT	ftsH	0.95	1	7	6	3	4	6	5
Signal recognition particle receptor FtsY OS=Desulfovibrio ferrophilus OX=241368 GN=ftsY PE=3 SV=1	-0.491137	0.268711	A0A2Z6B3H8_9DELT	ftsY	0.54	0.7	7	5	4	15	4	4
Inosine-5'-monophosphate dehydrogenase OS=Desulfovibrio ferrophilus OX=241368 GN=guaB PE=3 SV=1	-0.18233	0.133796	A0A2Z6AYU3_9DELT	guaB	0.73	0.9	7	6	8	6	6	12
DNA gyrase subunit A OS=Desulfovibrio ferrophilus OX=241368 GN=gyrA PE=3 SV=1	0.220925	0.232251	A0A2Z6B1S0_9DELT	gyrA	0.59	1.2	7	9	11	8	8	8
S-adenosylmethionine synthase OS=Desulfovibrio ferrophilus OX=241368 GN=metK PE=3 SV=1	0.564546	0.496905	A0A2Z6B272_9DELT	metK	0.32	1.5	7	8	4	8	2	3
DNA mismatch repair protein MutS OS=Desulfovibrio ferrophilus OX=241368 GN=mutS PE=3 SV=1	-0.298857	0.311718	A0A2Z6AWV5_9DELT	mutS	0.49	0.8	7	4	2	5	4	6
Phenylalanine--tRNA ligase beta subunit OS=Desulfovibrio ferrophilus OX=241368 GN=pheT PE=3 SV=1	-0.652805	0.408869	A0A2Z6B0Z3_9DELT	pheT	0.39	0.6	7	0	3	4	5	6
NAD(P) transhydrogenase subunit beta OS=Desulfovibrio ferrophilus OX=241368 GN=pntB PE=3 SV=1	0.106777	0.0453097	A0A2Z6AV23_9DELT	pntB	0.9	1.1	7	6	0	5	2	4
Peptide chain release factor 2 OS=Desulfovibrio ferrophilus OX=241368 GN=prfB PE=3 SV=1	-0.160326	0.0810157	A0A2Z6AWG7_9DELT	prfB	0.83	0.9	7	4	1	2	6	4
ATP-dependent RecD-like DNA helicase OS=Desulfovibrio ferrophilus OX=241368 GN=recD2 PE=3 SV=1	0.0783204	0.0471152	A0A2Z6AXC5_9DELT	recD2	0.9	1.1	7	2	3	4	5	2
Riboflavin biosynthesis protein RibBA OS=Desulfovibrio ferrophilus OX=241368 GN=ribBA PE=3 SV=1	0.727948	0.744778	A0A2Z6B0B4_9DELT	ribBA	0.18	1.7	7	5	2	3	3	2
Dual-specificity RNA methyltransferase RlmN OS=Desulfovibrio ferrophilus OX=241368 GN=rlmN PE=3 SV=1	-0.549364	0.330164	A0A2Z6B227_9DELT	rlmN	0.47	0.7	7	6	2	9	10	2
DNA-directed RNA polymerase subunit alpha OS=Desulfovibrio ferrophilus OX=241368 GN=rpoA PE=3 SV=1	0.115496	0.0565532	A0A2Z6AV70_9DELT	rpoA	0.88	1.1	7	3	6	6	1	8
Asparagine--tRNA ligase OS=Desulfovibrio ferrophilus OX=241368 GN=asnS PE=3 SV=1	-0.158536	0.055404	A0A2Z6B396_9DELT	asnS	0.88	0.9	6	2	0	4	1	3
Outer membrane protein assembly factor BamA OS=Desulfovibrio ferrophilus OX=241368 GN=bamA PE=3 SV=1	0.17494	0.122902	A0A2Z6AV32_9DELT	bamA	0.75	1.1	6	13	4	8	7	5
Protein-glutamate methylesterase/protein-glutamine glutaminase OS=Desulfovibrio ferrophilus OX=241368 GN=cheB PE=3 SV=1	-0.10346	0.0550768	A0A2Z6AWA5_9DELT	cheB	0.88	0.9	6	2	1	4	3	2
Glutamate synthase (NADPH) small subunit OS=Desulfovibrio ferrophilus OX=241368 GN=DFE_0025 PE=4 SV=1	0.869996	0.590746	A0A2Z6AU48_9DELT	DFE_0025	0.26	1.8	6	5	2	4	3	0
RNA polymerase sigma factor, sigma-70 family protein OS=Desulfovibrio ferrophilus OX=241368 GN=DFE_0080 PE=3 SV=1	0.703295	0.346563	A0A2Z6AUE6_9DELT	DFE_0080	0.45	1.6	6	2	4	0	5	2
PAS/PAC sensor signal transduction histidine kinase OS=Desulfovibrio ferrophilus OX=241368 GN=DFE_0093 PE=4 SV=1	0.394726	0.857769	A0A2Z6AUB9_9DELT	DFE_0093	0.14	1.3	6	6	6	6	4	4
DEAD/DEAH box helicase domain protein OS=Desulfovibrio ferrophilus OX=241368 GN=DFE_0100 PE=3 SV=1	0.379215	0.219759	A0A2Z6AUG0_9DELT	DFE_0100	0.6	1.3	6	4	1	4	3	1
Proposed homoserine kinase OS=Desulfovibrio ferrophilus OX=241368 GN=DFE_0104 PE=4 SV=1	0.0638817	0.0901815	A0A2Z6AUD4_9DELT	DFE_0104	0.81	1	6	5	4	4	4	6
Methyl-accepting chemotaxis sensory transducer with Pas/Pac sensor OS=Desulfovibrio ferrophilus OX=241368 GN=DFE_0195 PE=4 SV=1	-0.208706	0.157168	A0A2Z6AUL4_9DELT	DFE_0195	0.7	0.9	6	4	3	8	5	2
dTDP-glucose 4,6-dehydratase OS=Desulfovibrio ferrophilus OX=241368 GN=DFE_0440 PE=3 SV=1	0.269452	0.229566	A0A2Z6AVF8_9DELT	DFE_0440	0.59	1.2	6	2	3	4	2	3
F5/8 type C domain protein OS=Desulfovibrio ferrophilus OX=241368 GN=DFE_0453 PE=4 SV=1	-0.134657	0.140672	A0A2Z6AVA7_9DELT	DFE_0453	0.72	0.9	6	3	4	4	4	6
Metal dependent phosphohydrolase domain-containing protein OS=Desulfovibrio ferrophilus OX=241368 GN=DFE_0581 PE=4 SV=1	0.203582	0.208304	A0A2Z6AVP2_9DELT	DFE_0581	0.62	1.2	6	6	4	7	5	2
Formate dehydrogenase subunit alpha OS=Desulfovibrio ferrophilus OX=241368 GN=DFE_0627 PE=3 SV=1	0.263313	0.213367	A0A2Z6AVW5_9DELT	DFE_0627	0.61	1.2	6	10	10	5	7	10
ABC transporter, periplasmic substrate-binding protein OS=Desulfovibrio ferrophilus OX=241368 GN=DFE_0636 PE=4 SV=1	0.906772	0.309388	A0A2Z6AVT4_9DELT	DFE_0636	0.49	1.9	6	1	1	2	2	0
Fatty-acid--CoA ligase OS=Desulfovibrio ferrophilus OX=241368 GN=DFE_0704 PE=4 SV=1	0.653796	0.796739	A0A2Z6AW31_9DELT	DFE_0704	0.16	1.6	6	10	7	7	3	5
Family 3 extracellular solute-binding protein OS=Desulfovibrio ferrophilus OX=241368 GN=DFE_0799 PE=3 SV=1	0.882198	0.524181	A0A2Z6AWF3_9DELT	DFE_0799	0.3	1.8	6	7	1	2	3	2
Uncharacterized protein OS=Desulfovibrio ferrophilus OX=241368 GN=DFE_0835 PE=4 SV=1	0.486923	0.295299	A0A2Z6AWF8_9DELT	DFE_0835	0.51	1.4	6	2	2	4	2	1
Uncharacterized protein OS=Desulfovibrio ferrophilus OX=241368 GN=DFE_0878 PE=4 SV=1	-0.193453	0.0472851	A0A2Z6AWI4_9DELT	DFE_0878	0.9	0.9	6	0	0	3	2	1
Flagellin OS=Desulfovibrio ferrophilus OX=241368 GN=DFE_0943 PE=3 SV=1	2.38009	1.38294	A0A2Z6AWP1_9DELT	DFE_0943	0.041	5.2	6	2	4	1	0	1
Adenylate/guanylate cyclase with Chase sensor OS=Desulfovibrio ferrophilus OX=241368 GN=DFE_0964 PE=4 SV=1	-0.0158121	0.0129168	A0A2Z6AWU5_9DELT	DFE_0964	0.97	1	6	7	3	8	5	3
Putative sensory box protein OS=Desulfovibrio ferrophilus OX=241368 GN=DFE_0971 PE=4 SV=1	0.813521	0.693578	A0A2Z6AWR6_9DELT	DFE_0971	0.2	1.8	6	8	8	6	1	6
L-aspartate oxidase OS=Desulfovibrio ferrophilus OX=241368 GN=DFE_1034 PE=3 SV=1	-0.238302	0.0742108	A0A2Z6AX16_9DELT	DFE_1034	0.84	0.8	6	2	0	1	2	5
HD domain-containing protein OS=Desulfovibrio ferrophilus OX=241368 GN=DFE_1144 PE=4 SV=1	0.291648	0.0556469	A0A2Z6AXC7_9DELT	DFE_1144	0.88	1.2	6	0	0	0	3	1
Methyl-accepting chemotaxis sensory transducer OS=Desulfovibrio ferrophilus OX=241368 GN=DFE_1304 PE=4 SV=1	0.021746	0.0146587	A0A2Z6AXU7_9DELT	DFE_1304	0.97	1	6	5	2	3	6	3
Uncharacterized protein OS=Desulfovibrio ferrophilus OX=241368 GN=DFE_1322 PE=3 SV=1	0.508659	0.317306	A0A2Z6AXV6_9DELT	DFE_1322	0.48	1.4	6	20	8	9	10	5
ATP-grasp domain-containing protein OS=Desulfovibrio ferrophilus OX=241368 GN=DFE_1414 PE=4 SV=1	0.820588	0.509065	A0A2Z6AY84_9DELT	DFE_1414	0.31	1.8	6	5	4	0	6	2
4Fe-4S ferredoxin OS=Desulfovibrio ferrophilus OX=241368 GN=DFE_1445 PE=4 SV=1	0.853405	1.30697	A0A2Z6AY41_9DELT	DFE_1445	0.049	1.8	6	9	5	4	4	3
Signal transduction histidine kinase OS=Desulfovibrio ferrophilus OX=241368 GN=DFE_1453 PE=4 SV=1	0.42122	0.22158	A0A2Z6AY58_9DELT	DFE_1453	0.6	1.3	6	3	2	4	4	0
DsbA oxidoreductase family protein OS=Desulfovibrio ferrophilus OX=241368 GN=DFE_1463 PE=4 SV=1	1.35402	0.981873	A0A2Z6AY69_9DELT	DFE_1463	0.1	2.6	6	7	3	2	0	4
Thiamine biosynthesis protein ThiF OS=Desulfovibrio ferrophilus OX=241368 GN=DFE_1469 PE=4 SV=1	0.814827	0.556823	A0A2Z6AYF2_9DELT	DFE_1469	0.28	1.8	6	3	3	5	1	1
Nitrogenase MoFe cofactor biosynthesis protein NifE OS=Desulfovibrio ferrophilus OX=241368 GN=DFE_1484 PE=3 SV=1	-0.267576	0.252182	A0A2Z6AYD8_9DELT	DFE_1484	0.56	0.8	6	4	2	7	3	4
RTX toxins and related Ca2+-binding protein OS=Desulfovibrio ferrophilus OX=241368 GN=DFE_1502 PE=4 SV=1	0.304325	0.289031	A0A2Z6AYD2_9DELT	DFE_1502	0.51	1.2	6	4	5	3	3	6
Sulfate adenylyltransferase OS=Desulfovibrio ferrophilus OX=241368 GN=DFE_1762 PE=4 SV=1	0.454769	0.140645	A0A2Z6AZ46_9DELT	DFE_1762	0.72	1.4	6	2	0	1	1	3
Endoribonuclease L-PSP OS=Desulfovibrio ferrophilus OX=241368 GN=DFE_1777 PE=4 SV=1	0.214552	0.219221	A0A2Z6AZ88_9DELT	DFE_1777	0.6	1.2	6	3	4	3	5	3
Ser/Thr protein kinase OS=Desulfovibrio ferrophilus OX=241368 GN=DFE_1831 PE=4 SV=1	1.3005	0.696351	A0A2Z6AZ62_9DELT	DFE_1831	0.2	2.5	6	2	6	3	3	0
Metal-dependent phosphohydrolase OS=Desulfovibrio ferrophilus OX=241368 GN=DFE_1846 PE=4 SV=1	0.715059	0.426908	A0A2Z6AZA1_9DELT	DFE_1846	0.37	1.6	6	5	1	4	2	1
ABC transporter OS=Desulfovibrio ferrophilus OX=241368 GN=DFE_1868 PE=4 SV=1	1.3887	0.553081	A0A2Z6AZA5_9DELT	DFE_1868	0.28	2.6	6	2	2	4	0	0
Radical SAM protein OS=Desulfovibrio ferrophilus OX=241368 GN=DFE_1924 PE=4 SV=1	-0.299489	0.184021	A0A2Z6AZM9_9DELT	DFE_1924	0.65	0.8	6	5	1	7	5	2
PAS/PAC sensor signal transduction histidine kinase OS=Desulfovibrio ferrophilus OX=241368 GN=DFE_1948 PE=4 SV=1	0.277194	0.267243	A0A2Z6AZL7_9DELT	DFE_1948	0.54	1.2	6	11	5	7	4	7
Methyl-accepting chemotaxis sensory transducer with Pas/Pac sensor OS=Desulfovibrio ferrophilus OX=241368 GN=DFE_2005 PE=4 SV=1	0.0351006	0.0442412	A0A2Z6AZN1_9DELT	DFE_2005	0.9	1	6	5	6	7	6	4
Extracellular ligand-binding receptor OS=Desulfovibrio ferrophilus OX=241368 GN=DFE_2062 PE=4 SV=1	1.16746	0.570987	A0A2Z6AZZ5_9DELT	DFE_2062	0.27	2.2	6	2	2	0	1	3
HTH gntR-type domain-containing protein OS=Desulfovibrio ferrophilus OX=241368 GN=DFE_2094 PE=4 SV=1	-0.25474	0.105885	A0A2Z6B041_9DELT	DFE_2094	0.78	0.8	6	2	2	2	2	7
Phosphoenolpyruvate-protein phosphotransferase OS=Desulfovibrio ferrophilus OX=241368 GN=DFE_2130 PE=3 SV=1	-0.79411	0.441296	A0A2Z6B0D7_9DELT	DFE_2130	0.36	0.6	6	2	0	3	4	5
PTS system mannose/fructose/sorbose family IID component OS=Desulfovibrio ferrophilus OX=241368 GN=DFE_2132 PE=4 SV=1	-0.21676	0.143143	A0A2Z6B080_9DELT	DFE_2132	0.72	0.9	6	6	1	5	3	6
ABC transporter substrate-binding protein OS=Desulfovibrio ferrophilus OX=241368 GN=DFE_2201 PE=4 SV=1	-0.398368	0.193415	A0A2Z6B073_9DELT	DFE_2201	0.64	0.8	6	1	2	2	6	3
PAS/PAC sensor signal transduction histidine kinase OS=Desulfovibrio ferrophilus OX=241368 GN=DFE_2207 PE=4 SV=1	0.547192	0.767606	A0A2Z6B0D8_9DELT	DFE_2207	0.17	1.5	6	3	3	3	2	3
Uncharacterized protein OS=Desulfovibrio ferrophilus OX=241368 GN=DFE_2244 PE=4 SV=1	0.190632	0.218191	A0A2Z6B0K6_9DELT	DFE_2244	0.61	1.1	6	6	7	6	4	7
NLP/P60 protein OS=Desulfovibrio ferrophilus OX=241368 GN=DFE_2263 PE=4 SV=1	0.781848	0.324781	A0A2Z6B0E8_9DELT	DFE_2263	0.47	1.7	6	2	1	3	2	0
Putative NADH:flavin oxidoreductase OS=Desulfovibrio ferrophilus OX=241368 GN=DFE_2271 PE=4 SV=1	0.447776	0.298378	A0A2Z6B0E2_9DELT	DFE_2271	0.5	1.4	6	3	7	3	6	3
Radical SAM domain protein OS=Desulfovibrio ferrophilus OX=241368 GN=DFE_2308 PE=4 SV=1	-1.01596	0.381823	A0A2Z6B0M8_9DELT	DFE_2308	0.42	0.5	6	1	0	2	7	3
Putative sensory box protein OS=Desulfovibrio ferrophilus OX=241368 GN=DFE_2336 PE=4 SV=1	0.306117	0.340458	A0A2Z6B0N6_9DELT	DFE_2336	0.46	1.2	6	8	4	3	6	5
L-serine ammonia-lyase OS=Desulfovibrio ferrophilus OX=241368 GN=DFE_2419 PE=4 SV=1	-1.08529	0.602491	A0A2Z6B111_9DELT	DFE_2419	0.25	0.5	6	1	1	9	4	3
Class I peptide chain release factor OS=Desulfovibrio ferrophilus OX=241368 GN=DFE_2422 PE=4 SV=1	-0.588392	0.571735	A0A2Z6B125_9DELT	DFE_2422	0.27	0.7	6	3	1	6	4	4
Uncharacterized protein OS=Desulfovibrio ferrophilus OX=241368 GN=DFE_2441 PE=4 SV=1	-1.29203	0.924199	A0A2Z6B0W7_9DELT	DFE_2441	0.12	0.4	6	6	0	13	5	9
Mg chelatase subunit ChlI OS=Desulfovibrio ferrophilus OX=241368 GN=DFE_2443 PE=4 SV=1	0.122476	0.198984	A0A2Z6B0X8_9DELT	DFE_2443	0.63	1.1	6	4	5	6	4	4
Heterodisulfide reductase subunit A OS=Desulfovibrio ferrophilus OX=241368 GN=DFE_2487 PE=4 SV=1	-0.631201	0.518607	A0A2Z6B180_9DELT	DFE_2487	0.3	0.6	6	4	3	3	8	8
Extracellular solute-binding protein family 1 OS=Desulfovibrio ferrophilus OX=241368 GN=DFE_2501 PE=4 SV=1	1.11889	1.35158	A0A2Z6B123_9DELT	DFE_2501	0.045	2.2	6	4	5	3	1	3
Endopolygalacturonase OS=Desulfovibrio ferrophilus OX=241368 GN=DFE_2543 PE=4 SV=1	-0.0461475	0.0704061	A0A2Z6B174_9DELT	DFE_2543	0.85	1	6	9	7	8	8	7
Methyltransferase type 11 OS=Desulfovibrio ferrophilus OX=241368 GN=DFE_2599 PE=4 SV=1	0.200435	0.102763	A0A2Z6B1I2_9DELT	DFE_2599	0.79	1.1	6	7	4	1	9	4
Flagellar M-ring protein OS=Desulfovibrio ferrophilus OX=241368 GN=DFE_2620 PE=3 SV=1	-0.956118	1.22809	A0A2Z6B1S3_9DELT	DFE_2620	0.059	0.5	6	2	3	9	5	7
TRAP dicarboxylate transporter, DctM subunit OS=Desulfovibrio ferrophilus OX=241368 GN=DFE_2708 PE=4 SV=1	-0.132901	0.173094	A0A2Z6B1R6_9DELT	DFE_2708	0.67	0.9	6	3	4	4	5	5
Uncharacterized protein OS=Desulfovibrio ferrophilus OX=241368 GN=DFE_2717 PE=4 SV=1	1.07886	0.291953	A0A2Z6B1V9_9DELT	DFE_2717	0.51	2.1	6	0	1	1	1	1
Deoxyribodipyrimidine photolyase OS=Desulfovibrio ferrophilus OX=241368 GN=DFE_2721 PE=4 SV=1	-0.486781	0.519085	A0A2Z6B1P9_9DELT	DFE_2721	0.3	0.7	6	9	6	7	9	13
Putative transcriptional regulator, Crp/Fnr family OS=Desulfovibrio ferrophilus OX=241368 GN=DFE_2757 PE=4 SV=1	0.249443	0.389846	A0A2Z6B202_9DELT	DFE_2757	0.41	1.2	6	7	7	5	6	6
Endopeptidase La OS=Desulfovibrio ferrophilus OX=241368 GN=DFE_2765 PE=3 SV=1	0.0973826	0.103154	A0A2Z6B1Y6_9DELT	DFE_2765	0.79	1.1	6	3	4	4	3	5
Response regulator receiver OS=Desulfovibrio ferrophilus OX=241368 GN=DFE_2818 PE=4 SV=1	-0.212826	0.201521	A0A2Z6B220_9DELT	DFE_2818	0.63	0.9	6	18	10	14	13	13
Uncharacterized protein OS=Desulfovibrio ferrophilus OX=241368 GN=DFE_2895 PE=4 SV=1	-0.193251	0.224909	A0A2Z6B2B5_9DELT	DFE_2895	0.6	0.9	6	4	4	7	3	6
Beta-lactamase superfamily hydrolase OS=Desulfovibrio ferrophilus OX=241368 GN=DFE_2978 PE=4 SV=1	0.129408	0.123733	A0A2Z6B2G8_9DELT	DFE_2978	0.75	1.1	6	8	10	9	7	7
Class V aminotransferase OS=Desulfovibrio ferrophilus OX=241368 GN=DFE_3027 PE=3 SV=1	0.0231611	0.0102898	A0A2Z6B2R9_9DELT	DFE_3027	0.98	1	6	2	2	1	3	5
Acriflavin resistance protein OS=Desulfovibrio ferrophilus OX=241368 GN=DFE_3134 PE=3 SV=1	-0.230059	0.190522	A0A2Z6B369_9DELT	DFE_3134	0.64	0.9	6	3	5	9	4	4
Aromatic amino acid beta-eliminating lyase/threonine aldolase OS=Desulfovibrio ferrophilus OX=241368 GN=DFE_3196 PE=4 SV=1	-0.12465	0.0549526	A0A2Z6B349_9DELT	DFE_3196	0.88	0.9	6	1	1	3	3	2
Family 3 extracellular solute-binding protein OS=Desulfovibrio ferrophilus OX=241368 GN=DFE_3198 PE=4 SV=1	0.865822	1.70156	A0A2Z6B313_9DELT	DFE_3198	0.02	1.8	6	4	3	3	2	2
Diguanylate cyclase and serine/threonine protein kinase with TPR repeats OS=Desulfovibrio ferrophilus OX=241368 GN=DFE_3232 PE=4 SV=1	-0.0931293	0.0636898	A0A2Z6B3E1_9DELT	DFE_3232	0.86	0.9	6	4	1	5	3	3
Signal transduction histidine kinase, nitrogen specific, NtrB OS=Desulfovibrio ferrophilus OX=241368 GN=DFE_3287 PE=4 SV=1	-0.168832	0.14148	A0A2Z6B3I0_9DELT	DFE_3287	0.72	0.9	6	11	10	16	7	9
Iron-sulfur binding protein OS=Desulfovibrio ferrophilus OX=241368 GN=DFE_3296 PE=4 SV=1	0.216406	0.167563	A0A2Z6B3E8_9DELT	DFE_3296	0.68	1.2	6	3	5	3	6	3
Putative PAS/PAC sensor protein OS=Desulfovibrio ferrophilus OX=241368 GN=DFE_3356 PE=4 SV=1	-0.702017	2.79906	A0A2Z6B3K6_9DELT	DFE_3356	0.0016	0.6	6	5	4	8	8	8
1-deoxy-D-xylulose-5-phosphate synthase OS=Desulfovibrio ferrophilus OX=241368 GN=dxs PE=3 SV=1	0.192787	0.152478	A0A2Z6AVL3_9DELT	dxs	0.7	1.1	6	3	3	2	5	3
Flagellar P-ring protein OS=Desulfovibrio ferrophilus OX=241368 GN=flgI PE=3 SV=1	-0.470261	0.196107	A0A2Z6AXG6_9DELT	flgI	0.64	0.7	6	6	2	3	12	3
Fumarate reductase flavoprotein subunit OS=Desulfovibrio ferrophilus OX=241368 GN=frdA PE=4 SV=1	0.71833	0.426968	A0A2Z6AVV0_9DELT	frdA	0.37	1.6	6	2	6	5	1	3
Elongation factor G OS=Desulfovibrio ferrophilus OX=241368 GN=fusA PE=3 SV=1	-0.391103	0.2946	A0A2Z6AV56_9DELT	fusA	0.51	0.8	6	1	3	6	3	4
Phosphoglucosamine mutase OS=Desulfovibrio ferrophilus OX=241368 GN=glmM PE=3 SV=1	-0.441289	0.22571	A0A2Z6AUT3_9DELT	glmM	0.59	0.7	6	1	2	7	3	2
Isoleucine--tRNA ligase OS=Desulfovibrio ferrophilus OX=241368 GN=ileS PE=3 SV=1	-0.796983	0.673893	A0A2Z6AWX1_9DELT	ileS	0.21	0.6	6	9	1	10	6	10
4-hydroxy-3-methylbut-2-enyl diphosphate reductase OS=Desulfovibrio ferrophilus OX=241368 GN=ispH PE=3 SV=1	0.0251637	0.00708487	A0A2Z6AXJ3_9DELT	ispH	0.98	1	6	1	1	1	5	1
DNA ligase OS=Desulfovibrio ferrophilus OX=241368 GN=ligA PE=3 SV=1	-0.270074	0.215051	A0A2Z6AWG0_9DELT	ligA	0.61	0.8	6	5	3	3	8	5
Response regulator PleD OS=Desulfovibrio ferrophilus OX=241368 GN=pleD PE=4 SV=1	-0.286268	0.151889	A0A2Z6B1X2_9DELT	pleD	0.7	0.8	6	5	0	4	3	5
Gamma-glutamyl phosphate reductase OS=Desulfovibrio ferrophilus OX=241368 GN=proA PE=3 SV=1	-1.31832	0.628333	A0A2Z6AUM8_9DELT	proA	0.24	0.4	6	0	0	6	4	3
Phosphate import ATP-binding protein PstB OS=Desulfovibrio ferrophilus OX=241368 GN=pstB PE=3 SV=1	0.518084	0.273916	A0A2Z6B3D8_9DELT	pstB	0.53	1.4	6	4	1	2	1	4
Phosphoribosylformylglycinamidine synthase subunit PurL OS=Desulfovibrio ferrophilus OX=241368 GN=purL PE=3 SV=1	0.0154848	0.00643863	A0A2Z6B2P0_9DELT	purL	0.99	1	6	5	0	5	3	2
Dihydroorotase OS=Desulfovibrio ferrophilus OX=241368 GN=pyrC PE=3 SV=1	-0.585968	0.176282	A0A2Z6B1Z6_9DELT	pyrC	0.67	0.7	6	2	1	2	1	9
DNA repair protein RadA OS=Desulfovibrio ferrophilus OX=241368 GN=radA PE=3 SV=1	1.17296	2.32322	A0A2Z6AXE2_9DELT	radA	0.0048	2.3	6	5	3	2	2	2
ATP-dependent RNA helicase RhlE OS=Desulfovibrio ferrophilus OX=241368 GN=rhlE-2 PE=3 SV=1	0.61155	0.219822	A0A2Z6B332_9DELT	rhlE-2	0.6	1.5	6	4	0	3	3	0
50S ribosomal protein L2 OS=Desulfovibrio ferrophilus OX=241368 GN=rplB PE=3 SV=1	0.448421	0.758076	A0A2Z6AV77_9DELT	rplB	0.17	1.4	6	5	5	6	3	3
Protein translocase subunit SecA OS=Desulfovibrio ferrophilus OX=241368 GN=secA PE=3 SV=1	-0.00794041	0.00393468	A0A2Z6B0C8_9DELT	secA	0.99	1	6	8	3	9	7	1
tRNA-specific adenosine deaminase OS=Desulfovibrio ferrophilus OX=241368 GN=tadA PE=3 SV=1	-0.0409555	0.0124738	A0A2Z6AWJ2_9DELT	tadA	0.97	1	6	2	0	1	2	4
tRNA modification GTPase MnmE OS=Desulfovibrio ferrophilus OX=241368 GN=trmE PE=3 SV=1	-0.252957	0.685332	A0A2Z6B0M9_9DELT	trmE	0.21	0.8	6	5	5	6	7	6
tRNA-specific 2-thiouridylase MnmA OS=Desulfovibrio ferrophilus OX=241368 GN=trmU PE=3 SV=1	0.0994751	0.0810828	A0A2Z6AVA1_9DELT	trmU	0.83	1.1	6	4	6	4	4	7
Tryptophan synthase beta chain OS=Desulfovibrio ferrophilus OX=241368 GN=trpB PE=3 SV=1	0.934512	0.195442	A0A2Z6B2P7_9DELT	trpB	0.64	1.9	6	1	0	0	0	3
Glucose-6-phosphate 1-dehydrogenase OS=Desulfovibrio ferrophilus OX=241368 GN=zwf PE=3 SV=1	0.58426	0.539534	A0A2Z6B2D4_9DELT	zwf	0.29	1.5	6	5	7	2	5	5
Aspartate--tRNA(Asp/Asn) ligase OS=Desulfovibrio ferrophilus OX=241368 GN=aspS PE=3 SV=1	-0.177545	0.228511	A0A2Z6B1L8_9DELT	aspS	0.59	0.9	5	3	2	5	3	3
Cobalt-precorrin-5B C(1)-methyltransferase OS=Desulfovibrio ferrophilus OX=241368 GN=cbiD PE=3 SV=1	-0.196811	0.0814718	A0A2Z6B2H9_9DELT	cbiD	0.83	0.9	5	2	0	2	2	3
ATP-dependent Clp protease ATP-binding subunit ClpA OS=Desulfovibrio ferrophilus OX=241368 GN=clpA PE=3 SV=1	0.769341	0.566395	A0A2Z6AWD4_9DELT	clpA	0.27	1.7	5	5	1	2	2	2
Cytochrome c oxidase subunit 1 OS=Desulfovibrio ferrophilus OX=241368 GN=coxA PE=3 SV=1	0.858155	0.885901	A0A2Z6AU86_9DELT	coxA	0.13	1.8	5	10	5	4	3	4
Diguanylate cyclase OS=Desulfovibrio ferrophilus OX=241368 GN=DFE_0005 PE=4 SV=1	2.10009	1.06946	A0A2Z6AU27_9DELT	DFE_0005	0.085	4.3	5	3	1	1	1	0
Anaerobic ribonucleoside triphosphate reductase OS=Desulfovibrio ferrophilus OX=241368 GN=DFE_0010 PE=4 SV=1	0.440581	0.396471	A0A2Z6AU74_9DELT	DFE_0010	0.4	1.4	5	6	2	2	4	3
Aldehyde ferredoxin oxidoreductase OS=Desulfovibrio ferrophilus OX=241368 GN=DFE_0042 PE=4 SV=1	0.132948	0.0510493	A0A2Z6AU69_9DELT	DFE_0042	0.89	1.1	5	2	1	4	3	0
Flagellar biosynthesis anti-sigma factor protein FlgM OS=Desulfovibrio ferrophilus OX=241368 GN=DFE_0086 PE=4 SV=1	2.56584	0.595942	A0A2Z6AUA3_9DELT	DFE_0086	0.25	5.9	5	2	0	0	1	0
Nitrate reductase OS=Desulfovibrio ferrophilus OX=241368 GN=DFE_0136 PE=3 SV=1	-0.837306	1.58307	A0A2Z6AUE9_9DELT	DFE_0136	0.026	0.6	5	4	2	8	5	6
Glycosyltransferase OS=Desulfovibrio ferrophilus OX=241368 GN=DFE_0245 PE=4 SV=1	0.396318	0.219588	A0A2Z6AUR1_9DELT	DFE_0245	0.6	1.3	5	1	3	4	2	1
TPR_REGION domain-containing protein OS=Desulfovibrio ferrophilus OX=241368 GN=DFE_0247 PE=4 SV=1	-0.00311263	0.00218222	A0A2Z6AUR5_9DELT	DFE_0247	0.99	1	5	2	4	3	5	3
Type I secretion outer membrane protein, TolC family OS=Desulfovibrio ferrophilus OX=241368 GN=DFE_0285 PE=4 SV=1	-0.607137	0.350111	A0A2Z6AUV3_9DELT	DFE_0285	0.45	0.7	5	3	0	5	2	4
Basic membrane lipoprotein OS=Desulfovibrio ferrophilus OX=241368 GN=DFE_0298 PE=4 SV=1	-0.583681	0.247002	A0A2Z6AUW4_9DELT	DFE_0298	0.57	0.7	5	1	0	4	2	2
Outer membrane chaperone Skp OmpH OS=Desulfovibrio ferrophilus OX=241368 GN=DFE_0310 PE=4 SV=1	0.624818	0.407963	A0A2Z6AV25_9DELT	DFE_0310	0.39	1.5	5	4	1	2	1	3
DegV family protein OS=Desulfovibrio ferrophilus OX=241368 GN=DFE_0314 PE=4 SV=1	0.0705766	0.0253139	A0A2Z6AUZ8_9DELT	DFE_0314	0.94	1.1	5	4	0	5	1	2
NAD(P) transhydrogenase alpha subunit OS=Desulfovibrio ferrophilus OX=241368 GN=DFE_0321 PE=4 SV=1	-0.107017	0.13817	A0A2Z6AUY6_9DELT	DFE_0321	0.73	0.9	5	7	6	9	6	5
Peptidase U32 OS=Desulfovibrio ferrophilus OX=241368 GN=DFE_0356 PE=4 SV=1	0.0436516	0.0339177	A0A2Z6AV10_9DELT	DFE_0356	0.92	1	5	5	5	7	6	2
Uncharacterized protein OS=Desulfovibrio ferrophilus OX=241368 GN=DFE_0429 PE=4 SV=1	-1.09339	0.577349	A0A2Z6AVD6_9DELT	DFE_0429	0.26	0.5	5	1	0	3	3	5
AsmA family protein OS=Desulfovibrio ferrophilus OX=241368 GN=DFE_0504 PE=4 SV=1	1.6141	1.53131	A0A2Z6AVI7_9DELT	DFE_0504	0.029	3.1	5	6	5	0	2	3
Sialidase OS=Desulfovibrio ferrophilus OX=241368 GN=DFE_0518 PE=4 SV=1	0.2783	0.11811	A0A2Z6AVI1_9DELT	DFE_0518	0.76	1.2	5	3	1	3	4	0
Cyclic nucleotide-binding protein OS=Desulfovibrio ferrophilus OX=241368 GN=DFE_0535 PE=4 SV=1	-0.783178	0.469864	A0A2Z6AVK1_9DELT	DFE_0535	0.34	0.6	5	1	5	3	7	9
Uncharacterized protein OS=Desulfovibrio ferrophilus OX=241368 GN=DFE_0553 PE=4 SV=1	0.919361	0.535711	A0A2Z6AVK2_9DELT	DFE_0553	0.29	1.9	5	2	1	2	1	1
Malate dehydrogenase(Oxaloacetate-decarboxylating) (NADP(+)) OS=Desulfovibrio ferrophilus OX=241368 GN=DFE_0599 PE=4 SV=1	0.423692	0.194254	A0A2Z6AVX4_9DELT	DFE_0599	0.64	1.3	5	1	2	4	1	1
Uncharacterized protein OS=Desulfovibrio ferrophilus OX=241368 GN=DFE_0600 PE=4 SV=1	0.582513	0.283221	A0A2Z6AVW0_9DELT	DFE_0600	0.52	1.5	5	1	2	1	1	3
FAD:protein FMN transferase OS=Desulfovibrio ferrophilus OX=241368 GN=DFE_0660 PE=3 SV=1	0.245624	0.11062	A0A2Z6AW20_9DELT	DFE_0660	0.78	1.2	5	2	4	1	2	6
Acetoin utilization protein OS=Desulfovibrio ferrophilus OX=241368 GN=DFE_0702 PE=4 SV=1	1.4098	1.78933	A0A2Z6AW30_9DELT	DFE_0702	0.016	2.7	5	3	3	1	1	2
Uncharacterized protein OS=Desulfovibrio ferrophilus OX=241368 GN=DFE_0737 PE=4 SV=1	0.374922	0.174301	A0A2Z6AW96_9DELT	DFE_0737	0.67	1.3	5	4	4	3	7	0
Methyl-accepting chemotaxis protein OS=Desulfovibrio ferrophilus OX=241368 GN=DFE_0769 PE=4 SV=1	-0.18192	0.102557	A0A2Z6AWC4_9DELT	DFE_0769	0.79	0.9	5	8	1	6	6	3
Response regulator receiver protein OS=Desulfovibrio ferrophilus OX=241368 GN=DFE_0771 PE=4 SV=1	0.141389	0.0757637	A0A2Z6AW69_9DELT	DFE_0771	0.84	1.1	5	7	9	8	2	10
CheA signal transduction histidine kinase OS=Desulfovibrio ferrophilus OX=241368 GN=DFE_0772 PE=4 SV=1	0.861246	0.933116	A0A2Z6AW91_9DELT	DFE_0772	0.12	1.8	5	5	4	5	2	1
Uncharacterized protein OS=Desulfovibrio ferrophilus OX=241368 GN=DFE_0789 PE=4 SV=1	-0.330214	0.276239	A0A2Z6AWE3_9DELT	DFE_0789	0.53	0.8	5	3	6	5	5	8
Diguanylate cyclase GGDEF domain-containing protein OS=Desulfovibrio ferrophilus OX=241368 GN=DFE_0808 PE=4 SV=1	-0.14991	0.121784	A0A2Z6AWA7_9DELT	DFE_0808	0.76	0.9	5	4	8	8	6	6
Phenylacetic acid degradation-related protein OS=Desulfovibrio ferrophilus OX=241368 GN=DFE_1011 PE=4 SV=1	-0.168752	0.0364173	A0A2Z6AWV7_9DELT	DFE_1011	0.92	0.9	5	0	0	3	2	0
Glyceraldehyde-3-phosphate dehydrogenase OS=Desulfovibrio ferrophilus OX=241368 GN=DFE_1043 PE=3 SV=1	-0.434729	0.378651	A0A2Z6AWZ1_9DELT	DFE_1043	0.42	0.7	5	5	1	6	3	5
Transketolase OS=Desulfovibrio ferrophilus OX=241368 GN=DFE_1149 PE=3 SV=1	0.625516	0.497719	A0A2Z6AXE4_9DELT	DFE_1149	0.32	1.5	5	2	5	3	2	3
Pyruvate flavodoxin/ferredoxin oxidoreductase domain-containing protein OS=Desulfovibrio ferrophilus OX=241368 GN=DFE_1153 PE=4 SV=1	0.85948	0.309148	A0A2Z6AXA2_9DELT	DFE_1153	0.49	1.8	5	2	3	6	0	0
Peptidase M23 OS=Desulfovibrio ferrophilus OX=241368 GN=DFE_1311 PE=4 SV=1	0.158478	0.187176	A0A2Z6AXQ9_9DELT	DFE_1311	0.65	1.1	5	7	3	4	4	5
Uncharacterized protein OS=Desulfovibrio ferrophilus OX=241368 GN=DFE_1313 PE=4 SV=1	0.496636	0.246601	A0A2Z6AXS1_9DELT	DFE_1313	0.57	1.4	5	6	11	8	8	1
Chorismate binding-like protein OS=Desulfovibrio ferrophilus OX=241368 GN=DFE_1325 PE=4 SV=1	0.853542	0.55946	A0A2Z6AXT7_9DELT	DFE_1325	0.28	1.8	5	3	3	2	4	0
Response regulator receiver modulated CBS domain protein OS=Desulfovibrio ferrophilus OX=241368 GN=DFE_1435 PE=4 SV=1	1.24397	0.473197	A0A2Z6AY30_9DELT	DFE_1435	0.34	2.4	5	3	0	1	1	1
Nitrogenase cofactor biosynthesis protein NifB OS=Desulfovibrio ferrophilus OX=241368 GN=DFE_1482 PE=4 SV=1	1.31266	0.317459	A0A2Z6AYB3_9DELT	DFE_1482	0.48	2.5	5	1	0	0	1	1
Dicarboxylate transport OS=Desulfovibrio ferrophilus OX=241368 GN=DFE_1509 PE=4 SV=1	-0.167176	0.179694	A0A2Z6AYJ2_9DELT	DFE_1509	0.66	0.9	5	5	3	3	6	5
Aminopeptidase OS=Desulfovibrio ferrophilus OX=241368 GN=DFE_1513 PE=4 SV=1	-0.106086	0.12761	A0A2Z6AYB5_9DELT	DFE_1513	0.75	0.9	5	3	4	5	3	5
Two component system sensor histidine kinase OS=Desulfovibrio ferrophilus OX=241368 GN=DFE_1515 PE=4 SV=1	0.214808	0.115525	A0A2Z6AYA2_9DELT	DFE_1515	0.77	1.2	5	1	4	5	2	2
Carbamoyltransferase HypF OS=Desulfovibrio ferrophilus OX=241368 GN=DFE_1662 PE=3 SV=1	0.561029	0.239684	A0A2Z6AYV9_9DELT	DFE_1662	0.58	1.5	5	11	1	5	4	2
Uncharacterized protein OS=Desulfovibrio ferrophilus OX=241368 GN=DFE_1682 PE=4 SV=1	-0.352322	0.341003	A0A2Z6AYX9_9DELT	DFE_1682	0.46	0.8	5	2	4	4	4	6
Uncharacterized protein OS=Desulfovibrio ferrophilus OX=241368 GN=DFE_1739 PE=4 SV=1	0.64897	0.694062	A0A2Z6AZ61_9DELT	DFE_1739	0.2	1.6	5	8	7	4	6	3
Cytochrome c family protein OS=Desulfovibrio ferrophilus OX=241368 GN=DFE_1749 PE=4 SV=1	-0.218357	0.0981873	A0A2Z6AZ70_9DELT	DFE_1749	0.8	0.9	5	0	2	4	2	2
Type II secretion system protein E OS=Desulfovibrio ferrophilus OX=241368 GN=DFE_1795 PE=4 SV=1	0.723725	0.597435	A0A2Z6AZ27_9DELT	DFE_1795	0.25	1.7	5	6	7	2	6	3
GCN5-related N-acetyltransferase OS=Desulfovibrio ferrophilus OX=241368 GN=DFE_1857 PE=4 SV=1	-0.137715	0.0904896	A0A2Z6AZG7_9DELT	DFE_1857	0.81	0.9	5	4	2	7	3	2
Peptidase M20 OS=Desulfovibrio ferrophilus OX=241368 GN=DFE_1873 PE=4 SV=1	-0.373012	0.938836	A0A2Z6AZD1_9DELT	DFE_1873	0.12	0.8	5	3	3	5	4	5
Chemotaxis sensory transducer OS=Desulfovibrio ferrophilus OX=241368 GN=DFE_1882 PE=4 SV=1	-0.410022	0.442814	A0A2Z6AZG2_9DELT	DFE_1882	0.36	0.8	5	7	5	10	9	4
Methyl-accepting chemotaxis sensory transducer with Pas/Pac sensor OS=Desulfovibrio ferrophilus OX=241368 GN=DFE_1893 PE=4 SV=1	-0.275844	0.224117	A0A2Z6AZE4_9DELT	DFE_1893	0.6	0.8	5	10	10	7	13	11
Response regulator receiver protein OS=Desulfovibrio ferrophilus OX=241368 GN=DFE_1896 PE=4 SV=1	0.138127	0.0581436	A0A2Z6AZF0_9DELT	DFE_1896	0.87	1.1	5	1	1	3	2	1
Metal-dependent carboxypeptidase OS=Desulfovibrio ferrophilus OX=241368 GN=DFE_1951 PE=3 SV=1	1.11981	1.51917	A0A2Z6AZI1_9DELT	DFE_1951	0.03	2.2	5	6	6	3	2	3
Tellurite resistance protein OS=Desulfovibrio ferrophilus OX=241368 GN=DFE_1964 PE=4 SV=1	1.83266	0.561087	A0A2Z6AZR8_9DELT	DFE_1964	0.27	3.6	5	1	1	2	0	0
Response regulator receiver OS=Desulfovibrio ferrophilus OX=241368 GN=DFE_1974 PE=4 SV=1	0.603081	0.533111	A0A2Z6AZS7_9DELT	DFE_1974	0.29	1.5	5	3	5	5	2	2
Cyclic nucleotide-binding domain-containing protein OS=Desulfovibrio ferrophilus OX=241368 GN=DFE_1977 PE=4 SV=1	1.35369	2.35441	A0A2Z6AZT2_9DELT	DFE_1977	0.0044	2.6	5	5	3	2	1	2
Mannose-1-phosphate guanylyltransferase/mannose-6-phosphate isomerase OS=Desulfovibrio ferrophilus OX=241368 GN=DFE_2001 PE=3 SV=1	-0.394475	0.743557	A0A2Z6AZM5_9DELT	DFE_2001	0.18	0.8	5	4	2	6	4	4
Cation/multidrug efflux pump OS=Desulfovibrio ferrophilus OX=241368 GN=DFE_2041 PE=3 SV=1	0.826516	0.540469	A0A2Z6AZR9_9DELT	DFE_2041	0.29	1.8	5	4	5	3	0	5
Heterodisulfide reductase subunit A OS=Desulfovibrio ferrophilus OX=241368 GN=DFE_2057 PE=4 SV=1	-0.556328	0.387308	A0A2Z6B008_9DELT	DFE_2057	0.41	0.7	5	3	3	6	8	2
ABC transporter OS=Desulfovibrio ferrophilus OX=241368 GN=DFE_2065 PE=4 SV=1	0.178383	0.0627635	A0A2Z6AZU0_9DELT	DFE_2065	0.87	1.1	5	4	1	1	6	1
Fis family transcriptional regulator OS=Desulfovibrio ferrophilus OX=241368 GN=DFE_2068 PE=4 SV=1	-0.122869	0.200523	A0A2Z6AZX5_9DELT	DFE_2068	0.63	0.9	5	5	4	4	6	5
Ribonuclease, Rne/Rng family OS=Desulfovibrio ferrophilus OX=241368 GN=DFE_2101 PE=4 SV=1	1.22863	0.405434	A0A2Z6AZY2_9DELT	DFE_2101	0.39	2.3	5	0	2	2	0	1
Histone deacetylase superfamily protein OS=Desulfovibrio ferrophilus OX=241368 GN=DFE_2114 PE=4 SV=1	0.505305	0.38048	A0A2Z6B085_9DELT	DFE_2114	0.42	1.4	5	2	4	4	3	1
DNA polymerase III subunit alpha OS=Desulfovibrio ferrophilus OX=241368 GN=DFE_2185 PE=4 SV=1	0.620862	0.820901	A0A2Z6B076_9DELT	DFE_2185	0.15	1.5	5	3	4	4	2	2
AAA_27 domain-containing protein OS=Desulfovibrio ferrophilus OX=241368 GN=DFE_2274 PE=4 SV=1	-0.222901	0.267786	A0A2Z6B0P1_9DELT	DFE_2274	0.54	0.9	5	2	4	5	4	4
AMP-binding domain-containing protein OS=Desulfovibrio ferrophilus OX=241368 GN=DFE_2281 PE=4 SV=1	0.00294632	0.00153513	A0A2Z6B0F3_9DELT	DFE_2281	1	1	5	4	5	4	2	8
Elp3 domain-containing protein OS=Desulfovibrio ferrophilus OX=241368 GN=DFE_2316 PE=4 SV=1	0.642594	0.688484	A0A2Z6B0L8_9DELT	DFE_2316	0.2	1.6	5	6	2	3	3	2
Thiamine biosynthesis protein ThiC OS=Desulfovibrio ferrophilus OX=241368 GN=DFE_2326 PE=4 SV=1	-0.152761	0.100911	A0A2Z6B0M6_9DELT	DFE_2326	0.79	0.9	5	2	4	2	5	5
N-acetyltransferase domain-containing protein OS=Desulfovibrio ferrophilus OX=241368 GN=DFE_2434 PE=4 SV=1	-0.0784125	0.0547136	A0A2Z6B160_9DELT	DFE_2434	0.88	0.9	5	8	7	10	9	3
von Willebrand factor type A OS=Desulfovibrio ferrophilus OX=241368 GN=DFE_2444 PE=4 SV=1	1.19229	0.690696	A0A2Z6B169_9DELT	DFE_2444	0.2	2.3	5	2	2	3	0	1
Diguanylate cyclase/phosphodiesterase with PAS/PAC sensor(S) OS=Desulfovibrio ferrophilus OX=241368 GN=DFE_2465 PE=4 SV=1	0.673104	0.543096	A0A2Z6B108_9DELT	DFE_2465	0.29	1.6	5	10	6	3	3	7
ABC transporter related protein OS=Desulfovibrio ferrophilus OX=241368 GN=DFE_2505 PE=3 SV=1	0.578659	0.526434	A0A2Z6B150_9DELT	DFE_2505	0.3	1.5	5	5	4	1	3	5
Uncharacterized protein OS=Desulfovibrio ferrophilus OX=241368 GN=DFE_2542 PE=4 SV=1	0.74658	0.44695	A0A2Z6B1D9_9DELT	DFE_2542	0.36	1.7	5	5	4	1	1	6
Uncharacterized protein OS=Desulfovibrio ferrophilus OX=241368 GN=DFE_2661 PE=4 SV=1	0.285717	0.095729	A0A2Z6B1I3_9DELT	DFE_2661	0.8	1.2	5	3	0	3	3	0
HTH merR-type domain-containing protein OS=Desulfovibrio ferrophilus OX=241368 GN=DFE_2694 PE=4 SV=1	1.04658	1.42611	A0A2Z6B1V8_9DELT	DFE_2694	0.037	2.1	5	5	3	1	3	2
NAD-dependent epimerase/dehydratase OS=Desulfovibrio ferrophilus OX=241368 GN=DFE_2720 PE=4 SV=1	0.163095	0.0707516	A0A2Z6B216_9DELT	DFE_2720	0.85	1.1	5	2	2	5	0	3
Fructose-bisphosphate aldolase OS=Desulfovibrio ferrophilus OX=241368 GN=DFE_2734 PE=4 SV=1	0.317961	0.273011	A0A2Z6B201_9DELT	DFE_2734	0.53	1.2	5	9	6	4	8	4
DEAD/DEAH box helicase domain protein OS=Desulfovibrio ferrophilus OX=241368 GN=DFE_2736 PE=4 SV=1	-0.196179	0.109972	A0A2Z6B1T8_9DELT	DFE_2736	0.78	0.9	5	1	3	2	5	3
Pyruvate carboxyltransferase OS=Desulfovibrio ferrophilus OX=241368 GN=DFE_2759 PE=4 SV=1	-0.0866832	0.0607567	A0A2Z6B1X9_9DELT	DFE_2759	0.87	0.9	5	3	1	4	3	2
Glycosyl transferase, group 1 OS=Desulfovibrio ferrophilus OX=241368 GN=DFE_2762 PE=4 SV=1	0.984843	0.798176	A0A2Z6B219_9DELT	DFE_2762	0.16	2	5	5	7	4	1	4
GA27408, isoform A OS=Desulfovibrio ferrophilus OX=241368 GN=DFE_2793 PE=4 SV=1	0.0254649	0.0185047	A0A2Z6B1X3_9DELT	DFE_2793	0.96	1	5	6	4	8	2	5
NADH dehydrogenase (Quinone) OS=Desulfovibrio ferrophilus OX=241368 GN=DFE_2828 PE=3 SV=1	-0.206861	0.0823674	A0A2Z6B228_9DELT	DFE_2828	0.83	0.9	5	4	3	1	3	9
Vitamin B12-dependent ribonucleotide reductase OS=Desulfovibrio ferrophilus OX=241368 GN=DFE_2835 PE=3 SV=1	-0.347661	0.11043	A0A2Z6B260_9DELT	DFE_2835	0.78	0.8	5	0	2	6	3	0
Dihydroorotate dehydrogenase OS=Desulfovibrio ferrophilus OX=241368 GN=DFE_2861 PE=4 SV=1	0.257805	0.368958	A0A2Z6B241_9DELT	DFE_2861	0.43	1.2	5	3	4	3	4	3
UvrD/REP helicase OS=Desulfovibrio ferrophilus OX=241368 GN=DFE_3033 PE=4 SV=1	1.18738	0.579362	A0A2Z6B2L6_9DELT	DFE_3033	0.26	2.3	5	4	1	1	0	3
HTH gntR-type domain-containing protein OS=Desulfovibrio ferrophilus OX=241368 GN=DFE_3036 PE=4 SV=1	0.0358999	0.0342387	A0A2Z6B2P4_9DELT	DFE_3036	0.92	1	5	3	4	6	3	3
UPF0234 protein DFE_3127 OS=Desulfovibrio ferrophilus OX=241368 GN=DFE_3127 PE=3 SV=1	1.02948	0.772388	A0A2Z6B315_9DELT	DFE_3127	0.17	2	5	13	11	7	3	5
Outer membrane efflux protein OS=Desulfovibrio ferrophilus OX=241368 GN=DFE_3222 PE=4 SV=1	0.534347	0.309888	A0A2Z6B3D0_9DELT	DFE_3222	0.49	1.4	5	2	1	1	2	2
Heavy metal efflux pump CzcA OS=Desulfovibrio ferrophilus OX=241368 GN=DFE_3225 PE=3 SV=1	-0.248063	0.22829	A0A2Z6B386_9DELT	DFE_3225	0.59	0.8	5	6	2	7	3	5
Cysteine desulfurase OS=Desulfovibrio ferrophilus OX=241368 GN=DFE_3229 PE=3 SV=1	-0.278066	0.179399	A0A2Z6B3D3_9DELT	DFE_3229	0.66	0.8	5	4	1	2	4	5
Sensory transduction regulatory protein OS=Desulfovibrio ferrophilus OX=241368 GN=DFE_3249 PE=4 SV=1	0.855566	0.536136	A0A2Z6B3F2_9DELT	DFE_3249	0.29	1.8	5	5	3	2	5	0
Metal dependent phosphohydrolase OS=Desulfovibrio ferrophilus OX=241368 GN=DFE_3284 PE=4 SV=1	0.244937	0.31563	A0A2Z6B3M8_9DELT	DFE_3284	0.48	1.2	5	4	2	4	2	3
Glycolate oxidase, subunit GlcD OS=Desulfovibrio ferrophilus OX=241368 GN=DFE_3291 PE=4 SV=1	-0.252027	0.186586	A0A2Z6B3D4_9DELT	DFE_3291	0.65	0.8	5	3	1	4	2	4
ABC transporter ATP-binding protein OS=Desulfovibrio ferrophilus OX=241368 GN=DFE_3310 PE=4 SV=1	0.263056	0.337392	A0A2Z6B3N1_9DELT	DFE_3310	0.46	1.2	5	3	3	3	4	2
ABC transporter substrate binding protein OS=Desulfovibrio ferrophilus OX=241368 GN=DFE_3315 PE=4 SV=1	-0.561007	1.83202	A0A2Z6B3H6_9DELT	DFE_3315	0.015	0.7	5	3	3	6	5	5
Betaine aldehyde dehydrogenase OS=Desulfovibrio ferrophilus OX=241368 GN=DFE_3318 PE=3 SV=1	0.157172	0.0577356	A0A2Z6B3D2_9DELT	DFE_3318	0.88	1.1	5	0	2	2	1	3
Diguanylate cyclase OS=Desulfovibrio ferrophilus OX=241368 GN=DFE_3343 PE=4 SV=1	0.305137	0.236402	A0A2Z6B3H7_9DELT	DFE_3343	0.58	1.2	5	13	9	5	8	9
Uncharacterized protein OS=Desulfovibrio ferrophilus OX=241368 GN=DFE_3350 PE=4 SV=1	0.51257	0.377504	A0A2Z6B3R5_9DELT	DFE_3350	0.42	1.4	5	6	2	5	3	1
4Fe-4S ferredoxin OS=Desulfovibrio ferrophilus OX=241368 GN=DFE_3364 PE=4 SV=1	0.567145	0.433295	A0A2Z6B3U1_9DELT	DFE_3364	0.37	1.5	5	16	13	9	7	8
Enolase OS=Desulfovibrio ferrophilus OX=241368 GN=eno PE=3 SV=1	0.158479	0.187176	A0A2Z6B047_9DELT	eno	0.65	1.1	5	7	3	4	4	5
Formate dehydrogenase subunit alpha OS=Desulfovibrio ferrophilus OX=241368 GN=fdhA PE=3 SV=1	-0.253143	0.302776	A0A2Z6AXY5_9DELT	fdhA	0.5	0.8	5	3	5	7	4	5
Fumarate hydratase class II OS=Desulfovibrio ferrophilus OX=241368 GN=fumC PE=3 SV=1	-0.35082	0.231966	A0A2Z6AUX5_9DELT	fumC	0.59	0.8	5	1	2	5	2	3
Glutamine--fructose-6-phosphate aminotransferase [isomerizing] OS=Desulfovibrio ferrophilus OX=241368 GN=glmS PE=3 SV=1	0.845704	0.513748	A0A2Z6B337_9DELT	glmS	0.31	1.8	5	2	2	3	2	0
GDP-mannose 4,6-dehydratase OS=Desulfovibrio ferrophilus OX=241368 GN=gmd PE=3 SV=1	-0.55881	0.231427	A0A2Z6B1H8_9DELT	gmd	0.59	0.7	5	0	1	2	4	2
DNA gyrase subunit B OS=Desulfovibrio ferrophilus OX=241368 GN=gyrB PE=3 SV=1	0.121998	0.0831106	A0A2Z6B1T5_9DELT	gyrB	0.83	1.1	5	10	4	5	4	8
Heat-inducible transcription repressor HrcA OS=Desulfovibrio ferrophilus OX=241368 GN=hrcA PE=3 SV=1	-0.473652	0.650072	A0A2Z6AVA6_9DELT	hrcA	0.22	0.7	5	3	4	8	4	5
Chaperone protein HtpG OS=Desulfovibrio ferrophilus OX=241368 GN=htpG PE=3 SV=1	-0.237465	0.0797775	A0A2Z6B0M5_9DELT	htpG	0.83	0.8	5	10	2	5	13	1
Aminodeoxyfutalosine synthase OS=Desulfovibrio ferrophilus OX=241368 GN=mqnE PE=3 SV=1	0.74294	0.559595	A0A2Z6B342_9DELT	mqnE	0.28	1.7	5	3	2	4	1	1
5-methylthioadenosine/S-adenosylhomocysteine deaminase OS=Desulfovibrio ferrophilus OX=241368 GN=mtaD PE=3 SV=1	0.88427	0.81277	A0A2Z6AWK1_9DELT	mtaD	0.15	1.8	5	8	8	6	2	4
Phosphoglycerate kinase OS=Desulfovibrio ferrophilus OX=241368 GN=pgk PE=3 SV=1	0.380211	0.170031	A0A2Z6AWM2_9DELT	pgk	0.68	1.3	5	1	1	2	2	1
Phosphonates import ATP-binding protein PhnC OS=Desulfovibrio ferrophilus OX=241368 GN=phnC PE=3 SV=1	-0.684364	0.271861	A0A2Z6AY56_9DELT	phnC	0.53	0.6	5	3	0	8	2	2
Ribosomal protein S12 methylthiotransferase RimO OS=Desulfovibrio ferrophilus OX=241368 GN=rimO PE=3 SV=1	-0.405545	0.782333	A0A2Z6B304_9DELT	rimO	0.17	0.8	5	6	4	9	5	6
Ribonuclease Y OS=Desulfovibrio ferrophilus OX=241368 GN=rny PE=3 SV=1	0.916561	0.509891	A0A2Z6B2H0_9DELT	rny	0.31	1.9	5	1	2	1	1	2
RNA polymerase sigma factor OS=Desulfovibrio ferrophilus OX=241368 GN=rpoH PE=3 SV=1	-1.27387	0.624811	A0A2Z6AX92_9DELT	rpoH	0.24	0.4	5	1	0	7	4	2
30S ribosomal protein S2 OS=Desulfovibrio ferrophilus OX=241368 GN=rpsB PE=3 SV=1	0.0833587	0.0278501	A0A2Z6AZP6_9DELT	rpsB	0.94	1.1	5	1	2	1	1	5
L-seryl-tRNA(Sec) selenium transferase OS=Desulfovibrio ferrophilus OX=241368 GN=selA PE=3 SV=1	-1.19506	0.917622	A0A2Z6AYS6_9DELT	selA	0.12	0.4	5	2	0	4	5	5
Succinate--CoA ligase [ADP-forming] subunit alpha OS=Desulfovibrio ferrophilus OX=241368 GN=sucD PE=3 SV=1	0.679502	0.671404	A0A2Z6AUJ0_9DELT	sucD	0.21	1.6	5	2	4	3	2	2
SulP family sulfate transporter OS=Desulfovibrio ferrophilus OX=241368 GN=sulP3 PE=3 SV=1	0.232279	0.0566097	A0A2Z6AVX8_9DELT	sulP3	0.88	1.2	5	0	1	4	0	1
UvrABC system protein A OS=Desulfovibrio ferrophilus OX=241368 GN=uvrA PE=3 SV=1	0.0412277	0.0256292	A0A2Z6B355_9DELT	uvrA	0.94	1	5	4	1	3	2	4
UvrABC system protein C OS=Desulfovibrio ferrophilus OX=241368 GN=uvrC PE=3 SV=1	0.11627	0.146302	A0A2Z6AY92_9DELT	uvrC	0.71	1.1	5	8	6	8	5	5
Putative acetyltransferase family protein OS=Desulfovibrio ferrophilus OX=241368 GN=acsA PE=4 SV=1	-0.0920468	0.0636602	A0A2Z6B1L7_9DELT	acsA	0.86	0.9	4	5	4	5	7	2
Alanine--tRNA ligase OS=Desulfovibrio ferrophilus OX=241368 GN=alaS PE=3 SV=1	0.609981	0.546395	A0A2Z6B0E6_9DELT	alaS	0.28	1.5	4	6	4	2	2	5
Oligopeptide transport ATP-binding protein AppF OS=Desulfovibrio ferrophilus OX=241368 GN=appF PE=3 SV=1	0.239316	0.155974	A0A2Z6B0V4_9DELT	appF	0.7	1.2	4	9	4	3	4	7
Arginine--tRNA ligase OS=Desulfovibrio ferrophilus OX=241368 GN=argS PE=3 SV=1	1.43489	1.15049	A0A2Z6AVM1_9DELT	argS	0.071	2.7	4	4	3	1	3	0
ATP synthase subunit beta OS=Desulfovibrio ferrophilus OX=241368 GN=atpD-3 PE=3 SV=1	-0.50963	0.445388	A0A2Z6B2J0_9DELT	atpD-3	0.36	0.7	4	2	3	6	2	5
UDP-glucose 4-epimerase CapD2 OS=Desulfovibrio ferrophilus OX=241368 GN=capD2 PE=4 SV=1	0.513338	0.308172	A0A2Z6B2A1_9DELT	capD2	0.49	1.4	4	2	3	0	3	3
Carbamoyl-phosphate synthase small chain OS=Desulfovibrio ferrophilus OX=241368 GN=carA PE=3 SV=1	-0.89109	0.421409	A0A2Z6AXR5_9DELT	carA	0.38	0.5	4	1	0	2	4	2
Protein-glutamate methylesterase/protein-glutamine glutaminase OS=Desulfovibrio ferrophilus OX=241368 GN=cheB PE=3 SV=1	1.80856	0.96507	A0A2Z6AVG5_9DELT	cheB	0.11	3.5	4	1	2	1	1	0
Chaperone protein ClpB OS=Desulfovibrio ferrophilus OX=241368 GN=clpB PE=3 SV=1	0.813355	1.05721	A0A2Z6AUP4_9DELT	clpB	0.088	1.8	4	4	4	3	3	1
Cobyrinate a,c-diamide synthase OS=Desulfovibrio ferrophilus OX=241368 GN=cobB PE=3 SV=1	-0.757551	0.586144	A0A2Z6B2L9_9DELT	cobB	0.26	0.6	4	0	2	4	3	3
Precorrin-2 C(20)-methyltransferase OS=Desulfovibrio ferrophilus OX=241368 GN=cobI_1 PE=3 SV=1	2.35318	2.54644	A0A2Z6AWW2_9DELT	cobI_1	0.0028	5.1	4	3	3	1	1	0
Nicotinate-nucleotide--dimethylbenzimidazole phosphoribosyltransferase OS=Desulfovibrio ferrophilus OX=241368 GN=cobT PE=3 SV=1	0.458226	0.0964663	A0A2Z6B2M8_9DELT	cobT	0.8	1.4	4	1	0	0	0	3
4-hydroxy-tetrahydrodipicolinate reductase OS=Desulfovibrio ferrophilus OX=241368 GN=dapB PE=3 SV=1	0.0895368	0.0494027	A0A2Z6AW88_9DELT	dapB	0.89	1.1	4	2	1	1	3	2
Diaminopimelate epimerase OS=Desulfovibrio ferrophilus OX=241368 GN=dapF PE=3 SV=1	-0.435206	0.265322	A0A2Z6AWG2_9DELT	dapF	0.54	0.7	4	2	1	4	4	1
Methyl-accepting chemotaxis sensory transducer with Pas/Pac sensor OS=Desulfovibrio ferrophilus OX=241368 GN=DFE_0023 PE=4 SV=1	-0.655149	0.990403	A0A2Z6AU50_9DELT	DFE_0023	0.1	0.6	4	6	3	6	6	8
Putative anti-sigma regulatory factor, serine/threonine protein kinase OS=Desulfovibrio ferrophilus OX=241368 GN=DFE_0050 PE=4 SV=1	-0.269042	0.382226	A0A2Z6AUB7_9DELT	DFE_0050	0.41	0.8	4	4	5	5	5	6
FG-GAP repeat protein OS=Desulfovibrio ferrophilus OX=241368 GN=DFE_0052 PE=4 SV=1	-0.429285	0.636767	A0A2Z6AU77_9DELT	DFE_0052	0.23	0.7	4	3	4	5	4	6
Fis family sigma-54 specific transcriptional activator PspF OS=Desulfovibrio ferrophilus OX=241368 GN=DFE_0058 PE=4 SV=1	-0.0710733	0.0345796	A0A2Z6AU75_9DELT	DFE_0058	0.92	1	4	1	1	3	1	2
Molybdopterin molybdenumtransferase OS=Desulfovibrio ferrophilus OX=241368 GN=DFE_0075 PE=3 SV=1	-0.47416	0.361527	A0A2Z6AU98_9DELT	DFE_0075	0.43	0.7	4	5	1	4	6	3
Formate/nitrite transporter OS=Desulfovibrio ferrophilus OX=241368 GN=DFE_0079 PE=4 SV=1	-0.307288	0.203247	A0A2Z6AUA2_9DELT	DFE_0079	0.63	0.8	4	2	1	2	4	2
Transmembrane protein OS=Desulfovibrio ferrophilus OX=241368 GN=DFE_0081 PE=4 SV=1	1.2703	0.291317	A0A2Z6AUA0_9DELT	DFE_0081	0.51	2.4	4	1	0	2	0	0
Alkyl hydroperoxide reductase/ Thiol specific antioxidant/ Mal allergen OS=Desulfovibrio ferrophilus OX=241368 GN=DFE_0091 PE=4 SV=1	1.98408	1.60579	A0A2Z6AUB1_9DELT	DFE_0091	0.025	4	4	2	2	1	0	1
Uncharacterized protein OS=Desulfovibrio ferrophilus OX=241368 GN=DFE_0101 PE=4 SV=1	10	0.923243	A0A2Z6AUC1_9DELT	DFE_0101	0.12	INF	4	3	0	0	0	0
ABC-type molybdenum transport system, ATPase component/photorepair protein PhrA OS=Desulfovibrio ferrophilus OX=241368 GN=DFE_0116 PE=4 SV=1	0.0574769	0.0476246	A0A2Z6AUD1_9DELT	DFE_0116	0.9	1	4	6	2	3	4	4
Putative response regulator receiver modulated diguanylate cyclase OS=Desulfovibrio ferrophilus OX=241368 GN=DFE_0161 PE=4 SV=1	0.125583	0.0894472	A0A2Z6AUH3_9DELT	DFE_0161	0.81	1.1	4	3	2	3	1	4
4Fe-4S ferredoxin iron-sulfur binding domain protein OS=Desulfovibrio ferrophilus OX=241368 GN=DFE_0169 PE=4 SV=1	0.14248	0.0505137	A0A2Z6AUM5_9DELT	DFE_0169	0.89	1.1	4	2	0	3	1	1
Pyruvate ferredoxin/flavodoxin oxidoreductase OS=Desulfovibrio ferrophilus OX=241368 GN=DFE_0175 PE=4 SV=1	0.52236	0.216469	A0A2Z6AUJ2_9DELT	DFE_0175	0.61	1.4	4	1	1	2	2	0
Uncharacterized protein OS=Desulfovibrio ferrophilus OX=241368 GN=DFE_0223 PE=4 SV=1	10	0.83165	A0A2Z6AUP0_9DELT	DFE_0223	0.15	INF	4	2	0	0	0	0
Fibronectin type-III domain-containing protein OS=Desulfovibrio ferrophilus OX=241368 GN=DFE_0243 PE=4 SV=1	-0.0346685	0.0362841	A0A2Z6AUQ9_9DELT	DFE_0243	0.92	1	4	4	2	4	4	2
ABC transporter OS=Desulfovibrio ferrophilus OX=241368 GN=DFE_0292 PE=4 SV=1	2.2703	0.470761	A0A2Z6AUX2_9DELT	DFE_0292	0.34	4.8	4	1	0	1	0	0
Diguanylate cyclase/phosphodiesterase with PAS/PAC sensor OS=Desulfovibrio ferrophilus OX=241368 GN=DFE_0312 PE=4 SV=1	1.17388	1.40838	A0A2Z6AUZ2_9DELT	DFE_0312	0.039	2.3	4	3	4	2	2	1
Dolichyl-phosphate-mannose-protein mannosyltransferase family protein OS=Desulfovibrio ferrophilus OX=241368 GN=DFE_0344 PE=4 SV=1	0.784417	0.727068	A0A2Z6AV29_9DELT	DFE_0344	0.19	1.7	4	5	2	1	2	3
Adenylate cyclase OS=Desulfovibrio ferrophilus OX=241368 GN=DFE_0363 PE=4 SV=1	-1.13098	1.8116	A0A2Z6AV21_9DELT	DFE_0363	0.015	0.5	4	4	2	6	8	7
Acriflavin resistance protein OS=Desulfovibrio ferrophilus OX=241368 GN=DFE_0380 PE=3 SV=1	1.1584	1.62656	A0A2Z6AV93_9DELT	DFE_0380	0.024	2.2	4	5	4	3	2	1
Selenide, water dikinase OS=Desulfovibrio ferrophilus OX=241368 GN=DFE_0419 PE=3 SV=1	-0.175757	0.0912657	A0A2Z6AVC5_9DELT	DFE_0419	0.81	0.9	4	7	1	6	5	2
Putative Diguanylate cyclase OS=Desulfovibrio ferrophilus OX=241368 GN=DFE_0446 PE=4 SV=1	-0.0399422	0.0292294	A0A2Z6AVA4_9DELT	DFE_0446	0.93	1	4	11	6	9	5	8
Uncharacterized protein OS=Desulfovibrio ferrophilus OX=241368 GN=DFE_0452 PE=4 SV=1	-0.241631	0.180317	A0A2Z6AVD3_9DELT	DFE_0452	0.66	0.8	4	1	4	4	4	3
Two-component sensor kinase OS=Desulfovibrio ferrophilus OX=241368 GN=DFE_0474 PE=4 SV=1	-0.42251	0.303859	A0A2Z6AVF5_9DELT	DFE_0474	0.5	0.7	4	2	3	4	2	6
Response regulator receiver protein OS=Desulfovibrio ferrophilus OX=241368 GN=DFE_0490 PE=4 SV=1	0.44214	0.270511	A0A2Z6AVK7_9DELT	DFE_0490	0.54	1.4	4	2	1	3	1	1
Uncharacterized protein OS=Desulfovibrio ferrophilus OX=241368 GN=DFE_0492 PE=4 SV=1	0.563796	0.546407	A0A2Z6AVH5_9DELT	DFE_0492	0.28	1.5	4	2	4	3	2	2
DUF523 domain-containing protein OS=Desulfovibrio ferrophilus OX=241368 GN=DFE_0500 PE=4 SV=1	10	0.83165	A0A2Z6AVL5_9DELT	DFE_0500	0.15	INF	4	2	0	0	0	0
Putative chemotaxis phosphatase, CheX OS=Desulfovibrio ferrophilus OX=241368 GN=DFE_0505 PE=4 SV=1	-0.00190536	0.000735655	A0A2Z6AVH1_9DELT	DFE_0505	1	1	4	3	5	1	8	3
Pirin domain-containing protein OS=Desulfovibrio ferrophilus OX=241368 GN=DFE_0542 PE=3 SV=1	1.20676	0.741346	A0A2Z6AVM5_9DELT	DFE_0542	0.18	2.3	4	9	3	4	1	2
Two component system sensor histidine kinase, GAF region OS=Desulfovibrio ferrophilus OX=241368 GN=DFE_0552 PE=4 SV=1	-0.164728	0.0434418	A0A2Z6AVN4_9DELT	DFE_0552	0.9	0.9	4	1	1	0	5	1
Fis family transcriptional regulator OS=Desulfovibrio ferrophilus OX=241368 GN=DFE_0582 PE=4 SV=1	0.486576	0.183115	A0A2Z6AVR6_9DELT	DFE_0582	0.66	1.4	4	5	3	0	1	7
Succinate dehydrogenase and fumarate reductase iron-sulfur protein OS=Desulfovibrio ferrophilus OX=241368 GN=DFE_0591 PE=4 SV=1	1.24569	0.688637	A0A2Z6AVQ0_9DELT	DFE_0591	0.2	2.4	4	1	4	2	1	1
GCN5-related N-acetyltransferase OS=Desulfovibrio ferrophilus OX=241368 GN=DFE_0594 PE=4 SV=1	0.47102	0.430655	A0A2Z6AVT0_9DELT	DFE_0594	0.37	1.4	4	6	7	6	4	3
Uncharacterized protein OS=Desulfovibrio ferrophilus OX=241368 GN=DFE_0598 PE=4 SV=1	-0.22286	0.187319	A0A2Z6AVQ8_9DELT	DFE_0598	0.65	0.9	4	1	2	3	3	2
Rhodanese-related sulfurtransferase OS=Desulfovibrio ferrophilus OX=241368 GN=DFE_0622 PE=4 SV=1	0.996765	0.751989	A0A2Z6AVV2_9DELT	DFE_0622	0.18	2	4	2	2	2	2	0
DDE_Tnp_IS1595 domain-containing protein OS=Desulfovibrio ferrophilus OX=241368 GN=DFE_0630 PE=4 SV=1	0.719018	0.935449	A0A2Z6AVY8_9DELT	DFE_0630	0.12	1.6	4	4	2	3	1	2
Integral membrane sensor signal transduction histidine kinase OS=Desulfovibrio ferrophilus OX=241368 GN=DFE_0646 PE=4 SV=1	-0.815919	0.309052	A0A2Z6AVU7_9DELT	DFE_0646	0.49	0.6	4	0	0	2	2	2
Uncharacterized protein OS=Desulfovibrio ferrophilus OX=241368 GN=DFE_0662 PE=4 SV=1	0.272542	0.115366	A0A2Z6AVZ4_9DELT	DFE_0662	0.77	1.2	4	0	3	3	1	2
Peptide ABC transporter substrate-binding protein OS=Desulfovibrio ferrophilus OX=241368 GN=DFE_0665 PE=4 SV=1	1.16521	0.422372	A0A2Z6AVY5_9DELT	DFE_0665	0.38	2.2	4	6	0	1	1	2
Adenylate/guanylate cyclase OS=Desulfovibrio ferrophilus OX=241368 GN=DFE_0669 PE=4 SV=1	2.2703	0.470761	A0A2Z6AW34_9DELT	DFE_0669	0.34	4.8	4	1	0	1	0	0
ABC transporter substrate binding protein OS=Desulfovibrio ferrophilus OX=241368 GN=DFE_0707 PE=4 SV=1	-0.550587	0.80718	A0A2Z6AW65_9DELT	DFE_0707	0.16	0.7	4	7	3	6	7	7
Methionine ABC transporter ATP-binding protein OS=Desulfovibrio ferrophilus OX=241368 GN=DFE_0763 PE=4 SV=1	-0.282276	0.199273	A0A2Z6AW72_9DELT	DFE_0763	0.63	0.8	4	1	3	5	2	3
Hemerythrin domain-containing protein OS=Desulfovibrio ferrophilus OX=241368 GN=DFE_0822 PE=4 SV=1	0.164939	0.100468	A0A2Z6AWE4_9DELT	DFE_0822	0.79	1.1	4	2	5	2	4	4
Membrane bound O-acyl transferase, MBOAT family protein OS=Desulfovibrio ferrophilus OX=241368 GN=DFE_0824 PE=3 SV=1	-0.76531	0.454171	A0A2Z6AWF6_9DELT	DFE_0824	0.35	0.6	4	2	0	3	2	4
Metal dependent phosphohydrolase OS=Desulfovibrio ferrophilus OX=241368 GN=DFE_0912 PE=4 SV=1	1.58161	1.63784	A0A2Z6AWR4_9DELT	DFE_0912	0.023	3	4	2	3	1	1	1
Uncharacterized protein OS=Desulfovibrio ferrophilus OX=241368 GN=DFE_0917 PE=4 SV=1	0.11794	0.0663708	A0A2Z6AWS1_9DELT	DFE_0917	0.86	1.1	4	2	1	2	1	3
Metallophosphoesterase OS=Desulfovibrio ferrophilus OX=241368 GN=DFE_0928 PE=4 SV=1	0.592299	0.504028	A0A2Z6AWM9_9DELT	DFE_0928	0.31	1.5	4	3	1	2	1	2
Flagellar hook-associated protein FlgK OS=Desulfovibrio ferrophilus OX=241368 GN=DFE_0938 PE=3 SV=1	0.0971865	0.0398077	A0A2Z6AWN9_9DELT	DFE_0938	0.91	1.1	4	3	0	3	2	1
Aminotransferase OS=Desulfovibrio ferrophilus OX=241368 GN=DFE_0960 PE=3 SV=1	1.09496	0.717233	A0A2Z6AX07_9DELT	DFE_0960	0.19	2.1	4	3	2	1	0	3
Uncharacterized protein OS=Desulfovibrio ferrophilus OX=241368 GN=DFE_0983 PE=4 SV=1	-0.14739	0.0878664	A0A2Z6AWT1_9DELT	DFE_0983	0.82	0.9	4	7	2	6	2	6
Two-component sensor histidine kinase OS=Desulfovibrio ferrophilus OX=241368 GN=DFE_0992 PE=4 SV=1	0.408751	0.389805	A0A2Z6AWZ8_9DELT	DFE_0992	0.41	1.3	4	4	6	4	3	4
Metallo-beta-lactamase family protein OS=Desulfovibrio ferrophilus OX=241368 GN=DFE_1005 PE=4 SV=1	0.804378	0.283595	A0A2Z6AWX6_9DELT	DFE_1005	0.52	1.7	4	2	6	1	0	6
Glutamine synthetase OS=Desulfovibrio ferrophilus OX=241368 GN=DFE_1010 PE=3 SV=1	0.261627	0.215936	A0A2Z6AX56_9DELT	DFE_1010	0.61	1.2	4	4	6	3	5	4
Threonyl/alanyl tRNA synthetase SAD OS=Desulfovibrio ferrophilus OX=241368 GN=DFE_1014 PE=4 SV=1	0.037834	0.0284826	A0A2Z6AWZ4_9DELT	DFE_1014	0.94	1	4	6	4	7	5	2
Peptidase M23 OS=Desulfovibrio ferrophilus OX=241368 GN=DFE_1092 PE=4 SV=1	-0.521549	0.584471	A0A2Z6AX84_9DELT	DFE_1092	0.26	0.7	4	3	3	3	5	6
Uncharacterized protein OS=Desulfovibrio ferrophilus OX=241368 GN=DFE_1099 PE=4 SV=1	-0.811539	0.286438	A0A2Z6AX94_9DELT	DFE_1099	0.52	0.6	4	0	1	2	1	5
Pyruvate ferredoxin/flavodoxin oxidoreductase subunit beta OS=Desulfovibrio ferrophilus OX=241368 GN=DFE_1152 PE=4 SV=1	0.45027	1.35159	A0A2Z6AXE1_9DELT	DFE_1152	0.045	1.4	4	4	3	3	2	3
FlgO domain-containing protein OS=Desulfovibrio ferrophilus OX=241368 GN=DFE_1159 PE=4 SV=1	1.11668	0.664646	A0A2Z6AXF3_9DELT	DFE_1159	0.22	2.2	4	4	1	2	2	0
Flagellar basal-body rod protein FlgF OS=Desulfovibrio ferrophilus OX=241368 GN=DFE_1188 PE=3 SV=1	1.16497	0.307437	A0A2Z6AXD4_9DELT	DFE_1188	0.49	2.2	4	1	0	1	1	0
Extracellular solute-binding protein family 3 OS=Desulfovibrio ferrophilus OX=241368 GN=DFE_1189 PE=4 SV=1	0.447301	0.216449	A0A2Z6AXI4_9DELT	DFE_1189	0.61	1.4	4	2	1	3	2	0
Exopolyphosphatase-like enzyme OS=Desulfovibrio ferrophilus OX=241368 GN=DFE_1195 PE=4 SV=1	1.38647	1.36727	A0A2Z6AXF9_9DELT	DFE_1195	0.043	2.6	4	4	5	1	2	2
Threonine synthase OS=Desulfovibrio ferrophilus OX=241368 GN=DFE_1220 PE=4 SV=1	-0.22286	0.187319	A0A2Z6AXS0_9DELT	DFE_1220	0.65	0.9	4	1	2	3	3	2
Hydrogenase expression/formation protein HypE OS=Desulfovibrio ferrophilus OX=241368 GN=DFE_1263 PE=4 SV=1	10	0.933017	A0A2Z6AXM0_9DELT	DFE_1263	0.12	INF	4	0	3	0	0	0
N-acylneuraminate-9-phosphate synthase OS=Desulfovibrio ferrophilus OX=241368 GN=DFE_1272 PE=4 SV=1	-0.0671613	0.0259832	A0A2Z6AXQ8_9DELT	DFE_1272	0.94	1	4	0	2	1	3	2
Uncharacterized protein OS=Desulfovibrio ferrophilus OX=241368 GN=DFE_1273 PE=4 SV=1	0.244951	0.103546	A0A2Z6AXM9_9DELT	DFE_1273	0.79	1.2	4	0	2	2	2	1
Uncharacterized protein OS=Desulfovibrio ferrophilus OX=241368 GN=DFE_1314 PE=4 SV=1	-1.35318	0.971091	A0A2Z6AXV4_9DELT	DFE_1314	0.11	0.4	4	1	2	3	7	7
8-amino-7-oxononanoate synthase OS=Desulfovibrio ferrophilus OX=241368 GN=DFE_1334 PE=3 SV=1	-0.0112855	0.00270664	A0A2Z6AXX7_9DELT	DFE_1334	0.99	1	4	0	1	4	0	1
Histidine kinase OS=Desulfovibrio ferrophilus OX=241368 GN=DFE_1338 PE=4 SV=1	0.809917	0.338117	A0A2Z6AXT0_9DELT	DFE_1338	0.46	1.8	4	0	3	1	2	1
Cobalamin synthesis protein P47K OS=Desulfovibrio ferrophilus OX=241368 GN=DFE_1340 PE=4 SV=1	0.689914	0.834692	A0A2Z6AY38_9DELT	DFE_1340	0.15	1.6	4	3	3	1	2	3
Pyruvate carboxylase OS=Desulfovibrio ferrophilus OX=241368 GN=DFE_1375 PE=4 SV=1	-0.620239	0.296992	A0A2Z6AXY4_9DELT	DFE_1375	0.5	0.7	4	3	0	6	2	2
OmpA/MotB domain-containing protein OS=Desulfovibrio ferrophilus OX=241368 GN=DFE_1377 PE=4 SV=1	0.705176	0.341702	A0A2Z6AY25_9DELT	DFE_1377	0.46	1.6	4	1	3	2	3	0
PAS/PAC sensor signal transduction histidine kinase OS=Desulfovibrio ferrophilus OX=241368 GN=DFE_1409 PE=4 SV=1	-0.500386	0.308233	A0A2Z6AY85_9DELT	DFE_1409	0.49	0.7	4	3	0	4	3	2
Response regulator receiver protein OS=Desulfovibrio ferrophilus OX=241368 GN=DFE_1431 PE=4 SV=1	0.70077	0.13567	A0A2Z6AY23_9DELT	DFE_1431	0.73	1.6	4	0	0	0	1	1
HAD-superfamily hydrolase OS=Desulfovibrio ferrophilus OX=241368 GN=DFE_1479 PE=4 SV=1	0.257391	0.0810477	A0A2Z6AYF9_9DELT	DFE_1479	0.83	1.2	4	1	1	4	0	1
Fis family transcriptional regulator OS=Desulfovibrio ferrophilus OX=241368 GN=DFE_1480 PE=4 SV=1	0.895652	0.479365	A0A2Z6AYH2_9DELT	DFE_1480	0.33	1.9	4	1	1	1	1	1
NHLM bacteriocin system ABC transporter, peptidase/ATP-binding protein OS=Desulfovibrio ferrophilus OX=241368 GN=DFE_1500 PE=4 SV=1	-0.266392	0.315166	A0A2Z6AYJ1_9DELT	DFE_1500	0.48	0.8	4	5	2	6	4	3
NHLM bacteriocin system secretion protein OS=Desulfovibrio ferrophilus OX=241368 GN=DFE_1508 PE=4 SV=1	2.10399	1.17149	A0A2Z6AY89_9DELT	DFE_1508	0.067	4.3	4	4	1	1	0	1
Inner membrane transport protein OS=Desulfovibrio ferrophilus OX=241368 GN=DFE_1528 PE=4 SV=1	1.52236	0.649892	A0A2Z6AYB1_9DELT	DFE_1528	0.22	2.9	4	1	1	1	1	0
Glycosyl transferase group 1 OS=Desulfovibrio ferrophilus OX=241368 GN=DFE_1540 PE=4 SV=1	-0.911623	0.559309	A0A2Z6AYN4_9DELT	DFE_1540	0.28	0.5	4	4	1	6	8	2
ABC transporter substrate binding protein OS=Desulfovibrio ferrophilus OX=241368 GN=DFE_1639 PE=4 SV=1	-0.735891	0.639911	A0A2Z6AYW4_9DELT	DFE_1639	0.23	0.6	4	7	2	8	9	4
Glycosyl transferase 2 family protein OS=Desulfovibrio ferrophilus OX=241368 GN=DFE_1670 PE=4 SV=1	-0.468579	0.259501	A0A2Z6AZ13_9DELT	DFE_1670	0.55	0.7	4	3	1	1	4	5
Ion transport 2 domain protein OS=Desulfovibrio ferrophilus OX=241368 GN=DFE_1697 PE=4 SV=1	0.362263	0.192372	A0A2Z6AZ07_9DELT	DFE_1697	0.64	1.3	4	2	1	1	3	1
Minor capsid protein C, degenerate OS=Desulfovibrio ferrophilus OX=241368 GN=DFE_1736 PE=4 SV=1	0.518855	0.228595	A0A2Z6AYY3_9DELT	DFE_1736	0.59	1.4	4	0	3	2	2	1
Lambda family phage portal protein OS=Desulfovibrio ferrophilus OX=241368 GN=DFE_1737 PE=4 SV=1	-0.582242	1.60952	A0A2Z6AZ44_9DELT	DFE_1737	0.025	0.7	4	3	3	6	4	5
Terminase large subunit OS=Desulfovibrio ferrophilus OX=241368 GN=DFE_1742 PE=4 SV=1	0.186469	0.123237	A0A2Z6AZ28_9DELT	DFE_1742	0.75	1.1	4	1	3	2	2	3
MULTIHEME_CYTC domain-containing protein OS=Desulfovibrio ferrophilus OX=241368 GN=DFE_1760 PE=4 SV=1	0.541696	0.561041	A0A2Z6AZA8_9DELT	DFE_1760	0.27	1.5	4	4	5	2	3	4
AAA domain-containing protein OS=Desulfovibrio ferrophilus OX=241368 GN=DFE_1794 PE=4 SV=1	0.0459374	0.0129511	A0A2Z6AZA2_9DELT	DFE_1794	0.97	1	4	2	1	0	1	5
Lysine 2,3-aminomutase YodO family protein OS=Desulfovibrio ferrophilus OX=241368 GN=DFE_1858 PE=4 SV=1	-0.639086	0.337002	A0A2Z6AZ94_9DELT	DFE_1858	0.46	0.6	4	1	1	5	3	1
Basic membrane lipoprotein OS=Desulfovibrio ferrophilus OX=241368 GN=DFE_1867 PE=4 SV=1	-0.62206	0.470887	A0A2Z6AZH7_9DELT	DFE_1867	0.34	0.6	4	5	2	3	8	5
Diguanylate cyclase/phosphodiesterase with PAS/PAC sensor(S) OS=Desulfovibrio ferrophilus OX=241368 GN=DFE_1881 PE=4 SV=1	0.0856109	0.0473164	A0A2Z6AZB8_9DELT	DFE_1881	0.9	1.1	4	13	14	10	14	7
Beta-lactamase domain protein OS=Desulfovibrio ferrophilus OX=241368 GN=DFE_1883 PE=4 SV=1	1.32051	1.1669	A0A2Z6AZD8_9DELT	DFE_1883	0.068	2.5	4	6	3	1	1	3
Flagellin OS=Desulfovibrio ferrophilus OX=241368 GN=DFE_1910 PE=3 SV=1	-0.0623537	0.0631837	A0A2Z6AZQ6_9DELT	DFE_1910	0.86	1	4	2	2	2	3	3
Flagellar protein FliS OS=Desulfovibrio ferrophilus OX=241368 GN=DFE_1912 PE=4 SV=1	1.23936	0.599802	A0A2Z6AZJ3_9DELT	DFE_1912	0.25	2.4	4	1	4	2	0	2
Diguanylate cyclase OS=Desulfovibrio ferrophilus OX=241368 GN=DFE_1927 PE=4 SV=1	-1.31287	0.953475	A0A2Z6AZN3_9DELT	DFE_1927	0.11	0.4	4	1	2	6	8	3
GAF and PAS/PAC sensor-containing adenylate/guanylate cyclase OS=Desulfovibrio ferrophilus OX=241368 GN=DFE_1957 PE=4 SV=1	0.847512	0.620018	A0A2Z6AZR4_9DELT	DFE_1957	0.24	1.8	4	7	7	1	4	5
Transcriptional regulator, TetR family OS=Desulfovibrio ferrophilus OX=241368 GN=DFE_1973 PE=4 SV=1	-0.216656	0.0498343	A0A2Z6AZM2_9DELT	DFE_1973	0.89	0.9	4	1	0	1	4	0
TPR repeat protein OS=Desulfovibrio ferrophilus OX=241368 GN=DFE_1979 PE=4 SV=1	0.362264	0.192372	A0A2Z6AZU2_9DELT	DFE_1979	0.64	1.3	4	2	1	1	3	1
Uncharacterized protein OS=Desulfovibrio ferrophilus OX=241368 GN=DFE_1988 PE=4 SV=1	-0.0439784	0.0167146	A0A2Z6AZQ3_9DELT	DFE_1988	0.96	1	4	2	2	3	0	5
Putative G-D-S-L family lipolytic protein OS=Desulfovibrio ferrophilus OX=241368 GN=DFE_2013 PE=4 SV=1	-0.156188	0.103958	A0A2Z6AZR1_9DELT	DFE_2013	0.79	0.9	4	3	3	3	6	2
Peptidase U32 OS=Desulfovibrio ferrophilus OX=241368 GN=DFE_2083 PE=4 SV=1	0.940708	1.00939	A0A2Z6AZX6_9DELT	DFE_2083	0.098	1.9	4	2	2	1	2	1
Radical SAM domain protein OS=Desulfovibrio ferrophilus OX=241368 GN=DFE_2100 PE=4 SV=1	1.78286	0.881313	A0A2Z6B0A4_9DELT	DFE_2100	0.13	3.4	4	6	1	1	1	1
Acriflavin resistance protein OS=Desulfovibrio ferrophilus OX=241368 GN=DFE_2295 PE=3 SV=1	0.0984384	0.0568619	A0A2Z6B0J3_9DELT	DFE_2295	0.88	1.1	4	5	4	3	2	7
4Fe-4S ferredoxin OS=Desulfovibrio ferrophilus OX=241368 GN=DFE_2313 PE=4 SV=1	-0.376285	0.170164	A0A2Z6B0K1_9DELT	DFE_2313	0.68	0.8	4	2	0	3	3	1
Uncharacterized protein OS=Desulfovibrio ferrophilus OX=241368 GN=DFE_2317 PE=4 SV=1	1.2215	0.750178	A0A2Z6B0Q5_9DELT	DFE_2317	0.18	2.3	4	8	3	0	3	3
Putative transcriptional regulator, Crp/Fnr family OS=Desulfovibrio ferrophilus OX=241368 GN=DFE_2319 PE=4 SV=1	1.53651	1.38985	A0A2Z6B0Q9_9DELT	DFE_2319	0.041	2.9	4	4	3	3	1	0
Glyoxalase/bleomycin resistance protein/dioxygenase OS=Desulfovibrio ferrophilus OX=241368 GN=DFE_2322 PE=4 SV=1	1.22249	0.684418	A0A2Z6B0S9_9DELT	DFE_2322	0.21	2.3	4	3	6	3	3	0
Uncharacterized protein OS=Desulfovibrio ferrophilus OX=241368 GN=DFE_2338 PE=4 SV=1	1.29712	1.943	A0A2Z6B0Q7_9DELT	DFE_2338	0.011	2.5	4	3	3	1	2	1
Na+/Pi cotransporter OS=Desulfovibrio ferrophilus OX=241368 GN=DFE_2339 PE=4 SV=1	1.82264	0.864731	A0A2Z6B0T3_9DELT	DFE_2339	0.14	3.5	4	3	1	0	0	2
Response regulator with CheY-like receiver OS=Desulfovibrio ferrophilus OX=241368 GN=DFE_2343 PE=4 SV=1	-0.82466	1.84325	A0A2Z6B0N3_9DELT	DFE_2343	0.014	0.6	4	2	3	6	5	5
Histidine kinase OS=Desulfovibrio ferrophilus OX=241368 GN=DFE_2345 PE=4 SV=1	0.0928994	0.035471	A0A2Z6B0P5_9DELT	DFE_2345	0.92	1.1	4	0	4	4	3	1
ABC transporter OS=Desulfovibrio ferrophilus OX=241368 GN=DFE_2374 PE=4 SV=1	-1.40363	0.648605	A0A2Z6B0Y8_9DELT	DFE_2374	0.22	0.4	4	0	0	3	2	4
CMP/dCMP-type deaminase domain-containing protein OS=Desulfovibrio ferrophilus OX=241368 GN=DFE_2375 PE=4 SV=1	-0.352857	0.69681	A0A2Z6B0R9_9DELT	DFE_2375	0.2	0.8	4	2	2	4	3	3
Hydrolase_4 domain-containing protein OS=Desulfovibrio ferrophilus OX=241368 GN=DFE_2418 PE=4 SV=1	0.231615	0.12253	A0A2Z6B0Z2_9DELT	DFE_2418	0.75	1.2	4	4	1	1	4	2
Histidine kinase OS=Desulfovibrio ferrophilus OX=241368 GN=DFE_2429 PE=4 SV=1	-0.0114557	0.00675042	A0A2Z6B122_9DELT	DFE_2429	0.98	1	4	12	6	5	10	7
Histidine kinase OS=Desulfovibrio ferrophilus OX=241368 GN=DFE_2430 PE=4 SV=1	-1.12817	1.54238	A0A2Z6B184_9DELT	DFE_2430	0.029	0.5	4	3	2	6	8	5
Two component, sigma54 specific, transcriptional regulator, Fis family OS=Desulfovibrio ferrophilus OX=241368 GN=DFE_2463 PE=4 SV=1	0.126138	0.0499836	A0A2Z6B0Z9_9DELT	DFE_2463	0.89	1.1	4	1	1	1	1	3
Arginine decarboxylase OS=Desulfovibrio ferrophilus OX=241368 GN=DFE_2477 PE=3 SV=1	-0.745556	0.277687	A0A2Z6B170_9DELT	DFE_2477	0.53	0.6	4	3	0	0	5	5
Metal dependent phosphohydrolase OS=Desulfovibrio ferrophilus OX=241368 GN=DFE_2482 PE=4 SV=1	2.39688	0.981927	A0A2Z6B186_9DELT	DFE_2482	0.1	5.3	4	6	1	1	0	1
Putative two component, sigma54 specific, transcriptional regulator OS=Desulfovibrio ferrophilus OX=241368 GN=DFE_2484 PE=4 SV=1	-0.0549933	0.0215651	A0A2Z6B1A3_9DELT	DFE_2484	0.95	1	4	2	1	4	0	3
Formate dehydrogenase OS=Desulfovibrio ferrophilus OX=241368 GN=DFE_2489 PE=4 SV=1	0.495489	0.197386	A0A2Z6B176_9DELT	DFE_2489	0.63	1.4	4	1	8	3	4	3
Toluene ABC transporter ATP-binding protein OS=Desulfovibrio ferrophilus OX=241368 GN=DFE_2506 PE=3 SV=1	0.418257	0.144667	A0A2Z6B149_9DELT	DFE_2506	0.72	1.3	4	1	1	0	3	1
Uncharacterized protein OS=Desulfovibrio ferrophilus OX=241368 GN=DFE_2513 PE=4 SV=1	-0.549751	0.311939	A0A2Z6B146_9DELT	DFE_2513	0.49	0.7	4	3	0	2	3	4
Extracellular solute-binding protein family 1 OS=Desulfovibrio ferrophilus OX=241368 GN=DFE_2519 PE=4 SV=1	0.00845444	0.00419637	A0A2Z6B1A4_9DELT	DFE_2519	0.99	1	4	1	2	4	1	2
Putative lipopolysaccharide biosynthesis protein OS=Desulfovibrio ferrophilus OX=241368 GN=DFE_2531 PE=4 SV=1	1.65762	1.25953	A0A2Z6B151_9DELT	DFE_2531	0.055	3.2	4	2	3	2	1	0
Glycosyl transferase family 2 OS=Desulfovibrio ferrophilus OX=241368 GN=DFE_2565 PE=4 SV=1	0.0209021	0.0165955	A0A2Z6B1D8_9DELT	DFE_2565	0.96	1	4	2	4	3	3	4
NAD-dependent epimerase/dehydratase OS=Desulfovibrio ferrophilus OX=241368 GN=DFE_2574 PE=4 SV=1	0.954283	0.504026	A0A2Z6B1I6_9DELT	DFE_2574	0.31	1.9	4	5	3	1	5	0
Glycosyl transferase family 2 OS=Desulfovibrio ferrophilus OX=241368 GN=DFE_2580 PE=4 SV=1	-0.689311	0.650888	A0A2Z6B1N3_9DELT	DFE_2580	0.22	0.6	4	1	1	3	3	3
Flagellar basal body rod protein FlgB OS=Desulfovibrio ferrophilus OX=241368 GN=DFE_2617 PE=3 SV=1	-0.85752	0.411526	A0A2Z6B1K3_9DELT	DFE_2617	0.39	0.6	4	2	0	6	2	2
FliI/YscN family ATPase OS=Desulfovibrio ferrophilus OX=241368 GN=DFE_2623 PE=4 SV=1	-0.557095	0.519686	A0A2Z6B1F2_9DELT	DFE_2623	0.3	0.7	4	2	3	3	4	6
2-oxoglutarate synthase beta subunit OS=Desulfovibrio ferrophilus OX=241368 GN=DFE_2667 PE=4 SV=1	-1.15214	1.25149	A0A2Z6B1R3_9DELT	DFE_2667	0.056	0.4	4	2	2	4	7	6
Transcriptional regulator, AsnC family OS=Desulfovibrio ferrophilus OX=241368 GN=DFE_2698 PE=4 SV=1	0.932191	0.902924	A0A2Z6B1Q6_9DELT	DFE_2698	0.13	1.9	4	6	5	3	1	4
TRAP dicarboxylate transporter-DctP subunit OS=Desulfovibrio ferrophilus OX=241368 GN=DFE_2706 PE=4 SV=1	-0.227882	0.226225	A0A2Z6B1R1_9DELT	DFE_2706	0.59	0.9	4	7	5	7	4	8
Chromosomal replication initiator protein DnaA OS=Desulfovibrio ferrophilus OX=241368 GN=DFE_2713 PE=3 SV=1	2.55444	0.642576	A0A2Z6B1P0_9DELT	DFE_2713	0.23	5.9	4	2	0	1	0	0
Adenylosuccinate lyase OS=Desulfovibrio ferrophilus OX=241368 GN=DFE_2748 PE=3 SV=1	0.475144	0.196043	A0A2Z6B1V5_9DELT	DFE_2748	0.64	1.4	4	5	0	3	1	2
Ion transport 2 domain protein OS=Desulfovibrio ferrophilus OX=241368 GN=DFE_2758 PE=4 SV=1	-0.195569	0.0485867	A0A2Z6B1W5_9DELT	DFE_2758	0.89	0.9	4	0	0	2	1	1
Histidine kinase OS=Desulfovibrio ferrophilus OX=241368 GN=DFE_2804 PE=4 SV=1	-0.743255	0.357684	A0A2Z6B274_9DELT	DFE_2804	0.44	0.6	4	2	0	4	1	4
Glycosyl transferase, group 1 OS=Desulfovibrio ferrophilus OX=241368 GN=DFE_2853 PE=4 SV=1	-0.146804	0.0404938	A0A2Z6B233_9DELT	DFE_2853	0.91	0.9	4	1	0	3	0	2
Radical SAM domain protein OS=Desulfovibrio ferrophilus OX=241368 GN=DFE_2860 PE=4 SV=1	0.066869	0.0319904	A0A2Z6B2E6_9DELT	DFE_2860	0.93	1	4	2	3	6	1	2
Beta-lactamase domain-containing protein OS=Desulfovibrio ferrophilus OX=241368 GN=DFE_2919 PE=3 SV=1	1.63705	0.722825	A0A2Z6B2H4_9DELT	DFE_2919	0.19	3.1	4	4	1	3	0	0
Penicillin-binding protein 2 OS=Desulfovibrio ferrophilus OX=241368 GN=DFE_2940 PE=4 SV=1	1.52992	1.38794	A0A2Z6B2L4_9DELT	DFE_2940	0.041	2.9	4	4	3	3	0	1
Phosphoesterase RecJ domain-containing protein OS=Desulfovibrio ferrophilus OX=241368 GN=DFE_3029 PE=4 SV=1	0.134925	0.0989654	A0A2Z6B2T8_9DELT	DFE_3029	0.8	1.1	4	3	2	3	4	1
Uncharacterized protein OS=Desulfovibrio ferrophilus OX=241368 GN=DFE_3031 PE=4 SV=1	-1.85398	1.48798	A0A2Z6B2L7_9DELT	DFE_3031	0.033	0.3	4	1	0	7	5	4
HtrA2 peptidase OS=Desulfovibrio ferrophilus OX=241368 GN=DFE_3061 PE=4 SV=1	0.940708	1.00939	A0A2Z6B2P2_9DELT	DFE_3061	0.098	1.9	4	2	2	1	2	1
RND family efflux transporter, MFP subunit OS=Desulfovibrio ferrophilus OX=241368 GN=DFE_3090 PE=3 SV=1	1.16497	0.307437	A0A2Z6B319_9DELT	DFE_3090	0.49	2.2	4	1	0	1	1	0
PAS/PAC sensor signal transduction histidine kinase OS=Desulfovibrio ferrophilus OX=241368 GN=DFE_3107 PE=4 SV=1	-0.424996	0.473465	A0A2Z6B2Z1_9DELT	DFE_3107	0.34	0.7	4	3	1	3	4	3
ABC transporter OS=Desulfovibrio ferrophilus OX=241368 GN=DFE_3126 PE=4 SV=1	0.119357	0.154651	A0A2Z6B2Y1_9DELT	DFE_3126	0.7	1.1	4	6	4	5	5	3
Efflux transporter, RND family, MFP subunit OS=Desulfovibrio ferrophilus OX=241368 GN=DFE_3135 PE=3 SV=1	1.75308	1.57771	A0A2Z6B2Z5_9DELT	DFE_3135	0.026	3.4	4	4	2	2	0	1
Family 3 adenylate cyclase OS=Desulfovibrio ferrophilus OX=241368 GN=DFE_3143 PE=4 SV=1	1.52236	0.649893	A0A2Z6B2X6_9DELT	DFE_3143	0.22	2.9	4	1	1	1	1	0
Oxidoreductase, FAD/iron-sulfur cluster-binding domain protein OS=Desulfovibrio ferrophilus OX=241368 GN=DFE_3147 PE=4 SV=1	-0.595807	0.697434	A0A2Z6B333_9DELT	DFE_3147	0.2	0.7	4	7	2	7	7	5
Uncharacterized protein OS=Desulfovibrio ferrophilus OX=241368 GN=DFE_3154 PE=4 SV=1	-0.136697	0.0722152	A0A2Z6B388_9DELT	DFE_3154	0.85	0.9	4	1	3	4	4	1
Methyl-accepting chemotaxis sensory transducer OS=Desulfovibrio ferrophilus OX=241368 GN=DFE_3174 PE=4 SV=1	-0.0594281	0.078887	A0A2Z6B3B1_9DELT	DFE_3174	0.83	1	4	4	2	3	3	4
N-acetylmuramoyl-L-alanine amidase OS=Desulfovibrio ferrophilus OX=241368 GN=DFE_3194 PE=4 SV=1	-0.350032	0.142913	A0A2Z6B3D1_9DELT	DFE_3194	0.72	0.8	4	1	2	5	4	0
ABC transporter OS=Desulfovibrio ferrophilus OX=241368 GN=DFE_3197 PE=4 SV=1	0.752504	0.500102	A0A2Z6B381_9DELT	DFE_3197	0.32	1.7	4	1	2	1	2	1
Diadenylate cyclase OS=Desulfovibrio ferrophilus OX=241368 GN=DFE_3247 PE=4 SV=1	1.12702	0.407107	A0A2Z6B3D9_9DELT	DFE_3247	0.39	2.2	4	3	0	2	0	1
Peptidoglycan-binding lysin domain protein OS=Desulfovibrio ferrophilus OX=241368 GN=DFE_3261 PE=4 SV=1	1.09239	0.534584	A0A2Z6B3A7_9DELT	DFE_3261	0.29	2.1	4	1	3	3	0	1
Transcriptional regulator, LysR family OS=Desulfovibrio ferrophilus OX=241368 GN=DFE_3268 PE=3 SV=1	0.42057	0.317444	A0A2Z6B380_9DELT	DFE_3268	0.48	1.3	4	1	3	2	2	2
Phosphate acetyltransferase OS=Desulfovibrio ferrophilus OX=241368 GN=DFE_3293 PE=3 SV=1	-1.14726	0.802627	A0A2Z6B3C5_9DELT	DFE_3293	0.16	0.5	4	2	4	10	10	3
Alpha-acetolactate decarboxylase OS=Desulfovibrio ferrophilus OX=241368 GN=DFE_3307 PE=3 SV=1	-0.368745	0.186631	A0A2Z6B3K0_9DELT	DFE_3307	0.65	0.8	4	4	2	1	4	7
ABC transporter OS=Desulfovibrio ferrophilus OX=241368 GN=DFE_3309 PE=4 SV=1	1.2533	1.9386	A0A2Z6B3L0_9DELT	DFE_3309	0.012	2.4	4	5	3	2	1	2
Acetyltransferase OS=Desulfovibrio ferrophilus OX=241368 GN=DFE_3316 PE=4 SV=1	1.91612	0.286831	A0A2Z6B3G7_9DELT	DFE_3316	0.52	3.8	4	0	0	1	0	0
Uncharacterized protein OS=Desulfovibrio ferrophilus OX=241368 GN=DFE_3339 PE=4 SV=1	-0.0513385	0.0268077	A0A2Z6B3N3_9DELT	DFE_3339	0.94	1	4	2	1	4	1	2
Class III cytochrome C family protein OS=Desulfovibrio ferrophilus OX=241368 GN=DFE_3365 PE=4 SV=1	0.882246	0.683909	A0A2Z6B3M9_9DELT	DFE_3365	0.21	1.8	4	3	1	1	1	2
Uncharacterized protein OS=Desulfovibrio ferrophilus OX=241368 GN=DFE_A0041 PE=4 SV=1	-0.94801	0.46804	A0A2Z6B3S2_9DELT	DFE_A0041	0.34	0.5	4	4	5	4	6	15
COMB3 protein OS=Desulfovibrio ferrophilus OX=241368 GN=DFE_A0050 PE=4 SV=1	0.130988	0.0642912	A0A2Z6B3U6_9DELT	DFE_A0050	0.86	1.1	4	1	1	1	2	2
ComB2 protein OS=Desulfovibrio ferrophilus OX=241368 GN=DFE_A0051 PE=4 SV=1	1.43642	0.463558	A0A2Z6B3T4_9DELT	DFE_A0051	0.34	2.7	4	2	0	1	0	1
Replicative DNA helicase OS=Desulfovibrio ferrophilus OX=241368 GN=dnaB PE=3 SV=1	-0.244452	0.194255	A0A2Z6AXI0_9DELT	dnaB	0.64	0.8	4	5	4	9	4	3
Oligopeptide atp-binding protein OS=Desulfovibrio ferrophilus OX=241368 GN=dppD2 PE=3 SV=1	-0.732515	0.3487	A0A2Z6B142_9DELT	dppD2	0.45	0.6	4	1	1	1	5	3
Malonyl CoA-acyl carrier protein transacylase OS=Desulfovibrio ferrophilus OX=241368 GN=fabD PE=3 SV=1	0.724212	0.367654	A0A2Z6AVR0_9DELT	fabD	0.43	1.7	4	3	2	0	1	4
2,3-bisphosphoglycerate-independent phosphoglycerate mutase OS=Desulfovibrio ferrophilus OX=241368 GN=gpmI PE=3 SV=1	-0.334936	0.216534	A0A2Z6AXD2_9DELT	gpmI	0.61	0.8	4	1	1	2	3	2
GTPase HflX OS=Desulfovibrio ferrophilus OX=241368 GN=hflX PE=3 SV=1	-0.644772	0.339535	A0A2Z6B1M2_9DELT	hflX	0.46	0.6	4	1	1	5	1	3
Histidinol-phosphate aminotransferase OS=Desulfovibrio ferrophilus OX=241368 GN=hisC PE=3 SV=1	0.286469	0.121879	A0A2Z6B084_9DELT	hisC	0.76	1.2	4	5	1	5	0	3
ATP-dependent protease ATPase subunit HslU OS=Desulfovibrio ferrophilus OX=241368 GN=hslU PE=3 SV=1	-0.660427	0.284394	A0A2Z6AW37_9DELT	hslU	0.52	0.6	4	1	0	3	3	1
Isocitrate dehydrogenase OS=Desulfovibrio ferrophilus OX=241368 GN=icd PE=4 SV=1	-0.840102	0.949502	A0A2Z6AXZ4_9DELT	icd	0.11	0.6	4	2	3	5	4	7
Ketol-acid reductoisomerase (NADP(+)) OS=Desulfovibrio ferrophilus OX=241368 GN=ilvC PE=3 SV=1	-0.0240057	0.0130365	A0A2Z6AW47_9DELT	ilvC	0.97	1	4	1	2	3	1	3
Dihydroxy-acid dehydratase OS=Desulfovibrio ferrophilus OX=241368 GN=ilvD PE=3 SV=1	-0.598351	0.557864	A0A2Z6B1N6_9DELT	ilvD	0.28	0.7	4	2	1	4	4	2
Translation initiation factor IF-2 OS=Desulfovibrio ferrophilus OX=241368 GN=infB PE=3 SV=1	0.228272	0.0665501	A0A2Z6AXI5_9DELT	infB	0.86	1.2	4	0	4	2	0	5
Lipoprotein-releasing system ATP-binding protein LolD OS=Desulfovibrio ferrophilus OX=241368 GN=lolD PE=3 SV=1	0.0575352	0.0229145	A0A2Z6AUZ4_9DELT	lolD	0.95	1	4	4	0	3	1	3
LPS-assembly protein LptD OS=Desulfovibrio ferrophilus OX=241368 GN=lptD PE=3 SV=1	-0.607652	0.316604	A0A2Z6AXM2_9DELT	lptD	0.48	0.7	4	5	1	3	3	8
Diaminopimelate decarboxylase OS=Desulfovibrio ferrophilus OX=241368 GN=lysA PE=3 SV=1	0.660192	0.856132	A0A2Z6AWZ5_9DELT	lysA	0.14	1.6	4	3	4	2	2	3
Lysine--tRNA ligase OS=Desulfovibrio ferrophilus OX=241368 GN=lysS PE=3 SV=1	0.238914	0.243576	A0A2Z6AUY1_9DELT	lysS	0.57	1.2	4	6	3	5	2	4
tRNA uridine 5-carboxymethylaminomethyl modification enzyme MnmG OS=Desulfovibrio ferrophilus OX=241368 GN=mnmG PE=3 SV=1	0.122454	0.0860028	A0A2Z6AWG4_9DELT	mnmG	0.82	1.1	4	3	3	2	5	2
5-methylthioadenosine/S-adenosylhomocysteine deaminase OS=Desulfovibrio ferrophilus OX=241368 GN=mtaD PE=3 SV=1	-0.662262	0.608152	A0A2Z6AWK4_9DELT	mtaD	0.25	0.6	4	4	2	3	7	5
UDP-N-acetylmuramoyl-L-alanyl-D-glutamate--2,6-diaminopimelate ligase OS=Desulfovibrio ferrophilus OX=241368 GN=murE PE=3 SV=1	-0.838215	0.374005	A0A2Z6AZ79_9DELT	murE	0.42	0.6	4	1	0	4	3	1
UDP-N-acetylmuramoyl-tripeptide--D-alanyl-D-alanine ligase OS=Desulfovibrio ferrophilus OX=241368 GN=murF PE=3 SV=1	0.778736	0.509592	A0A2Z6AZA6_9DELT	murF	0.31	1.7	4	2	3	0	3	2
Endonuclease MutS2 OS=Desulfovibrio ferrophilus OX=241368 GN=mutS PE=3 SV=1	-0.568233	0.252436	A0A2Z6AX53_9DELT	mutS	0.56	0.7	4	1	2	3	1	6
Glutamine-dependent NAD(+) synthetase OS=Desulfovibrio ferrophilus OX=241368 GN=nadE PE=3 SV=1	-0.291228	0.115106	A0A2Z6AXK3_9DELT	nadE	0.77	0.8	4	3	0	5	2	1
Pyridoxine 5'-phosphate synthase OS=Desulfovibrio ferrophilus OX=241368 GN=pdxJ PE=3 SV=1	0.23995	0.10101	A0A2Z6AWI7_9DELT	pdxJ	0.79	1.2	4	0	2	2	1	2
Glucose-6-phosphate isomerase OS=Desulfovibrio ferrophilus OX=241368 GN=pgi PE=3 SV=1	0.399247	0.352672	A0A2Z6B3F5_9DELT	pgi	0.44	1.3	4	8	8	7	4	5
6-phosphogluconolactonase OS=Desulfovibrio ferrophilus OX=241368 GN=pgl PE=3 SV=1	1.0545	0.754884	A0A2Z6AXI1_9DELT	pgl	0.18	2.1	4	4	1	1	1	2
Spermidine/putrescine import ATP-binding protein PotA OS=Desulfovibrio ferrophilus OX=241368 GN=potA PE=3 SV=1	0.200322	0.143967	A0A2Z6B185_9DELT	potA	0.72	1.1	4	2	2	4	2	1
Phosphoribosylamine--glycine ligase OS=Desulfovibrio ferrophilus OX=241368 GN=purD PE=3 SV=1	0.0967034	0.0226859	A0A2Z6B301_9DELT	purD	0.95	1.1	4	1	0	1	0	3
Probable alpha-L-glutamate ligase OS=Desulfovibrio ferrophilus OX=241368 GN=rimK PE=3 SV=1	0.155263	0.111345	A0A2Z6AY10_9DELT	rimK	0.77	1.1	4	4	5	4	6	2
UDP-glucose 6-dehydrogenase OS=Desulfovibrio ferrophilus OX=241368 GN=rkpK PE=3 SV=1	-0.52212	0.122833	A0A2Z6AWP3_9DELT	rkpK	0.75	0.7	4	1	0	0	5	1
Ribonuclease 3 OS=Desulfovibrio ferrophilus OX=241368 GN=rnc PE=3 SV=1	1.04847	0.669874	A0A2Z6B0H7_9DELT	rnc	0.21	2.1	4	2	2	3	1	0
Ion-translocating oxidoreductase complex subunit B OS=Desulfovibrio ferrophilus OX=241368 GN=rnfB PE=3 SV=1	1.04145	0.446373	A0A2Z6AW29_9DELT	rnfB	0.36	2.1	4	3	2	0	0	4
Sugar fermentation stimulation protein homolog OS=Desulfovibrio ferrophilus OX=241368 GN=sfsA PE=3 SV=1	1.17362	0.600121	A0A2Z6B1X0_9DELT	sfsA	0.25	2.3	4	1	2	1	0	2
L-threonine 3-dehydrogenase OS=Desulfovibrio ferrophilus OX=241368 GN=tdh PE=3 SV=1	-0.827597	0.259157	A0A2Z6AWA2_9DELT	tdh	0.55	0.6	4	0	2	8	0	3
Thiazole synthase OS=Desulfovibrio ferrophilus OX=241368 GN=thiG PE=3 SV=1	0.44214	0.270511	A0A2Z6AYC9_9DELT	thiG	0.54	1.4	4	2	1	3	1	1
DNA topoisomerase 1 OS=Desulfovibrio ferrophilus OX=241368 GN=topA PE=3 SV=1	-1.05552	0.444525	A0A2Z6B1S9_9DELT	topA	0.36	0.5	4	0	1	6	1	3
Tyrosine--tRNA ligase OS=Desulfovibrio ferrophilus OX=241368 GN=tyrS PE=3 SV=1	-0.620646	0.68741	A0A2Z6B2L2_9DELT	tyrS	0.21	0.7	4	2	1	3	4	3
Tyrosine recombinase XerC OS=Desulfovibrio ferrophilus OX=241368 GN=xerC PE=3 SV=1	-0.56811	0.180013	A0A2Z6AWU8_9DELT	xerC	0.66	0.7	4	0	1	3	4	0
Acetyl-CoA carboxylase OS=Desulfovibrio ferrophilus OX=241368 GN=accD PE=4 SV=1	-0.493705	0.6708	A0A2Z6AY42_9DELT	accD	0.21	0.7	3	4	3	4	4	6
Arginine biosynthesis bifunctional protein ArgJ OS=Desulfovibrio ferrophilus OX=241368 GN=argJ PE=3 SV=1	0.240413	0.161996	A0A2Z6B061_9DELT	argJ	0.69	1.2	3	2	1	3	1	1
Aspartate-semialdehyde dehydrogenase OS=Desulfovibrio ferrophilus OX=241368 GN=asd PE=3 SV=1	0.410402	0.13241	A0A2Z6AYH1_9DELT	asd	0.74	1.3	3	0	2	3	0	1
ATP synthase epsilon chain OS=Desulfovibrio ferrophilus OX=241368 GN=atpC PE=3 SV=1	2.07473	0.600975	A0A2Z6B2A9_9DELT	atpC	0.25	4.2	3	2	0	0	0	1
ATP synthase gamma chain OS=Desulfovibrio ferrophilus OX=241368 GN=atpG PE=3 SV=1	1.72921	0.421673	A0A2Z6B2B6_9DELT	atpG	0.38	3.3	3	1	0	0	0	1
Oxygen-dependent choline dehydrogenase OS=Desulfovibrio ferrophilus OX=241368 GN=betA PE=3 SV=1	0.355341	0.366428	A0A2Z6B3L6_9DELT	betA	0.43	1.3	3	3	2	1	3	2
Probable chemoreceptor glutamine deamidase CheD OS=Desulfovibrio ferrophilus OX=241368 GN=cheD PE=3 SV=1	1.95632	0.466301	A0A2Z6B2E2_9DELT	cheD	0.34	3.9	3	1	0	1	0	0
Cell division coordinator CpoB OS=Desulfovibrio ferrophilus OX=241368 GN=cpoB PE=3 SV=1	0.308026	0.16913	A0A2Z6AWX0_9DELT	cpoB	0.68	1.2	3	3	3	0	4	3
4-hydroxy-tetrahydrodipicolinate synthase OS=Desulfovibrio ferrophilus OX=241368 GN=dapA PE=3 SV=1	0.335586	0.163364	A0A2Z6AWL8_9DELT	dapA	0.69	1.3	3	3	1	0	2	3
GTPase Der OS=Desulfovibrio ferrophilus OX=241368 GN=der PE=3 SV=1	0.470025	0.294851	A0A2Z6AXM5_9DELT	der	0.51	1.4	3	7	3	1	4	4
Uncharacterized protein OS=Desulfovibrio ferrophilus OX=241368 GN=DFE_0034 PE=4 SV=1	-0.20054	0.114112	A0A2Z6AU61_9DELT	DFE_0034	0.77	0.9	3	8	4	4	4	9
Methyl-accepting chemotaxis sensory transducer with Cache sensor OS=Desulfovibrio ferrophilus OX=241368 GN=DFE_0055 PE=4 SV=1	-0.834668	0.521889	A0A2Z6AU79_9DELT	DFE_0055	0.3	0.6	3	5	2	10	6	2
Elongation factor G OS=Desulfovibrio ferrophilus OX=241368 GN=DFE_0082 PE=4 SV=1	-0.57215	0.669456	A0A2Z6AUA4_9DELT	DFE_0082	0.21	0.7	3	7	6	11	8	6
HD domain-containing protein OS=Desulfovibrio ferrophilus OX=241368 GN=DFE_0112 PE=4 SV=1	1.22422	0.868616	A0A2Z6AUD3_9DELT	DFE_0112	0.14	2.3	3	4	2	3	0	1
Sigma-54 dependent transcriptional regulator OS=Desulfovibrio ferrophilus OX=241368 GN=DFE_0124 PE=4 SV=1	-2.01725	0.76306	A0A2Z6AUF5_9DELT	DFE_0124	0.17	0.2	3	0	0	1	4	5
Glu/Leu/Phe/Val dehydrogenase OS=Desulfovibrio ferrophilus OX=241368 GN=DFE_0171 PE=4 SV=1	-0.215283	0.109202	A0A2Z6AUI4_9DELT	DFE_0171	0.78	0.9	3	5	5	1	7	7
2-oxoglutarate synthase OS=Desulfovibrio ferrophilus OX=241368 GN=DFE_0177 PE=4 SV=1	0.31409	0.201766	A0A2Z6AUK0_9DELT	DFE_0177	0.63	1.2	3	8	3	3	3	5
Uncharacterized protein OS=Desulfovibrio ferrophilus OX=241368 GN=DFE_0199 PE=4 SV=1	0.333768	0.129198	A0A2Z6AUQ3_9DELT	DFE_0199	0.74	1.3	3	0	1	1	1	1
3-hydroxy acid dehydrogenase OS=Desulfovibrio ferrophilus OX=241368 GN=DFE_0216 PE=3 SV=1	-0.126145	0.0523154	A0A2Z6AUM7_9DELT	DFE_0216	0.89	0.9	3	6	0	3	3	3
Putative membrane protein OS=Desulfovibrio ferrophilus OX=241368 GN=DFE_0221 PE=3 SV=1	-10	0.427243	A0A2Z6AUN9_9DELT	DFE_0221	0.37	INF	3	0	0	0	0	0
Thymidylate synthase, flavin-dependent OS=Desulfovibrio ferrophilus OX=241368 GN=DFE_0238 PE=4 SV=1	-0.196264	0.0417693	A0A2Z6AUQ2_9DELT	DFE_0238	0.91	0.9	3	1	1	6	0	0
TPR domain-containing protein OS=Desulfovibrio ferrophilus OX=241368 GN=DFE_0249 PE=4 SV=1	-0.910878	0.299795	A0A2Z6AUV2_9DELT	DFE_0249	0.5	0.5	3	0	0	3	1	1
TRAP dicarboxylate transporter subunit DctP OS=Desulfovibrio ferrophilus OX=241368 GN=DFE_0270 PE=4 SV=1	-0.351296	0.114156	A0A2Z6AUY8_9DELT	DFE_0270	0.77	0.8	3	0	1	3	0	2
YbbR family protein OS=Desulfovibrio ferrophilus OX=241368 GN=DFE_0275 PE=4 SV=1	1.12672	0.660558	A0A2Z6AUU4_9DELT	DFE_0275	0.22	2.2	3	5	1	2	1	1
Glycosyl transferase, group 1 OS=Desulfovibrio ferrophilus OX=241368 GN=DFE_0289 PE=4 SV=1	0.236192	0.112697	A0A2Z6AUZ0_9DELT	DFE_0289	0.77	1.2	3	7	1	4	3	2
Inner-membrane translocator OS=Desulfovibrio ferrophilus OX=241368 GN=DFE_0296 PE=3 SV=1	-0.609343	0.379253	A0A2Z6AUV0_9DELT	DFE_0296	0.42	0.7	3	4	1	7	3	2
TRAP transporter 4TM/12TM fusion protein OS=Desulfovibrio ferrophilus OX=241368 GN=DFE_0309 PE=4 SV=1	1.46732	1.02636	A0A2Z6AV14_9DELT	DFE_0309	0.094	2.8	3	7	6	2	3	1
TPR_REGION domain-containing protein OS=Desulfovibrio ferrophilus OX=241368 GN=DFE_0315 PE=4 SV=1	0.0648993	0.0250161	A0A2Z6AUY3_9DELT	DFE_0315	0.94	1	3	1	2	4	2	0
UPF0597 protein DFE_0322 OS=Desulfovibrio ferrophilus OX=241368 GN=DFE_0322 PE=3 SV=1	-0.95637	0.368286	A0A2Z6AV01_9DELT	DFE_0322	0.43	0.5	3	0	0	2	1	2
L-sorbosone dehydrogenase OS=Desulfovibrio ferrophilus OX=241368 GN=DFE_0323 PE=4 SV=1	-0.182802	0.0544814	A0A2Z6AUY5_9DELT	DFE_0323	0.88	0.9	3	1	3	2	0	6
HAMP domain protein OS=Desulfovibrio ferrophilus OX=241368 GN=DFE_0324 PE=4 SV=1	-0.366202	0.576066	A0A2Z6AV06_9DELT	DFE_0324	0.27	0.8	3	4	3	5	3	5
Lipoprotein releasing system transmembrane protein LolC/E family OS=Desulfovibrio ferrophilus OX=241368 GN=DFE_0327 PE=4 SV=1	0.278135	0.13999	A0A2Z6AUZ9_9DELT	DFE_0327	0.72	1.2	3	2	2	4	2	0
Uncharacterized protein OS=Desulfovibrio ferrophilus OX=241368 GN=DFE_0334 PE=4 SV=1	0.333768	0.129198	A0A2Z6AV19_9DELT	DFE_0334	0.74	1.3	3	0	1	1	1	1
PSP1 domain-containing protein OS=Desulfovibrio ferrophilus OX=241368 GN=DFE_0338 PE=4 SV=1	-0.0260848	0.0108531	A0A2Z6AV09_9DELT	DFE_0338	0.98	1	3	0	2	1	2	2
TPR repeat-containing protein OS=Desulfovibrio ferrophilus OX=241368 GN=DFE_0425 PE=4 SV=1	0.206259	0.183569	A0A2Z6AV92_9DELT	DFE_0425	0.66	1.2	3	2	2	2	3	1
Uncharacterized protein OS=Desulfovibrio ferrophilus OX=241368 GN=DFE_0450 PE=4 SV=1	-0.101698	0.0375406	A0A2Z6AVG8_9DELT	DFE_0450	0.92	0.9	3	0	1	1	1	2
Uncharacterized protein OS=Desulfovibrio ferrophilus OX=241368 GN=DFE_0451 PE=4 SV=1	0.673547	0.490121	A0A2Z6AVB8_9DELT	DFE_0451	0.32	1.6	3	2	4	3	1	2
Uncharacterized protein OS=Desulfovibrio ferrophilus OX=241368 GN=DFE_0454 PE=4 SV=1	1.29759	0.213306	A0A2Z6AVD9_9DELT	DFE_0454	0.61	2.5	3	0	0	0	1	0
Dihydropyrimidine dehydrogenase subunit A OS=Desulfovibrio ferrophilus OX=241368 GN=DFE_0475 PE=4 SV=1	-0.0962376	0.0703812	A0A2Z6AVE1_9DELT	DFE_0475	0.85	0.9	3	4	1	2	3	3
Family 3 extracellular solute-binding protein OS=Desulfovibrio ferrophilus OX=241368 GN=DFE_0479 PE=4 SV=1	-0.151302	0.060036	A0A2Z6AVJ5_9DELT	DFE_0479	0.87	0.9	3	1	2	5	1	1
Putative serine/threonine protein kinase OS=Desulfovibrio ferrophilus OX=241368 GN=DFE_0511 PE=4 SV=1	0.441902	0.377162	A0A2Z6AVH4_9DELT	DFE_0511	0.42	1.4	3	2	3	2	3	1
Signal transduction histidine kinase OS=Desulfovibrio ferrophilus OX=241368 GN=DFE_0516 PE=4 SV=1	0.0836934	0.0347394	A0A2Z6AVG9_9DELT	DFE_0516	0.92	1.1	3	3	0	1	2	2
Polyprenyl synthetase OS=Desulfovibrio ferrophilus OX=241368 GN=DFE_0550 PE=3 SV=1	0.449941	0.242832	A0A2Z6AVQ9_9DELT	DFE_0550	0.57	1.4	3	12	4	6	5	3
AMP-dependent synthetase and ligase OS=Desulfovibrio ferrophilus OX=241368 GN=DFE_0559 PE=4 SV=1	-0.26254	0.246267	A0A2Z6AVT6_9DELT	DFE_0559	0.57	0.8	3	2	3	5	3	2
Acriflavin resistance protein OS=Desulfovibrio ferrophilus OX=241368 GN=DFE_0569 PE=3 SV=1	0.165573	0.133988	A0A2Z6AVU5_9DELT	DFE_0569	0.73	1.1	3	2	2	1	2	3
Multi-sensor signal transduction histidine kinase OS=Desulfovibrio ferrophilus OX=241368 GN=DFE_0579 PE=4 SV=1	0.345049	0.128232	A0A2Z6AVV3_9DELT	DFE_0579	0.74	1.3	3	3	1	0	4	1
Uncharacterized protein OS=Desulfovibrio ferrophilus OX=241368 GN=DFE_0613 PE=4 SV=1	0.784026	0.279828	A0A2Z6AVQ7_9DELT	DFE_0613	0.53	1.7	3	3	0	0	2	1
Formate dehydrogenase, subunit alpha OS=Desulfovibrio ferrophilus OX=241368 GN=DFE_0628 PE=4 SV=1	0.876591	1.41451	A0A2Z6AVT7_9DELT	DFE_0628	0.039	1.8	3	3	3	2	2	1
Response regulator receiver OS=Desulfovibrio ferrophilus OX=241368 GN=DFE_0645 PE=4 SV=1	0.761678	0.717038	A0A2Z6AVW3_9DELT	DFE_0645	0.19	1.7	3	5	4	1	3	3
4Fe-4S ferredoxin iron-sulfur binding domain-containing protein OS=Desulfovibrio ferrophilus OX=241368 GN=DFE_0653 PE=4 SV=1	0.0147947	0.0147334	A0A2Z6AVU6_9DELT	DFE_0653	0.97	1	3	3	3	3	4	2
Peptidyl-prolyl cis-trans isomerase OS=Desulfovibrio ferrophilus OX=241368 GN=DFE_0683 PE=3 SV=1	-0.339209	0.206958	A0A2Z6AVX6_9DELT	DFE_0683	0.62	0.8	3	1	1	2	3	1
Peptidase M48, Ste24p OS=Desulfovibrio ferrophilus OX=241368 GN=DFE_0718 PE=4 SV=1	-1.07717	0.520732	A0A2Z6AW25_9DELT	DFE_0718	0.3	0.5	3	0	1	3	1	4
CoB--CoM heterodisulfide reductase OS=Desulfovibrio ferrophilus OX=241368 GN=DFE_0755 PE=4 SV=1	-0.666912	1.40006	A0A2Z6AW80_9DELT	DFE_0755	0.04	0.6	3	2	3	5	4	4
Alpha/beta hydrolase fold protein OS=Desulfovibrio ferrophilus OX=241368 GN=DFE_0792 PE=4 SV=1	1.06261	0.363558	A0A2Z6AWB1_9DELT	DFE_0792	0.43	2.1	3	0	3	1	2	0
Diguanylate cyclase with PAS/PAC sensor OS=Desulfovibrio ferrophilus OX=241368 GN=DFE_0811 PE=4 SV=1	0.269106	0.203879	A0A2Z6AWA8_9DELT	DFE_0811	0.63	1.2	3	5	6	3	4	5
Uncharacterized protein OS=Desulfovibrio ferrophilus OX=241368 GN=DFE_0817 PE=4 SV=1	0.806083	0.39821	A0A2Z6AWI3_9DELT	DFE_0817	0.4	1.7	3	1	4	3	1	1
Uncharacterized protein OS=Desulfovibrio ferrophilus OX=241368 GN=DFE_0825 PE=4 SV=1	0.395751	0.0789906	A0A2Z6AWE8_9DELT	DFE_0825	0.83	1.3	3	0	0	1	1	0
Uncharacterized protein OS=Desulfovibrio ferrophilus OX=241368 GN=DFE_0827 PE=4 SV=1	-1.42819	1.41744	A0A2Z6AWJ1_9DELT	DFE_0827	0.038	0.4	3	1	2	5	7	4
4Fe-4S ferredoxin OS=Desulfovibrio ferrophilus OX=241368 GN=DFE_0832 PE=4 SV=1	0.62077	0.198464	A0A2Z6AWF5_9DELT	DFE_0832	0.63	1.5	3	2	3	0	0	5
Uncharacterized protein OS=Desulfovibrio ferrophilus OX=241368 GN=DFE_0836 PE=4 SV=1	-0.930575	0.688798	A0A2Z6AWE2_9DELT	DFE_0836	0.2	0.5	3	3	1	7	2	4
PTS system sorbose subfamily IIB component OS=Desulfovibrio ferrophilus OX=241368 GN=DFE_0852 PE=4 SV=1	0.23256	0.0630495	A0A2Z6AWH3_9DELT	DFE_0852	0.86	1.2	3	1	0	1	2	0
MlaD domain-containing protein OS=Desulfovibrio ferrophilus OX=241368 GN=DFE_0868 PE=4 SV=1	-0.379895	0.226002	A0A2Z6AWH2_9DELT	DFE_0868	0.59	0.8	3	1	1	1	2	3
ABC transporter family protein OS=Desulfovibrio ferrophilus OX=241368 GN=DFE_0869 PE=4 SV=1	0.296258	0.182765	A0A2Z6AWL5_9DELT	DFE_0869	0.66	1.2	3	1	3	3	2	1
Precorrin-2 dehydrogenase OS=Desulfovibrio ferrophilus OX=241368 GN=DFE_0908 PE=4 SV=1	1.28337	0.71461	A0A2Z6AWL0_9DELT	DFE_0908	0.19	2.4	3	1	1	1	1	0
NADPH-dependent FMN reductase OS=Desulfovibrio ferrophilus OX=241368 GN=DFE_0929 PE=4 SV=1	0.383063	0.0765084	A0A2Z6AWS2_9DELT	DFE_0929	0.84	1.3	3	0	0	1	0	1
Flagellin OS=Desulfovibrio ferrophilus OX=241368 GN=DFE_0942 PE=3 SV=1	0.0155081	0.013647	A0A2Z6AWU3_9DELT	DFE_0942	0.97	1	3	7	4	5	5	4
Uncharacterized protein OS=Desulfovibrio ferrophilus OX=241368 GN=DFE_0944 PE=4 SV=1	0.740972	0.222244	A0A2Z6AWS8_9DELT	DFE_0944	0.6	1.7	3	1	0	0	1	1
Histidine triad protein OS=Desulfovibrio ferrophilus OX=241368 GN=DFE_0955 PE=4 SV=1	2.24351	0.657559	A0A2Z6AWS5_9DELT	DFE_0955	0.22	4.7	3	0	2	0	0	1
Selenium metabolism protein YedF OS=Desulfovibrio ferrophilus OX=241368 GN=DFE_0968 PE=3 SV=1	0.738579	0.328994	A0A2Z6AWR9_9DELT	DFE_0968	0.47	1.7	3	0	2	1	1	1
Permease YjgP/YjgQ family protein OS=Desulfovibrio ferrophilus OX=241368 GN=DFE_0979 PE=4 SV=1	1.3887	0.553081	A0A2Z6AWW9_9DELT	DFE_0979	0.28	2.6	3	1	1	2	0	0
Sulfate transporter OS=Desulfovibrio ferrophilus OX=241368 GN=DFE_0984 PE=3 SV=1	1.05179	0.769656	A0A2Z6AWW3_9DELT	DFE_0984	0.17	2.1	3	2	3	2	0	2
Uncharacterized protein OS=Desulfovibrio ferrophilus OX=241368 GN=DFE_0991 PE=4 SV=1	-0.346728	0.117267	A0A2Z6AWT7_9DELT	DFE_0991	0.76	0.8	3	3	0	3	4	0
TPR_REGION domain-containing protein OS=Desulfovibrio ferrophilus OX=241368 GN=DFE_0994 PE=4 SV=1	-0.266257	0.151929	A0A2Z6AWX3_9DELT	DFE_0994	0.7	0.8	3	8	3	8	7	2
Putative iron(III) dicitrate transport ATP-binding protein FecE OS=Desulfovibrio ferrophilus OX=241368 GN=DFE_1020 PE=4 SV=1	2.06581	0.529914	A0A2Z6AX71_9DELT	DFE_1020	0.3	4.2	3	0	1	1	0	0
Type IV pilus assembly PilZ OS=Desulfovibrio ferrophilus OX=241368 GN=DFE_1028 PE=4 SV=1	-0.163622	0.0345919	A0A2Z6AWX2_9DELT	DFE_1028	0.92	0.9	3	0	0	2	0	1
Glutamate synthase OS=Desulfovibrio ferrophilus OX=241368 GN=DFE_1039 PE=4 SV=1	-1.27544	1.94843	A0A2Z6AX32_9DELT	DFE_1039	0.011	0.4	3	3	1	5	6	5
Transglutaminase domain protein OS=Desulfovibrio ferrophilus OX=241368 GN=DFE_1045 PE=4 SV=1	-1.65223	2.874	A0A2Z6AX15_9DELT	DFE_1045	0.0013	0.3	3	2	1	7	6	5
Uncharacterized protein OS=Desulfovibrio ferrophilus OX=241368 GN=DFE_1049 PE=4 SV=1	-0.460781	0.147315	A0A2Z6AX46_9DELT	DFE_1049	0.71	0.7	3	1	0	3	0	2
Acyl-CoA dehydrogenase domain-containing protein OS=Desulfovibrio ferrophilus OX=241368 GN=DFE_1055 PE=4 SV=1	-0.396434	0.49447	A0A2Z6AX24_9DELT	DFE_1055	0.32	0.8	3	4	3	3	5	5
Hydrogenase (NiFe) small subunit HydA OS=Desulfovibrio ferrophilus OX=241368 GN=DFE_1091 PE=4 SV=1	10	0.822474	A0A2Z6AX36_9DELT	DFE_1091	0.15	INF	3	5	0	0	0	0
Glycosyl transferase group 1 OS=Desulfovibrio ferrophilus OX=241368 GN=DFE_1102 PE=4 SV=1	1.50108	0.24037	A0A2Z6AX93_9DELT	DFE_1102	0.57	2.8	3	0	0	1	0	0
Glycosyl transferase group 1 OS=Desulfovibrio ferrophilus OX=241368 GN=DFE_1122 PE=4 SV=1	1.08649	0.393791	A0A2Z6AXB2_9DELT	DFE_1122	0.4	2.1	3	2	0	0	1	1
Phosphomethylpyrimidine kinase OS=Desulfovibrio ferrophilus OX=241368 GN=DFE_1164 PE=4 SV=1	0.283367	0.125564	A0A2Z6AXE5_9DELT	DFE_1164	0.75	1.2	3	1	1	2	2	0
Nucleoid-associated protein DFE_1167 OS=Desulfovibrio ferrophilus OX=241368 GN=DFE_1167 PE=3 SV=1	0.988891	0.879605	A0A2Z6AXG9_9DELT	DFE_1167	0.13	2	3	1	2	1	1	1
Flagellar hook-associated protein 3 OS=Desulfovibrio ferrophilus OX=241368 GN=DFE_1180 PE=4 SV=1	-0.554364	0.301427	A0A2Z6AXN5_9DELT	DFE_1180	0.5	0.7	3	6	1	5	7	2
Flagellar basal-body rod protein FlgG OS=Desulfovibrio ferrophilus OX=241368 GN=DFE_1187 PE=3 SV=1	0.656659	0.505707	A0A2Z6AXI8_9DELT	DFE_1187	0.31	1.6	3	1	1	1	1	1
Transcriptional regulator, LysR family OS=Desulfovibrio ferrophilus OX=241368 GN=DFE_1207 PE=3 SV=1	0.356747	0.295868	A0A2Z6AXK8_9DELT	DFE_1207	0.51	1.3	3	3	5	3	3	3
Hydrogenase, Fe-only OS=Desulfovibrio ferrophilus OX=241368 GN=DFE_1213 PE=4 SV=1	0.597848	0.192497	A0A2Z6AXH1_9DELT	DFE_1213	0.64	1.5	3	0	4	2	3	0
Uncharacterized protein OS=Desulfovibrio ferrophilus OX=241368 GN=DFE_1274 PE=4 SV=1	1.00189	0.913111	A0A2Z6AXR0_9DELT	DFE_1274	0.12	2	3	3	2	2	0	2
CBS domain containing protein OS=Desulfovibrio ferrophilus OX=241368 GN=DFE_1286 PE=4 SV=1	-0.528175	0.337409	A0A2Z6AXM1_9DELT	DFE_1286	0.46	0.7	3	5	1	2	5	5
Diguanylate cyclase/phosphodiesterase OS=Desulfovibrio ferrophilus OX=241368 GN=DFE_1386 PE=4 SV=1	-0.610607	0.193817	A0A2Z6AXX0_9DELT	DFE_1386	0.64	0.7	3	0	0	2	1	1
Methyltransferase type 11 OS=Desulfovibrio ferrophilus OX=241368 GN=DFE_1422 PE=4 SV=1	0.505473	0.170341	A0A2Z6AY46_9DELT	DFE_1422	0.68	1.4	3	2	0	0	2	1
GCN5-related N-acetyltransferase OS=Desulfovibrio ferrophilus OX=241368 GN=DFE_1423 PE=4 SV=1	10	0.787996	A0A2Z6AY27_9DELT	DFE_1423	0.16	INF	3	0	1	0	0	0
Uncharacterized protein OS=Desulfovibrio ferrophilus OX=241368 GN=DFE_1442 PE=4 SV=1	1.71882	1.77651	A0A2Z6AY70_9DELT	DFE_1442	0.017	3.3	3	2	2	0	1	1
Transmembrane complex, ferredoxin, 2 (4Fe-4S) OS=Desulfovibrio ferrophilus OX=241368 GN=DFE_1449 PE=4 SV=1	-0.040301	0.0221402	A0A2Z6AYD0_9DELT	DFE_1449	0.95	1	3	4	1	4	3	1
Uncharacterized protein OS=Desulfovibrio ferrophilus OX=241368 GN=DFE_1451 PE=4 SV=1	-1.01703	0.324205	A0A2Z6AY40_9DELT	DFE_1451	0.47	0.5	3	2	1	0	8	3
Uncharacterized protein OS=Desulfovibrio ferrophilus OX=241368 GN=DFE_1452 PE=4 SV=1	-1.19345	0.487816	A0A2Z6AY81_9DELT	DFE_1452	0.33	0.4	3	0	0	3	2	1
Glycerol-3-phosphate dehydrogenase OS=Desulfovibrio ferrophilus OX=241368 GN=DFE_1473 PE=4 SV=1	0.486004	0.280038	A0A2Z6AY78_9DELT	DFE_1473	0.52	1.4	3	1	4	2	2	2
Ferredoxin, 2Fe-2S OS=Desulfovibrio ferrophilus OX=241368 GN=DFE_1486 PE=4 SV=1	2.16159	0.94056	A0A2Z6AY65_9DELT	DFE_1486	0.11	4.5	3	1	1	0	0	1
ABC transporter related protein OS=Desulfovibrio ferrophilus OX=241368 GN=DFE_1546 PE=4 SV=1	-1.25835	1.19917	A0A2Z6AYD5_9DELT	DFE_1546	0.063	0.4	3	4	1	5	8	5
Efflux transporter, RND family, MFP subunit OS=Desulfovibrio ferrophilus OX=241368 GN=DFE_1556 PE=3 SV=1	-0.568868	0.182899	A0A2Z6AYE4_9DELT	DFE_1556	0.66	0.7	3	2	1	0	2	6
Diguanylate cyclase OS=Desulfovibrio ferrophilus OX=241368 GN=DFE_1561 PE=4 SV=1	-0.310067	0.210333	A0A2Z6AYE5_9DELT	DFE_1561	0.62	0.8	3	1	1	3	1	2
MotA/TolQ/ExbB proton channel OS=Desulfovibrio ferrophilus OX=241368 GN=DFE_1612 PE=3 SV=1	0.855536	0.672572	A0A2Z6AYN5_9DELT	DFE_1612	0.21	1.8	3	7	4	4	3	1
Tetratricopeptide TPR_2 repeat protein OS=Desulfovibrio ferrophilus OX=241368 GN=DFE_1640 PE=4 SV=1	0.353287	0.0825984	A0A2Z6AYY2_9DELT	DFE_1640	0.83	1.3	3	3	0	0	0	4
Uncharacterized protein OS=Desulfovibrio ferrophilus OX=241368 GN=DFE_1648 PE=4 SV=1	10	0.427243	A0A2Z6AYN2_9DELT	DFE_1648	0.37	INF	3	0	0	0	0	0
Tryptophanyl-tRNA synthetase OS=Desulfovibrio ferrophilus OX=241368 GN=DFE_1676 PE=3 SV=1	-1.25254	0.691044	A0A2Z6AYS2_9DELT	DFE_1676	0.2	0.4	3	1	1	2	3	6
Selenocysteine-specific translation elongation factor OS=Desulfovibrio ferrophilus OX=241368 GN=DFE_1687 PE=4 SV=1	0.615542	0.388371	A0A2Z6AYZ7_9DELT	DFE_1687	0.41	1.5	3	2	5	3	2	2
Helicase-like protein OS=Desulfovibrio ferrophilus OX=241368 GN=DFE_1705 PE=4 SV=1	1.2206	0.910243	A0A2Z6AYT7_9DELT	DFE_1705	0.12	2.3	3	5	4	0	3	2
Uncharacterized protein OS=Desulfovibrio ferrophilus OX=241368 GN=DFE_1707 PE=4 SV=1	1.67173	0.821858	A0A2Z6AZ16_9DELT	DFE_1707	0.15	3.2	3	3	1	0	2	0
ATPase involved in DNA repair OS=Desulfovibrio ferrophilus OX=241368 GN=DFE_1711 PE=4 SV=1	0.471233	0.438443	A0A2Z6AYU8_9DELT	DFE_1711	0.36	1.4	3	4	4	2	2	4
Phosphoadenosine phosphosulfate reductase OS=Desulfovibrio ferrophilus OX=241368 GN=DFE_1712 PE=4 SV=1	-0.0955819	0.0353953	A0A2Z6AZ04_9DELT	DFE_1712	0.92	0.9	3	0	1	1	2	1
Tail Collar domain protein OS=Desulfovibrio ferrophilus OX=241368 GN=DFE_1722 PE=4 SV=1	0.0131664	0.00555882	A0A2Z6AZ11_9DELT	DFE_1722	0.99	1	3	0	2	2	1	2
Conserved uncharacterized protein OS=Desulfovibrio ferrophilus OX=241368 GN=DFE_1761 PE=4 SV=1	10	0.427243	A0A2Z6AYY9_9DELT	DFE_1761	0.37	INF	3	0	0	0	0	0
Polypeptide-transport-associated domain protein ShlB-type OS=Desulfovibrio ferrophilus OX=241368 GN=DFE_1772 PE=4 SV=1	0.471233	0.438442	A0A2Z6AZ57_9DELT	DFE_1772	0.36	1.4	3	4	4	2	2	4
Lipid-A-disaccharide synthase OS=Desulfovibrio ferrophilus OX=241368 GN=DFE_1774 PE=3 SV=1	0.134339	0.0530526	A0A2Z6AZ82_9DELT	DFE_1774	0.89	1.1	3	2	0	1	1	2
Response regulator OS=Desulfovibrio ferrophilus OX=241368 GN=DFE_1786 PE=4 SV=1	0.853306	0.518602	A0A2Z6AZ33_9DELT	DFE_1786	0.3	1.8	3	3	6	2	2	3
Fe-S oxidoreductase OS=Desulfovibrio ferrophilus OX=241368 GN=DFE_1811 PE=4 SV=1	1.21735	1.83142	A0A2Z6AZ42_9DELT	DFE_1811	0.015	2.3	3	3	3	2	1	1
Putative glutamine ABC transporter/glutamine-binding protein OS=Desulfovibrio ferrophilus OX=241368 GN=DFE_1842 PE=3 SV=1	0.82136	0.339602	A0A2Z6AZC4_9DELT	DFE_1842	0.46	1.8	3	18	5	8	3	4
Family 3 extracellular solute-binding protein OS=Desulfovibrio ferrophilus OX=241368 GN=DFE_1861 PE=3 SV=1	-0.849595	0.999956	A0A2Z6AZ95_9DELT	DFE_1861	0.1	0.6	3	5	3	8	8	4
Putative transcriptional regulator for lysine biosynthesis and transport OS=Desulfovibrio ferrophilus OX=241368 GN=DFE_1875 PE=4 SV=1	0.846423	0.590041	A0A2Z6AZA0_9DELT	DFE_1875	0.26	1.8	3	5	4	4	0	3
FAD dependent oxidoreductase OS=Desulfovibrio ferrophilus OX=241368 GN=DFE_1885 PE=4 SV=1	-0.285525	0.21362	A0A2Z6AZA7_9DELT	DFE_1885	0.61	0.8	3	2	1	3	1	3
Uncharacterized protein OS=Desulfovibrio ferrophilus OX=241368 GN=DFE_1909 PE=4 SV=1	-0.0286116	0.0139287	A0A2Z6AZM4_9DELT	DFE_1909	0.97	1	3	5	4	8	4	1
Flagellar hook-associated protein 2 OS=Desulfovibrio ferrophilus OX=241368 GN=DFE_1911 PE=3 SV=1	-0.104047	0.0409732	A0A2Z6AZE5_9DELT	DFE_1911	0.91	0.9	3	6	0	4	2	3
Diguanylate cyclase/phosphodiesterase with PAS/PAC sensor(S) OS=Desulfovibrio ferrophilus OX=241368 GN=DFE_1920 PE=4 SV=1	-0.224216	0.262301	A0A2Z6AZR7_9DELT	DFE_1920	0.55	0.9	3	4	3	6	3	3
B-block binding subunit of TFIIIC OS=Desulfovibrio ferrophilus OX=241368 GN=DFE_1928 PE=4 SV=1	0.784026	0.279828	A0A2Z6AZG1_9DELT	DFE_1928	0.53	1.7	3	3	0	0	2	1
ADP-ribosylglycohydrolase OS=Desulfovibrio ferrophilus OX=241368 GN=DFE_1959 PE=4 SV=1	-0.398412	0.141358	A0A2Z6AZS4_9DELT	DFE_1959	0.72	0.8	3	1	3	0	3	6
ABC-type metal ion transport system, periplasmic component/surface adhesin OS=Desulfovibrio ferrophilus OX=241368 GN=DFE_1969 PE=4 SV=1	-0.464368	0.120358	A0A2Z6AZT5_9DELT	DFE_1969	0.76	0.7	3	0	1	0	4	1
Fimbrial assembly protein PilC OS=Desulfovibrio ferrophilus OX=241368 GN=DFE_1984 PE=4 SV=1	0.343129	0.277369	A0A2Z6AZT6_9DELT	DFE_1984	0.53	1.3	3	8	6	6	5	3
Type II secretion system protein E OS=Desulfovibrio ferrophilus OX=241368 GN=DFE_1985 PE=4 SV=1	-0.531293	0.31683	A0A2Z6AZL0_9DELT	DFE_1985	0.48	0.7	3	3	0	4	2	2
Amino acid adenylation OS=Desulfovibrio ferrophilus OX=241368 GN=DFE_1990 PE=4 SV=1	10	1.47288	A0A2Z6B014_9DELT	DFE_1990	0.034	INF	3	1	1	0	0	0
Peptidase S1 and S6, chymotrypsin/Hap OS=Desulfovibrio ferrophilus OX=241368 GN=DFE_2004 PE=4 SV=1	-0.235782	0.294128	A0A2Z6AZV3_9DELT	DFE_2004	0.51	0.8	3	5	3	5	3	5
Uncharacterized protein OS=Desulfovibrio ferrophilus OX=241368 GN=DFE_2008 PE=4 SV=1	0.652383	0.260813	A0A2Z6AZS2_9DELT	DFE_2008	0.55	1.6	3	4	0	1	2	1
Uncharacterized protein OS=Desulfovibrio ferrophilus OX=241368 GN=DFE_2014 PE=4 SV=1	1.72093	0.804203	A0A2Z6AZW2_9DELT	DFE_2014	0.16	3.3	3	1	2	2	0	0
Uncharacterized protein OS=Desulfovibrio ferrophilus OX=241368 GN=DFE_2026 PE=4 SV=1	-0.810367	0.484261	A0A2Z6AZS6_9DELT	DFE_2026	0.33	0.6	3	0	3	4	5	2
Efflux transporter, RND family, MFP subunit OS=Desulfovibrio ferrophilus OX=241368 GN=DFE_2042 PE=4 SV=1	-0.926649	0.689684	A0A2Z6AZX4_9DELT	DFE_2042	0.2	0.5	3	3	1	7	4	2
SLT domain-containing protein OS=Desulfovibrio ferrophilus OX=241368 GN=DFE_2047 PE=4 SV=1	0.00559131	0.00147277	A0A2Z6AZZ9_9DELT	DFE_2047	1	1	3	0	1	3	0	1
Sulfate adenylyltransferase OS=Desulfovibrio ferrophilus OX=241368 GN=DFE_2054 PE=4 SV=1	1.12305	1.30879	A0A2Z6B005_9DELT	DFE_2054	0.049	2.2	3	4	2	1	2	1
Adenylylsulfate reductase subunit alpha OS=Desulfovibrio ferrophilus OX=241368 GN=DFE_2056 PE=4 SV=1	-1.75272	1.31319	A0A2Z6AZV2_9DELT	DFE_2056	0.049	0.3	3	1	1	6	3	7
Quinone-interacting membrane-bound oxidoreductase OS=Desulfovibrio ferrophilus OX=241368 GN=DFE_2058 PE=4 SV=1	-0.770516	0.86269	A0A2Z6AZW6_9DELT	DFE_2058	0.14	0.6	3	7	5	8	7	11
Phosphoesterase OS=Desulfovibrio ferrophilus OX=241368 GN=DFE_2106 PE=3 SV=1	2.3887	1.03174	A0A2Z6B003_9DELT	DFE_2106	0.093	5.2	3	1	1	1	0	0
Probable membrane transporter protein OS=Desulfovibrio ferrophilus OX=241368 GN=DFE_2111 PE=3 SV=1	1.75283	0.426591	A0A2Z6AZZ1_9DELT	DFE_2111	0.37	3.4	3	1	0	0	1	0
Cytochrome c family protein OS=Desulfovibrio ferrophilus OX=241368 GN=DFE_2142 PE=4 SV=1	-0.683933	0.67668	A0A2Z6B091_9DELT	DFE_2142	0.21	0.6	3	3	2	7	3	3
Flagellin OS=Desulfovibrio ferrophilus OX=241368 GN=DFE_2171 PE=3 SV=1	0.270679	0.119053	A0A2Z6B049_9DELT	DFE_2171	0.76	1.2	3	1	1	2	0	2
CgeB family protein OS=Desulfovibrio ferrophilus OX=241368 GN=DFE_2177 PE=4 SV=1	0.382696	0.148595	A0A2Z6B0B5_9DELT	DFE_2177	0.71	1.3	3	8	6	1	10	2
Uncharacterized protein OS=Desulfovibrio ferrophilus OX=241368 GN=DFE_2180 PE=4 SV=1	-0.310254	0.339917	A0A2Z6B0I5_9DELT	DFE_2180	0.46	0.8	3	2	1	2	3	2
3-oxoacyl-[acyl-carrier-protein] synthase 2 OS=Desulfovibrio ferrophilus OX=241368 GN=DFE_2220 PE=3 SV=1	0.921937	0.38879	A0A2Z6B0L9_9DELT	DFE_2220	0.41	1.9	3	8	1	2	2	2
Alpha-amylase/alpha-mannosidase OS=Desulfovibrio ferrophilus OX=241368 GN=DFE_2237 PE=4 SV=1	0.0809088	0.0479244	A0A2Z6B0G6_9DELT	DFE_2237	0.9	1.1	3	4	4	6	4	1
Uncharacterized protein OS=Desulfovibrio ferrophilus OX=241368 GN=DFE_2284 PE=4 SV=1	1.02015	0.820518	A0A2Z6B0Q1_9DELT	DFE_2284	0.15	2	3	5	2	3	1	1
Uncharacterized protein OS=Desulfovibrio ferrophilus OX=241368 GN=DFE_2290 PE=4 SV=1	-0.541754	0.184858	A0A2Z6B0T8_9DELT	DFE_2290	0.65	0.7	3	1	3	0	7	3
Reductase, iron-sulfur binding subunit OS=Desulfovibrio ferrophilus OX=241368 GN=DFE_2311 PE=4 SV=1	-1.33858	0.956604	A0A2Z6B0I1_9DELT	DFE_2311	0.11	0.4	3	1	0	4	2	3
Glyoxylate reductase OS=Desulfovibrio ferrophilus OX=241368 GN=DFE_2332 PE=3 SV=1	-0.045882	0.0173349	A0A2Z6B0T7_9DELT	DFE_2332	0.96	1	3	0	1	2	1	1
Integral membrane sensor signal transduction histidine kinase OS=Desulfovibrio ferrophilus OX=241368 GN=DFE_2342 PE=4 SV=1	-0.185555	0.106421	A0A2Z6B0U8_9DELT	DFE_2342	0.78	0.9	3	4	6	8	6	2
Anti-sigma factor antagonist OS=Desulfovibrio ferrophilus OX=241368 GN=DFE_2410 PE=3 SV=1	0.263478	0.210701	A0A2Z6B158_9DELT	DFE_2410	0.62	1.2	3	1	2	2	1	2
Family 5 extracellular solute-binding protein OS=Desulfovibrio ferrophilus OX=241368 GN=DFE_2411 PE=4 SV=1	-0.590559	0.312892	A0A2Z6B0T5_9DELT	DFE_2411	0.49	0.7	3	1	2	3	5	1
Two component, sigma54 specific, transcriptional regulator, Fis family OS=Desulfovibrio ferrophilus OX=241368 GN=DFE_2442 PE=4 SV=1	2.47244	1.72146	A0A2Z6B143_9DELT	DFE_2442	0.019	5.5	3	4	3	2	0	0
Two component transcriptional regulator, LytTR family OS=Desulfovibrio ferrophilus OX=241368 GN=DFE_2449 PE=4 SV=1	1.27068	0.707117	A0A2Z6B140_9DELT	DFE_2449	0.2	2.4	3	1	1	1	0	1
PAS/PAC sensor signal transduction histidine kinase OS=Desulfovibrio ferrophilus OX=241368 GN=DFE_2452 PE=4 SV=1	-0.446352	0.405874	A0A2Z6B153_9DELT	DFE_2452	0.39	0.7	3	8	8	8	8	11
Import inner membrane translocase subunit Tim44 OS=Desulfovibrio ferrophilus OX=241368 GN=DFE_2453 PE=4 SV=1	-0.970619	0.488748	A0A2Z6B0Y9_9DELT	DFE_2453	0.32	0.5	3	2	0	5	1	3
PBPb domain-containing protein OS=Desulfovibrio ferrophilus OX=241368 GN=DFE_2464 PE=4 SV=1	0.879407	0.339337	A0A2Z6B189_9DELT	DFE_2464	0.46	1.8	3	1	5	0	3	2
Response regulator receiver protein OS=Desulfovibrio ferrophilus OX=241368 GN=DFE_2490 PE=4 SV=1	-0.206284	0.0919536	A0A2Z6B1E5_9DELT	DFE_2490	0.81	0.9	3	3	5	2	8	3
UspA domain-containing protein OS=Desulfovibrio ferrophilus OX=241368 GN=DFE_2493 PE=4 SV=1	0.00504694	0.00372286	A0A2Z6B126_9DELT	DFE_2493	0.99	1	3	3	2	4	1	3
ABC-1 domain-containing protein OS=Desulfovibrio ferrophilus OX=241368 GN=DFE_2556 PE=4 SV=1	0.54336	0.247308	A0A2Z6B195_9DELT	DFE_2556	0.57	1.5	3	1	3	2	3	0
Glycosyl transferase family 2 OS=Desulfovibrio ferrophilus OX=241368 GN=DFE_2577 PE=4 SV=1	0.0380278	0.0088026	A0A2Z6B1G6_9DELT	DFE_2577	0.98	1	3	1	10	2	12	1
Acylneuraminate cytidylyltransferase OS=Desulfovibrio ferrophilus OX=241368 GN=DFE_2596 PE=4 SV=1	1.19651	0.429594	A0A2Z6B1D0_9DELT	DFE_2596	0.37	2.3	3	2	0	1	1	0
DegT/DnrJ/EryC1/StrS aminotransferase family protein OS=Desulfovibrio ferrophilus OX=241368 GN=DFE_2605 PE=3 SV=1	-0.0401699	0.0255114	A0A2Z6B1H6_9DELT	DFE_2605	0.94	1	3	5	2	3	5	2
N-acetyltransferase domain-containing protein OS=Desulfovibrio ferrophilus OX=241368 GN=DFE_2624 PE=4 SV=1	-0.350329	0.169612	A0A2Z6B1N4_9DELT	DFE_2624	0.68	0.8	3	3	0	3	3	1
Membrane bound O-acyl transferase MBOAT family protein OS=Desulfovibrio ferrophilus OX=241368 GN=DFE_2631 PE=3 SV=1	0.723993	0.359174	A0A2Z6B1F5_9DELT	DFE_2631	0.44	1.7	3	1	1	2	0	1
HATPase_c domain-containing protein OS=Desulfovibrio ferrophilus OX=241368 GN=DFE_2641 PE=4 SV=1	-0.0683503	0.0230384	A0A2Z6B1G4_9DELT	DFE_2641	0.95	1	3	5	0	5	2	1
ParB-like partition protein OS=Desulfovibrio ferrophilus OX=241368 GN=DFE_2655 PE=3 SV=1	-0.0909164	0.0778127	A0A2Z6B1N1_9DELT	DFE_2655	0.84	0.9	3	3	1	2	2	3
Histone deacetylase OS=Desulfovibrio ferrophilus OX=241368 GN=DFE_2691 PE=4 SV=1	1.30184	0.380441	A0A2Z6B1L6_9DELT	DFE_2691	0.42	2.5	3	2	0	2	0	0
Alanine dehydrogenase OS=Desulfovibrio ferrophilus OX=241368 GN=DFE_2699 PE=3 SV=1	0.818172	0.208513	A0A2Z6B1S4_9DELT	DFE_2699	0.62	1.8	3	0	4	0	0	4
DEAD/DEAH box helicase OS=Desulfovibrio ferrophilus OX=241368 GN=DFE_2703 PE=3 SV=1	-0.565491	0.367608	A0A2Z6B1N0_9DELT	DFE_2703	0.43	0.7	3	8	1	7	4	6
HcyBio domain-containing protein OS=Desulfovibrio ferrophilus OX=241368 GN=DFE_2712 PE=4 SV=1	10	1.72768	A0A2Z6B1W4_9DELT	DFE_2712	0.019	INF	3	1	2	0	0	0
Aldehyde ferredoxin oxidoreductase OS=Desulfovibrio ferrophilus OX=241368 GN=DFE_2741 PE=4 SV=1	-0.880422	0.538531	A0A2Z6B1R8_9DELT	DFE_2741	0.29	0.5	3	6	1	10	3	5
Glycine/betaine ABC transporter substrate-binding protein OS=Desulfovibrio ferrophilus OX=241368 GN=DFE_2743 PE=4 SV=1	-0.0445456	0.0616502	A0A2Z6B1S2_9DELT	DFE_2743	0.87	1	3	3	2	2	3	3
Diaminopimelate epimerase-like protein OS=Desulfovibrio ferrophilus OX=241368 GN=DFE_2755 PE=4 SV=1	-1.12818	0.524725	A0A2Z6B1X1_9DELT	DFE_2755	0.3	0.5	3	2	1	1	7	4
Extracellular solute-binding protein family 3 OS=Desulfovibrio ferrophilus OX=241368 GN=DFE_2787 PE=3 SV=1	0.569805	0.249963	A0A2Z6B238_9DELT	DFE_2787	0.56	1.5	3	2	0	1	1	1
Uncharacterized protein OS=Desulfovibrio ferrophilus OX=241368 GN=DFE_2794 PE=4 SV=1	0.673105	0.704878	A0A2Z6B264_9DELT	DFE_2794	0.2	1.6	3	2	3	1	2	2
Membrane bound O-acyl transferase MBOAT family protein OS=Desulfovibrio ferrophilus OX=241368 GN=DFE_2819 PE=3 SV=1	-0.853548	0.620227	A0A2Z6B236_9DELT	DFE_2819	0.24	0.6	3	4	1	7	2	5
Uncharacterized protein OS=Desulfovibrio ferrophilus OX=241368 GN=DFE_2820 PE=4 SV=1	0.716281	0.367575	A0A2Z6B2B1_9DELT	DFE_2820	0.43	1.6	3	2	4	4	2	0
NADH/Ubiquinone/plastoquinone complex I OS=Desulfovibrio ferrophilus OX=241368 GN=DFE_2824 PE=4 SV=1	-0.375866	0.226416	A0A2Z6B294_9DELT	DFE_2824	0.59	0.8	3	1	1	1	3	2
Pyridoxamine 5'-phosphate oxidase-related FMN-binding OS=Desulfovibrio ferrophilus OX=241368 GN=DFE_2830 PE=4 SV=1	-0.68343	0.268386	A0A2Z6B2B7_9DELT	DFE_2830	0.54	0.6	3	0	3	3	6	1
Group 1 glycosyl transferase OS=Desulfovibrio ferrophilus OX=241368 GN=DFE_2840 PE=4 SV=1	0.0369347	0.0472853	A0A2Z6B2C7_9DELT	DFE_2840	0.9	1	3	3	3	4	3	2
Glycosyl transferase, group 1 family OS=Desulfovibrio ferrophilus OX=241368 GN=DFE_2847 PE=4 SV=1	-1.91172	0.968776	A0A2Z6B296_9DELT	DFE_2847	0.11	0.3	3	2	0	7	8	2
[heparan sulfate]-glucosamine 3-sulfotransferase 1 OS=Desulfovibrio ferrophilus OX=241368 GN=DFE_2851 PE=4 SV=1	-0.0962376	0.0703812	A0A2Z6B232_9DELT	DFE_2851	0.85	0.9	3	4	1	2	3	3
Uncharacterized protein OS=Desulfovibrio ferrophilus OX=241368 GN=DFE_2881 PE=4 SV=1	0.291617	0.0829689	A0A2Z6B261_9DELT	DFE_2881	0.83	1.2	3	1	0	2	0	1
Methyltransferase type 11 OS=Desulfovibrio ferrophilus OX=241368 GN=DFE_2884 PE=4 SV=1	1.60291	1.01616	A0A2Z6B2F5_9DELT	DFE_2884	0.096	3	3	1	2	1	0	1
Uncharacterized protein OS=Desulfovibrio ferrophilus OX=241368 GN=DFE_2890 PE=4 SV=1	-0.548719	0.475797	A0A2Z6B2H1_9DELT	DFE_2890	0.33	0.7	3	4	1	3	5	3
DUF2179 domain-containing protein OS=Desulfovibrio ferrophilus OX=241368 GN=DFE_2902 PE=4 SV=1	-0.604249	0.15442	A0A2Z6B2F7_9DELT	DFE_2902	0.7	0.7	3	0	0	2	2	0
Pyruvate/2-oxoglutarate dehydrogenase complex, dihydrolipoamide dehydrogenase component OS=Desulfovibrio ferrophilus OX=241368 GN=DFE_2910 PE=3 SV=1	-0.394043	0.416501	A0A2Z6B2I6_9DELT	DFE_2910	0.38	0.8	3	4	6	6	6	6
Cytochrome bd ubiquinol oxidase subunit I OS=Desulfovibrio ferrophilus OX=241368 GN=DFE_2918 PE=3 SV=1	-0.33802	0.186119	A0A2Z6B2B4_9DELT	DFE_2918	0.65	0.8	3	2	1	1	4	2
Rubrerythrin OS=Desulfovibrio ferrophilus OX=241368 GN=DFE_2922 PE=4 SV=1	0.261564	0.0767782	A0A2Z6B2H7_9DELT	DFE_2922	0.84	1.2	3	0	1	0	1	2
Cobalamin (Vitamin B12) biosynthesis CbiG protein OS=Desulfovibrio ferrophilus OX=241368 GN=DFE_2968 PE=4 SV=1	0.277009	0.189176	A0A2Z6B2F8_9DELT	DFE_2968	0.65	1.2	3	1	1	2	1	1
Peptide ABC transporter ATPase OS=Desulfovibrio ferrophilus OX=241368 GN=DFE_2985 PE=3 SV=1	0.27072	0.204358	A0A2Z6B2K1_9DELT	DFE_2985	0.62	1.2	3	5	2	2	4	2
Exonuclease, DNA polymerase III, epsilon subunit family OS=Desulfovibrio ferrophilus OX=241368 GN=DFE_2988 PE=4 SV=1	0.291617	0.0829689	A0A2Z6B2H2_9DELT	DFE_2988	0.83	1.2	3	1	0	2	0	1
Prephenate dehydratase OS=Desulfovibrio ferrophilus OX=241368 GN=DFE_3007 PE=4 SV=1	1.09496	0.951355	A0A2Z6B2P8_9DELT	DFE_3007	0.11	2.1	3	6	4	1	2	3
Diguanylate phosphodiesterase metal dependent hydrolase domain containing protein OS=Desulfovibrio ferrophilus OX=241368 GN=DFE_3024 PE=4 SV=1	-0.344212	0.135443	A0A2Z6B2W0_9DELT	DFE_3024	0.73	0.8	3	1	9	10	6	3
ABC transporter related protein OS=Desulfovibrio ferrophilus OX=241368 GN=DFE_3097 PE=4 SV=1	-0.296192	0.13202	A0A2Z6B2Y3_9DELT	DFE_3097	0.74	0.8	3	0	4	2	3	4
Precorrin-6B methylase 2 OS=Desulfovibrio ferrophilus OX=241368 GN=DFE_3099 PE=4 SV=1	0.9524	1.46433	A0A2Z6B302_9DELT	DFE_3099	0.034	1.9	3	3	2	1	1	2
Phosphonate ABC transporter substrate-binding protein OS=Desulfovibrio ferrophilus OX=241368 GN=DFE_3106 PE=4 SV=1	-0.779974	0.787507	A0A2Z6B2W1_9DELT	DFE_3106	0.16	0.6	3	2	1	5	3	2
MucR family transcriptional regulator OS=Desulfovibrio ferrophilus OX=241368 GN=DFE_3112 PE=4 SV=1	10	0.427243	A0A2Z6B318_9DELT	DFE_3112	0.37	INF	3	0	0	0	0	0
Methyl-accepting chemotaxis sensory transducer OS=Desulfovibrio ferrophilus OX=241368 GN=DFE_3132 PE=4 SV=1	-0.221068	0.223291	A0A2Z6B339_9DELT	DFE_3132	0.6	0.9	3	7	3	5	5	5
Nitroreductase OS=Desulfovibrio ferrophilus OX=241368 GN=DFE_3150 PE=4 SV=1	-0.682766	0.814196	A0A2Z6B384_9DELT	DFE_3150	0.15	0.6	3	2	2	3	5	3
GFO/IDH/MOCA family oxidoreductase fused to GTPase/ATPase domain OS=Desulfovibrio ferrophilus OX=241368 GN=DFE_3151 PE=4 SV=1	-0.224271	0.145616	A0A2Z6B2Z7_9DELT	DFE_3151	0.72	0.9	3	3	2	2	2	5
Diguanylate cyclase with PAS/PAC and GAF sensors OS=Desulfovibrio ferrophilus OX=241368 GN=DFE_3168 PE=4 SV=1	-0.685095	0.219363	A0A2Z6B2Y9_9DELT	DFE_3168	0.6	0.6	3	2	0	1	5	1
Amino acid ABC transporter membrane protein 2, PAAT family OS=Desulfovibrio ferrophilus OX=241368 GN=DFE_3199 PE=3 SV=1	-0.787497	0.59082	A0A2Z6B3A3_9DELT	DFE_3199	0.26	0.6	3	4	0	4	3	4
Phosphate binding protein OS=Desulfovibrio ferrophilus OX=241368 GN=DFE_3201 PE=4 SV=1	0.194922	0.182299	A0A2Z6B348_9DELT	DFE_3201	0.66	1.1	3	2	1	2	1	2
4-alpha-glucanotransferase OS=Desulfovibrio ferrophilus OX=241368 GN=DFE_3221 PE=3 SV=1	-1.12281	0.539686	A0A2Z6B367_9DELT	DFE_3221	0.29	0.5	3	0	1	1	4	3
Beta-lactamase domain-containing protein OS=Desulfovibrio ferrophilus OX=241368 GN=DFE_3235 PE=4 SV=1	0.109161	0.0385757	A0A2Z6B395_9DELT	DFE_3235	0.92	1.1	3	5	0	4	1	2
Polysaccharide deacetylase OS=Desulfovibrio ferrophilus OX=241368 GN=DFE_3262 PE=4 SV=1	1.3769	0.41323	A0A2Z6B3H5_9DELT	DFE_3262	0.39	2.6	3	3	0	0	2	0
Hemolysin-type calcium-binding region OS=Desulfovibrio ferrophilus OX=241368 GN=DFE_3266 PE=4 SV=1	-0.281943	0.396635	A0A2Z6B3B7_9DELT	DFE_3266	0.4	0.8	3	2	1	3	2	2
Peripla_BP_4 domain-containing protein OS=Desulfovibrio ferrophilus OX=241368 GN=DFE_3270 PE=4 SV=1	-1.88232	1.48533	A0A2Z6B3J4_9DELT	DFE_3270	0.033	0.3	3	1	0	5	3	5
NMT1 domain-containing protein OS=Desulfovibrio ferrophilus OX=241368 GN=DFE_3275 PE=4 SV=1	1.7572	1.2217	A0A2Z6B3D5_9DELT	DFE_3275	0.06	3.4	3	3	1	1	0	1
Response regulator receiver protein OS=Desulfovibrio ferrophilus OX=241368 GN=DFE_3282 PE=4 SV=1	0.157277	0.260177	A0A2Z6B3J5_9DELT	DFE_3282	0.55	1.1	3	3	2	2	3	2
Methyl-accepting chemotaxis sensory transducer, class 34H OS=Desulfovibrio ferrophilus OX=241368 GN=DFE_3301 PE=4 SV=1	-0.389239	0.328709	A0A2Z6B3E3_9DELT	DFE_3301	0.47	0.8	3	4	1	4	2	4
Regulatory protein GntR HTH OS=Desulfovibrio ferrophilus OX=241368 GN=DFE_3320 PE=4 SV=1	0.0514468	0.0198922	A0A2Z6B3N9_9DELT	DFE_3320	0.96	1	3	1	5	1	4	4
Response regulator receiver modulated metal dependent phosphohydrolase OS=Desulfovibrio ferrophilus OX=241368 GN=DFE_3333 PE=4 SV=1	-0.0716543	0.055001	A0A2Z6B3G5_9DELT	DFE_3333	0.88	1	3	4	1	3	2	3
Radical SAM domain-containing protein OS=Desulfovibrio ferrophilus OX=241368 GN=DFE_3335 PE=4 SV=1	-0.772691	0.556342	A0A2Z6B3J8_9DELT	DFE_3335	0.28	0.6	3	1	1	2	4	2
Uncharacterized protein OS=Desulfovibrio ferrophilus OX=241368 GN=DFE_3352 PE=4 SV=1	1.18767	0.706914	A0A2Z6B3R3_9DELT	DFE_3352	0.2	2.3	3	8	7	1	5	2
TrkA-N domain protein OS=Desulfovibrio ferrophilus OX=241368 GN=DFE_3373 PE=4 SV=1	-0.716633	0.294305	A0A2Z6B3K4_9DELT	DFE_3373	0.51	0.6	3	1	1	4	4	0
Uncharacterized protein OS=Desulfovibrio ferrophilus OX=241368 GN=DFE_A0011 PE=4 SV=1	0.193896	0.082391	A0A2Z6B3N5_9DELT	DFE_A0011	0.83	1.1	3	2	2	2	0	4
Uncharacterized protein OS=Desulfovibrio ferrophilus OX=241368 GN=DFE_A0018 PE=4 SV=1	0.0667701	0.0148995	A0A2Z6B3M7_9DELT	DFE_A0018	0.97	1	3	1	1	5	0	0
Chaperone protein DnaJ OS=Desulfovibrio ferrophilus OX=241368 GN=dnaJ PE=3 SV=1	0.733405	0.260374	A0A2Z6AXN4_9DELT	dnaJ	0.55	1.7	3	6	0	2	1	2
DNA polymerase III subunit gamma/tau OS=Desulfovibrio ferrophilus OX=241368 GN=dnaX PE=3 SV=1	0.0605558	0.0273834	A0A2Z6AXB5_9DELT	dnaX	0.94	1	3	1	2	4	1	1
Dipeptide transport system permease DppB OS=Desulfovibrio ferrophilus OX=241368 GN=dppB3 PE=3 SV=1	0.388698	0.102831	A0A2Z6B1C3_9DELT	dppB3	0.79	1.3	3	1	1	4	0	0
Ethanolamine ammonia-lyase heavy chain OS=Desulfovibrio ferrophilus OX=241368 GN=eutB PE=4 SV=1	-1.0082	0.409722	A0A2Z6AUT6_9DELT	eutB	0.39	0.5	3	1	3	2	3	9
Signal recognition particle protein OS=Desulfovibrio ferrophilus OX=241368 GN=ffh PE=3 SV=1	-0.407403	0.436712	A0A2Z6B021_9DELT	ffh	0.37	0.8	3	5	4	4	7	5
Flagellar biosynthesis protein FlhA OS=Desulfovibrio ferrophilus OX=241368 GN=flhA PE=3 SV=1	0.451419	0.273828	A0A2Z6AXI3_9DELT	flhA	0.53	1.4	3	4	3	0	4	3
Bifunctional protein FolD OS=Desulfovibrio ferrophilus OX=241368 GN=folD PE=3 SV=1	0.803736	0.260319	A0A2Z6B042_9DELT	folD	0.55	1.7	3	1	1	3	0	0
Glyceraldehyde-3-phosphate dehydrogenase OS=Desulfovibrio ferrophilus OX=241368 GN=gapA PE=3 SV=1	0.794966	0.540365	A0A2Z6B075_9DELT	gapA	0.29	1.7	3	10	7	5	2	5
Aspartyl/glutamyl-tRNA(Asn/Gln) amidotransferase subunit B OS=Desulfovibrio ferrophilus OX=241368 GN=gatB PE=3 SV=1	0.994994	0.710207	A0A2Z6AXG2_9DELT	gatB	0.19	2	3	5	4	1	4	1
Glutamine--tRNA ligase OS=Desulfovibrio ferrophilus OX=241368 GN=glnS PE=3 SV=1	0.812901	0.76997	A0A2Z6B114_9DELT	glnS	0.17	1.8	3	3	4	3	1	2
Glycerol kinase OS=Desulfovibrio ferrophilus OX=241368 GN=glpK2 PE=3 SV=1	0.00559149	0.00147282	A0A2Z6B1A9_9DELT	glpK2	1	1	3	0	1	3	0	1
Glycine--tRNA ligase beta subunit OS=Desulfovibrio ferrophilus OX=241368 GN=glyS PE=3 SV=1	-0.0873413	0.0969905	A0A2Z6AWJ4_9DELT	glyS	0.8	0.9	3	3	4	4	4	3
Phosphoheptose isomerase OS=Desulfovibrio ferrophilus OX=241368 GN=gmhA PE=3 SV=1	0.147318	0.0981779	A0A2Z6B0V9_9DELT	gmhA	0.8	1.1	3	3	1	2	3	1
Hydroxylamine reductase OS=Desulfovibrio ferrophilus OX=241368 GN=hcp PE=3 SV=1	-0.0989584	0.0595923	A0A2Z6B3M4_9DELT	hcp	0.87	0.9	3	1	4	3	3	3
Delta-aminolevulinic acid dehydratase OS=Desulfovibrio ferrophilus OX=241368 GN=hemB PE=3 SV=1	-0.349677	0.131039	A0A2Z6AZH5_9DELT	hemB	0.74	0.8	3	3	4	3	9	1
Imidazole glycerol phosphate synthase subunit HisH OS=Desulfovibrio ferrophilus OX=241368 GN=hisH PE=3 SV=1	-0.0384166	0.0183428	A0A2Z6B1H1_9DELT	hisH	0.96	1	3	3	2	2	5	1
ADP-L-glycero-D-manno-heptose-6-epimerase OS=Desulfovibrio ferrophilus OX=241368 GN=hldD PE=3 SV=1	-1.15854	0.590116	A0A2Z6AXJ2_9DELT	hldD	0.26	0.4	3	1	0	4	1	3
Hypoxanthine phosphoribosyltransferase OS=Desulfovibrio ferrophilus OX=241368 GN=hpt PE=3 SV=1	0.821598	0.440802	A0A2Z6AXD3_9DELT	hpt	0.36	1.8	3	3	1	3	1	0
Lysine 2,3-aminomutase OS=Desulfovibrio ferrophilus OX=241368 GN=kamA PE=4 SV=1	1.27397	0.209983	A0A2Z6AY19_9DELT	kamA	0.62	2.4	3	0	0	0	0	1
2-isopropylmalate synthase OS=Desulfovibrio ferrophilus OX=241368 GN=leuA PE=3 SV=1	0.667545	0.539875	A0A2Z6AYP3_9DELT	leuA	0.29	1.6	3	5	2	1	3	2
Protein LivG4 OS=Desulfovibrio ferrophilus OX=241368 GN=livG4 PE=4 SV=1	-0.242795	0.103309	A0A2Z6B0R1_9DELT	livG4	0.79	0.8	3	3	1	4	0	4
Lon protease OS=Desulfovibrio ferrophilus OX=241368 GN=lon PE=2 SV=1	-0.065997	0.0582573	A0A2Z6B0J6_9DELT	lon	0.87	1	3	4	5	4	4	5
Acyl-[acyl-carrier-protein]--UDP-N-acetylglucosamine O-acyltransferase OS=Desulfovibrio ferrophilus OX=241368 GN=lpxA PE=3 SV=1	-0.0284618	0.0347477	A0A2Z6AUZ3_9DELT	lpxA	0.92	1	3	2	2	2	3	2
2-aminoadipate transaminase OS=Desulfovibrio ferrophilus OX=241368 GN=lysN PE=4 SV=1	-0.481364	1.41255	A0A2Z6AZF7_9DELT	lysN	0.039	0.7	3	3	2	4	3	4
Methionine aminopeptidase OS=Desulfovibrio ferrophilus OX=241368 GN=map PE=3 SV=1	-0.346153	0.136755	A0A2Z6AV91_9DELT	map	0.73	0.8	3	0	1	3	1	1
UDP-N-acetylmuramate--L-alanine ligase OS=Desulfovibrio ferrophilus OX=241368 GN=murC PE=3 SV=1	2.07473	0.600975	A0A2Z6AZC8_9DELT	murC	0.25	4.2	3	2	0	0	0	1
Nitrogen fixation protein NifU OS=Desulfovibrio ferrophilus OX=241368 GN=nifU PE=3 SV=1	1.3887	0.553081	A0A2Z6B345_9DELT	nifU	0.28	2.6	3	1	1	2	0	0
NADH-quinone oxidoreductase subunit D OS=Desulfovibrio ferrophilus OX=241368 GN=nuoD PE=3 SV=1	1.51744	0.677404	A0A2Z6AUK1_9DELT	nuoD	0.21	2.9	3	1	2	0	2	0
Transcription termination/antitermination protein NusG OS=Desulfovibrio ferrophilus OX=241368 GN=nusG PE=3 SV=1	-0.858084	0.382639	A0A2Z6AV31_9DELT	nusG	0.41	0.6	3	1	1	6	1	2
Two-component response transcriptional regulator OmpR family OS=Desulfovibrio ferrophilus OX=241368 GN=ompR PE=4 SV=1	0.317069	0.129319	A0A2Z6AWT4_9DELT	ompR	0.74	1.2	3	4	0	1	2	2
Pyrroline-5-carboxylate reductase OS=Desulfovibrio ferrophilus OX=241368 GN=proC PE=3 SV=1	0.137487	0.0834469	A0A2Z6AXR3_9DELT	proC	0.83	1.1	3	4	1	3	3	1
Phosphoribosylformylglycinamidine cyclo-ligase OS=Desulfovibrio ferrophilus OX=241368 GN=purM PE=3 SV=1	-0.849132	0.565423	A0A2Z6AZB0_9DELT	purM	0.27	0.6	3	0	2	3	2	4
Uridylate kinase OS=Desulfovibrio ferrophilus OX=241368 GN=pyrH PE=3 SV=1	-0.779079	0.411264	A0A2Z6AZI2_9DELT	pyrH	0.39	0.6	3	3	1	1	6	4
Protein RecA OS=Desulfovibrio ferrophilus OX=241368 GN=recA PE=3 SV=1	1.18383	0.425353	A0A2Z6B0G0_9DELT	recA	0.38	2.3	3	2	0	1	0	1
Ribosomal RNA large subunit methyltransferase I OS=Desulfovibrio ferrophilus OX=241368 GN=rlmI PE=3 SV=1	0.248218	0.0749393	A0A2Z6B1U5_9DELT	rlmI	0.84	1.2	3	2	0	3	1	0
50S ribosomal protein L9 OS=Desulfovibrio ferrophilus OX=241368 GN=rplI PE=3 SV=1	1.0628	0.422388	A0A2Z6AXI9_9DELT	rplI	0.38	2.1	3	1	4	1	3	0
50S ribosomal protein L15 OS=Desulfovibrio ferrophilus OX=241368 GN=rplO PE=3 SV=1	1.88546	0.95468	A0A2Z6AVC6_9DELT	rplO	0.11	3.7	3	1	3	1	1	0
Superoxide dismutase OS=Desulfovibrio ferrophilus OX=241368 GN=sodB PE=3 SV=1	0.299464	0.128074	A0A2Z6AZC1_9DELT	sodB	0.74	1.2	3	1	5	4	1	3
Protein tex OS=Desulfovibrio ferrophilus OX=241368 GN=tex PE=4 SV=1	0.151333	0.0638485	A0A2Z6AZV9_9DELT	tex	0.86	1.1	3	5	8	2	9	4
Thiamine-phosphate synthase OS=Desulfovibrio ferrophilus OX=241368 GN=thiE PE=3 SV=1	-0.303161	0.0662689	A0A2Z6AZ78_9DELT	thiE	0.86	0.8	3	0	0	0	1	2
Threonine--tRNA ligase OS=Desulfovibrio ferrophilus OX=241368 GN=thrS PE=3 SV=1	-0.0319749	0.037665	A0A2Z6B118_9DELT	thrS	0.92	1	3	2	2	2	2	3
tRNA(Ile)-lysidine synthase OS=Desulfovibrio ferrophilus OX=241368 GN=tilS PE=3 SV=1	-0.462484	0.334349	A0A2Z6AWN3_9DELT	tilS	0.46	0.7	3	2	1	4	1	3
Anthranilate synthase component I OS=Desulfovibrio ferrophilus OX=241368 GN=trpE PE=4 SV=1	0.289672	0.118852	A0A2Z6B2J3_9DELT	trpE	0.76	1.2	3	0	3	1	2	2
UvrABC system protein B OS=Desulfovibrio ferrophilus OX=241368 GN=uvrB PE=3 SV=1	-0.179765	0.0837782	A0A2Z6AW94_9DELT	uvrB	0.82	0.9	3	0	3	2	2	3
Valine--tRNA ligase OS=Desulfovibrio ferrophilus OX=241368 GN=valS PE=3 SV=1	-0.258773	0.217707	A0A2Z6B307_9DELT	valS	0.61	0.8	3	3	5	6	5	3
Uncharacterized isomerase yddE OS=Desulfovibrio ferrophilus OX=241368 GN=yddE PE=4 SV=1	-0.468952	0.278885	A0A2Z6AYQ1_9DELT	yddE	0.53	0.7	3	3	1	2	2	5
Transcriptional regulatory protein zraR OS=Desulfovibrio ferrophilus OX=241368 GN=zraR PE=4 SV=1	-0.224156	0.108254	A0A2Z6B092_9DELT	zraR	0.78	0.9	3	2	2	2	5	1
Acetate kinase OS=Desulfovibrio ferrophilus OX=241368 GN=ackA PE=3 SV=1	-0.116255	0.0530707	A0A2Z6B3N6_9DELT	ackA	0.88	0.9	2	2	0	2	1	1
Adenosylhomocysteinase OS=Desulfovibrio ferrophilus OX=241368 GN=ahcY PE=3 SV=1	-0.320631	0.166837	A0A2Z6B2A7_9DELT	ahcY	0.68	0.8	2	1	5	4	3	4
3-phosphoshikimate 1-carboxyvinyltransferase OS=Desulfovibrio ferrophilus OX=241368 GN=aroA PE=3 SV=1	0.697403	0.180876	A0A2Z6B2R8_9DELT	aroA	0.66	1.6	2	0	1	2	0	0
Cobalt-precorrin-8X methylmutase OS=Desulfovibrio ferrophilus OX=241368 GN=cbiC PE=4 SV=1	-0.860531	1.092	A0A2Z6AU42_9DELT	cbiC	0.081	0.6	2	1	1	2	3	2
Chemotaxis protein CheV OS=Desulfovibrio ferrophilus OX=241368 GN=cheV PE=4 SV=1	1.23908	0.860322	A0A2Z6AXQ7_9DELT	cheV	0.14	2.4	2	5	4	3	1	1
Carboxypeptidase G2 OS=Desulfovibrio ferrophilus OX=241368 GN=cpg PE=4 SV=1	-0.360091	0.404284	A0A2Z6AY08_9DELT	cpg	0.39	0.8	2	3	2	3	4	2
Carboxypeptidase G2 OS=Desulfovibrio ferrophilus OX=241368 GN=cpg PE=4 SV=1	0.516056	0.297555	A0A2Z6B173_9DELT	cpg	0.5	1.4	2	4	6	3	4	2
Cell division coordinator CpoB OS=Desulfovibrio ferrophilus OX=241368 GN=cpoB PE=3 SV=1	2.01485	0.596796	A0A2Z6AVH6_9DELT	cpoB	0.25	4	2	2	6	3	0	0
Serine acetyltransferase OS=Desulfovibrio ferrophilus OX=241368 GN=cysE PE=4 SV=1	10	0.83165	A0A2Z6B374_9DELT	cysE	0.15	INF	2	1	0	0	0	0
Cysteine synthase OS=Desulfovibrio ferrophilus OX=241368 GN=cysK PE=3 SV=1	-0.110265	0.0329529	A0A2Z6B3F8_9DELT	cysK	0.93	0.9	2	1	0	2	0	1
D-alanine--D-alanine ligase OS=Desulfovibrio ferrophilus OX=241368 GN=ddl PE=3 SV=1	0.389341	0.0910079	A0A2Z6AXK0_9DELT	ddl	0.81	1.3	2	0	2	0	0	3
D-alanine--D-alanine ligase OS=Desulfovibrio ferrophilus OX=241368 GN=ddlB PE=4 SV=1	-0.794435	0.337968	A0A2Z6AZ99_9DELT	ddlB	0.46	0.6	2	0	1	1	3	1
Putative Transposase, ISXO2 OS=Desulfovibrio ferrophilus OX=241368 GN=DFE_0002 PE=4 SV=1	-10	0.427243	A0A2Z6ATZ8_9DELT	DFE_0002	0.37	INF	2	0	0	0	0	0
Anaerobic ribonucleoside-triphosphate reductase activating enzyme OS=Desulfovibrio ferrophilus OX=241368 GN=DFE_0009 PE=4 SV=1	0.638749	0.450341	A0A2Z6AU11_9DELT	DFE_0009	0.35	1.6	2	2	2	2	2	0
BadM/Rrf2 family transcriptional regulator OS=Desulfovibrio ferrophilus OX=241368 GN=DFE_0011 PE=4 SV=1	1.02061	0.617003	A0A2Z6AU21_9DELT	DFE_0011	0.24	2	2	3	1	2	1	0
Diguanylate cyclase OS=Desulfovibrio ferrophilus OX=241368 GN=DFE_0032 PE=4 SV=1	-10	0.427243	A0A2Z6AU60_9DELT	DFE_0032	0.37	INF	2	0	0	0	0	0
TPR_REGION domain-containing protein OS=Desulfovibrio ferrophilus OX=241368 GN=DFE_0043 PE=4 SV=1	-0.369553	0.102338	A0A2Z6AU70_9DELT	DFE_0043	0.79	0.8	2	2	0	4	1	0
PAS domain S-box/diguanylate cyclase with GGDEF domain OS=Desulfovibrio ferrophilus OX=241368 GN=DFE_0045 PE=4 SV=1	-0.218944	0.0801306	A0A2Z6AU67_9DELT	DFE_0045	0.83	0.9	2	7	2	7	6	0
ABC transporter-like protein OS=Desulfovibrio ferrophilus OX=241368 GN=DFE_0072 PE=4 SV=1	-0.441531	0.216283	A0A2Z6AU94_9DELT	DFE_0072	0.61	0.7	2	2	2	1	5	2
Uncharacterized protein OS=Desulfovibrio ferrophilus OX=241368 GN=DFE_0094 PE=4 SV=1	-0.511243	0.362321	A0A2Z6AUC6_9DELT	DFE_0094	0.43	0.7	2	1	3	3	2	4
4Fe-4S ferredoxin OS=Desulfovibrio ferrophilus OX=241368 GN=DFE_0125 PE=4 SV=1	-0.518122	0.430016	A0A2Z6AUE2_9DELT	DFE_0125	0.37	0.7	2	3	2	3	5	2
Proton-translocating NADH-quinone oxidoreductase subunit M OS=Desulfovibrio ferrophilus OX=241368 GN=DFE_0148 PE=4 SV=1	-0.355355	0.392397	A0A2Z6AUG6_9DELT	DFE_0148	0.41	0.8	2	1	1	2	1	2
Lysine exporter protein LysE/YggA OS=Desulfovibrio ferrophilus OX=241368 GN=DFE_0154 PE=4 SV=1	0.199063	0.0632097	A0A2Z6AUI8_9DELT	DFE_0154	0.86	1.1	2	2	0	0	2	1
3-hydroxyisobutyrate dehydrogenase OS=Desulfovibrio ferrophilus OX=241368 GN=DFE_0162 PE=4 SV=1	-0.0159227	0.0067703	A0A2Z6AUI6_9DELT	DFE_0162	0.98	1	2	1	1	2	0	2
GGDEF domain-containing protein OS=Desulfovibrio ferrophilus OX=241368 GN=DFE_0193 PE=4 SV=1	0.33909	0.110953	A0A2Z6AUK7_9DELT	DFE_0193	0.77	1.3	2	1	0	0	1	1
Indolepyruvate oxidoreductase subunit IorA OS=Desulfovibrio ferrophilus OX=241368 GN=DFE_0205 PE=4 SV=1	-0.736605	0.584329	A0A2Z6AUM1_9DELT	DFE_0205	0.26	0.6	2	2	0	2	2	2
Type I secretion target GGXGXDXXX repeat protein domain protein OS=Desulfovibrio ferrophilus OX=241368 GN=DFE_0210 PE=4 SV=1	1.8986	1.08188	A0A2Z6AUS9_9DELT	DFE_0210	0.083	3.7	2	1	1	0	1	0
Putative Fe-S oxidoreductase OS=Desulfovibrio ferrophilus OX=241368 GN=DFE_0225 PE=4 SV=1	0.996435	0.323972	A0A2Z6AUP1_9DELT	DFE_0225	0.47	2	2	1	3	0	0	3
Uncharacterized protein OS=Desulfovibrio ferrophilus OX=241368 GN=DFE_0229 PE=4 SV=1	-1.43623	0.742034	A0A2Z6AUT4_9DELT	DFE_0229	0.18	0.4	2	0	1	3	4	1
ApbE family lipoprotein OS=Desulfovibrio ferrophilus OX=241368 GN=DFE_0241 PE=4 SV=1	-1.13751	0.282421	A0A2Z6AUQ8_9DELT	DFE_0241	0.52	0.5	2	0	0	3	1	0
Uncharacterized protein OS=Desulfovibrio ferrophilus OX=241368 GN=DFE_0242 PE=4 SV=1	-1.40819	1.08668	A0A2Z6AUR9_9DELT	DFE_0242	0.082	0.4	2	1	0	2	3	2
NFACT-R_1 domain-containing protein OS=Desulfovibrio ferrophilus OX=241368 GN=DFE_0253 PE=4 SV=1	1.07512	1.08423	A0A2Z6AUR6_9DELT	DFE_0253	0.082	2.1	2	3	3	2	1	1
Molybdopterin molybdenumtransferase OS=Desulfovibrio ferrophilus OX=241368 GN=DFE_0264 PE=3 SV=1	-0.614417	0.265106	A0A2Z6AUU9_9DELT	DFE_0264	0.54	0.7	2	0	3	1	4	3
Ethanolamine ammonia-lyase light chain OS=Desulfovibrio ferrophilus OX=241368 GN=DFE_0266 PE=3 SV=1	-0.116255	0.0530707	A0A2Z6AUS4_9DELT	DFE_0266	0.88	0.9	2	2	0	2	1	1
Uncharacterized protein OS=Desulfovibrio ferrophilus OX=241368 GN=DFE_0271 PE=4 SV=1	1.892	1.17583	A0A2Z6AUT7_9DELT	DFE_0271	0.067	3.7	2	2	3	1	0	1
Dihydropteroate synthase OS=Desulfovibrio ferrophilus OX=241368 GN=DFE_0273 PE=4 SV=1	-1.62823	0.354733	A0A2Z6AUT5_9DELT	DFE_0273	0.44	0.3	2	0	0	0	1	4
Uncharacterized protein OS=Desulfovibrio ferrophilus OX=241368 GN=DFE_0279 PE=4 SV=1	0.000679859	0.000291859	A0A2Z6AUY4_9DELT	DFE_0279	1	1	2	2	1	3	0	2
Probable membrane transporter protein OS=Desulfovibrio ferrophilus OX=241368 GN=DFE_0280 PE=3 SV=1	-1.47614	0.778443	A0A2Z6AUZ7_9DELT	DFE_0280	0.17	0.4	2	0	2	7	3	2
Peptide-transporting ATPase OS=Desulfovibrio ferrophilus OX=241368 GN=DFE_0287 PE=4 SV=1	-0.458189	0.172459	A0A2Z6AUV6_9DELT	DFE_0287	0.67	0.7	2	2	1	5	0	2
Membrane fusion protein (MFP) family protein OS=Desulfovibrio ferrophilus OX=241368 GN=DFE_0288 PE=3 SV=1	-0.0136527	0.00550137	A0A2Z6AUV4_9DELT	DFE_0288	0.99	1	2	3	1	3	3	0
Membrane protein involved in aromatic hydrocarbon degradation OS=Desulfovibrio ferrophilus OX=241368 GN=DFE_0290 PE=4 SV=1	-0.807642	0.198076	A0A2Z6AV05_9DELT	DFE_0290	0.63	0.6	2	0	0	1	2	0
Putative PAS/PAC sensor protein OS=Desulfovibrio ferrophilus OX=241368 GN=DFE_0291 PE=4 SV=1	-0.225134	0.135568	A0A2Z6AUV7_9DELT	DFE_0291	0.73	0.9	2	3	1	4	2	1
Family 3 extracellular solute-binding protein OS=Desulfovibrio ferrophilus OX=241368 GN=DFE_0294 PE=4 SV=1	0.436421	0.144488	A0A2Z6AUX7_9DELT	DFE_0294	0.72	1.4	2	1	0	1	0	1
Monosaccharide-transporting ATPase OS=Desulfovibrio ferrophilus OX=241368 GN=DFE_0295 PE=4 SV=1	0.438389	0.15454	A0A2Z6AUW2_9DELT	DFE_0295	0.7	1.4	2	4	0	1	1	2
Uncharacterized protein OS=Desulfovibrio ferrophilus OX=241368 GN=DFE_0340 PE=4 SV=1	-0.24602	0.0782576	A0A2Z6AV55_9DELT	DFE_0340	0.84	0.8	2	0	2	2	3	0
Uncharacterized protein OS=Desulfovibrio ferrophilus OX=241368 GN=DFE_0350 PE=4 SV=1	0.263395	0.120855	A0A2Z6AV64_9DELT	DFE_0350	0.76	1.2	2	2	0	1	1	1
Iron-sulfur cluster-binding protein OS=Desulfovibrio ferrophilus OX=241368 GN=DFE_0355 PE=4 SV=1	0.68901	0.117421	A0A2Z6AV24_9DELT	DFE_0355	0.76	1.6	2	0	0	0	0	1
Uncharacterized protein OS=Desulfovibrio ferrophilus OX=241368 GN=DFE_0361 PE=4 SV=1	0.579383	0.206306	A0A2Z6AV27_9DELT	DFE_0361	0.62	1.5	2	0	1	1	0	1
RND efflux system, outer membrane lipoprotein, NodT family OS=Desulfovibrio ferrophilus OX=241368 GN=DFE_0382 PE=3 SV=1	-0.0592926	0.0429744	A0A2Z6AV63_9DELT	DFE_0382	0.91	1	2	1	1	1	2	1
Metal dependent phosphohydrolase OS=Desulfovibrio ferrophilus OX=241368 GN=DFE_0424 PE=4 SV=1	0.436421	0.144488	A0A2Z6AVB0_9DELT	DFE_0424	0.72	1.4	2	1	0	1	0	1
LppC family lipoprotein OS=Desulfovibrio ferrophilus OX=241368 GN=DFE_0434 PE=4 SV=1	1.2176	0.552874	A0A2Z6AVB9_9DELT	DFE_0434	0.28	2.3	2	9	3	2	3	1
Thioredoxin domain-containing protein OS=Desulfovibrio ferrophilus OX=241368 GN=DFE_0442 PE=4 SV=1	-10	0.427243	A0A2Z6AVC2_9DELT	DFE_0442	0.37	INF	2	0	0	0	0	0
OmpA family protein OS=Desulfovibrio ferrophilus OX=241368 GN=DFE_0455 PE=4 SV=1	-0.830294	0.733603	A0A2Z6AVC1_9DELT	DFE_0455	0.18	0.6	2	4	6	9	5	9
Peptidylprolyl cis-trans isomerase OS=Desulfovibrio ferrophilus OX=241368 GN=DFE_0457 PE=4 SV=1	-1.71234	0.834512	A0A2Z6AVD4_9DELT	DFE_0457	0.15	0.3	2	1	0	5	3	1
Uncharacterized protein OS=Desulfovibrio ferrophilus OX=241368 GN=DFE_0465 PE=4 SV=1	0.444505	0.157276	A0A2Z6AVD1_9DELT	DFE_0465	0.7	1.4	2	4	0	1	2	1
Catalase OS=Desulfovibrio ferrophilus OX=241368 GN=DFE_0469 PE=3 SV=1	-0.948902	0.299341	A0A2Z6AVI3_9DELT	DFE_0469	0.5	0.5	2	0	3	1	2	7
Chemotaxis protein methyltransferase OS=Desulfovibrio ferrophilus OX=241368 GN=DFE_0486 PE=4 SV=1	1.35095	0.373847	A0A2Z6AVE0_9DELT	DFE_0486	0.42	2.6	2	1	0	0	1	0
Type IV pilus assembly PilZ OS=Desulfovibrio ferrophilus OX=241368 GN=DFE_0487 PE=4 SV=1	1.09608	0.39102	A0A2Z6AVG7_9DELT	DFE_0487	0.41	2.1	2	0	2	1	1	0
DNA helicase OS=Desulfovibrio ferrophilus OX=241368 GN=DFE_0502 PE=3 SV=1	0.0478826	0.036838	A0A2Z6AVI4_9DELT	DFE_0502	0.92	1	2	4	4	3	3	4
6-phosphofructokinase OS=Desulfovibrio ferrophilus OX=241368 GN=DFE_0519 PE=4 SV=1	1.27798	1.06488	A0A2Z6AVN9_9DELT	DFE_0519	0.086	2.4	2	2	3	1	1	1
Cupin 2 conserved barrel domain protein OS=Desulfovibrio ferrophilus OX=241368 GN=DFE_0528 PE=4 SV=1	-0.338224	0.112434	A0A2Z6AVJ1_9DELT	DFE_0528	0.77	0.8	2	0	2	0	2	3
ATP-binding region ATPase domain protein OS=Desulfovibrio ferrophilus OX=241368 GN=DFE_0534 PE=4 SV=1	0.685744	1.38089	A0A2Z6AVL6_9DELT	DFE_0534	0.042	1.6	2	2	1	1	1	1
Phosphoadenosine phosphosulfate reductase OS=Desulfovibrio ferrophilus OX=241368 GN=DFE_0543 PE=4 SV=1	1.47029	0.432256	A0A2Z6AVJ2_9DELT	DFE_0543	0.37	2.8	2	0	1	0	0	1
Putative transcriptional regulator OS=Desulfovibrio ferrophilus OX=241368 GN=DFE_0565 PE=4 SV=1	10	0.83165	A0A2Z6AVN5_9DELT	DFE_0565	0.15	INF	2	1	0	0	0	0
Uncharacterized protein OS=Desulfovibrio ferrophilus OX=241368 GN=DFE_0580 PE=4 SV=1	-0.619892	0.324797	A0A2Z6AVU0_9DELT	DFE_0580	0.47	0.7	2	4	1	1	5	4
DUF2087 domain-containing protein OS=Desulfovibrio ferrophilus OX=241368 GN=DFE_0583 PE=4 SV=1	1.87499	1.06247	A0A2Z6AVN1_9DELT	DFE_0583	0.087	3.7	2	1	1	0	0	1
Fe-S type, tartrate/fumarate subfamily hydro-lyase subunit alpha OS=Desulfovibrio ferrophilus OX=241368 GN=DFE_0592 PE=4 SV=1	0.996765	0.751988	A0A2Z6AVS4_9DELT	DFE_0592	0.18	2	2	1	1	1	1	0
Helix-turn-helix domain DNA-binding protein OS=Desulfovibrio ferrophilus OX=241368 GN=DFE_0617 PE=4 SV=1	-0.852897	0.330565	A0A2Z6AVV5_9DELT	DFE_0617	0.47	0.6	2	3	0	1	5	2
Extracellular ligand-binding receptor OS=Desulfovibrio ferrophilus OX=241368 GN=DFE_0618 PE=4 SV=1	-0.0396691	0.0404877	A0A2Z6AVS8_9DELT	DFE_0618	0.91	1	2	2	1	2	1	2
Response regulator OS=Desulfovibrio ferrophilus OX=241368 GN=DFE_0661 PE=4 SV=1	0.545382	0.186119	A0A2Z6AVW9_9DELT	DFE_0661	0.65	1.5	2	0	2	2	1	0
Uncharacterized protein OS=Desulfovibrio ferrophilus OX=241368 GN=DFE_0663 PE=4 SV=1	0.761752	0.516906	A0A2Z6AVV6_9DELT	DFE_0663	0.3	1.7	2	2	1	2	1	0
Putative histidine kinase OS=Desulfovibrio ferrophilus OX=241368 GN=DFE_0666 PE=4 SV=1	1.8986	1.08188	A0A2Z6AVX1_9DELT	DFE_0666	0.083	3.7	2	1	1	0	1	0
Response regulator receiver OS=Desulfovibrio ferrophilus OX=241368 GN=DFE_0668 PE=4 SV=1	0.500607	0.31667	A0A2Z6AVY0_9DELT	DFE_0668	0.48	1.4	2	6	3	4	1	3
GTP-binding protein TypA OS=Desulfovibrio ferrophilus OX=241368 GN=DFE_0672 PE=4 SV=1	-0.284372	0.142803	A0A2Z6AW03_9DELT	DFE_0672	0.72	0.8	2	5	3	2	3	7
Aminoglycoside phosphotransferase OS=Desulfovibrio ferrophilus OX=241368 GN=DFE_0679 PE=4 SV=1	-0.570168	0.687283	A0A2Z6AW39_9DELT	DFE_0679	0.21	0.7	2	2	2	3	4	2
Uncharacterized protein OS=Desulfovibrio ferrophilus OX=241368 GN=DFE_0686 PE=4 SV=1	-0.38974	0.207328	A0A2Z6AVZ3_9DELT	DFE_0686	0.62	0.8	2	1	1	1	3	1
Nitro_FeMo-Co domain-containing protein OS=Desulfovibrio ferrophilus OX=241368 GN=DFE_0697 PE=4 SV=1	0.437392	0.233469	A0A2Z6AW54_9DELT	DFE_0697	0.58	1.4	2	1	1	2	0	1
Amino acid/amide ABC transporter ATP-binding protein 2, HAAT family OS=Desulfovibrio ferrophilus OX=241368 GN=DFE_0708 PE=4 SV=1	0.463059	0.206904	A0A2Z6AW17_9DELT	DFE_0708	0.62	1.4	2	2	6	3	3	2
Uncharacterized protein OS=Desulfovibrio ferrophilus OX=241368 GN=DFE_0727 PE=4 SV=1	-0.706067	0.191616	A0A2Z6AW87_9DELT	DFE_0727	0.64	0.6	2	1	1	0	1	5
S-layer domain-containing protein OS=Desulfovibrio ferrophilus OX=241368 GN=DFE_0738 PE=4 SV=1	-0.272511	0.122288	A0A2Z6AW46_9DELT	DFE_0738	0.75	0.8	2	2	1	3	3	0
Putative lipoprotein OS=Desulfovibrio ferrophilus OX=241368 GN=DFE_0739 PE=4 SV=1	-0.563579	0.197353	A0A2Z6AW93_9DELT	DFE_0739	0.63	0.7	2	1	0	2	0	2
4Fe-4S ferredoxin iron-sulfur binding domain protein OS=Desulfovibrio ferrophilus OX=241368 GN=DFE_0758 PE=4 SV=1	-1.25139	0.500164	A0A2Z6AW59_9DELT	DFE_0758	0.32	0.4	2	0	0	1	1	2
Iron-sulfur binding protein OS=Desulfovibrio ferrophilus OX=241368 GN=DFE_0759 PE=4 SV=1	-0.860531	1.092	A0A2Z6AWB4_9DELT	DFE_0759	0.081	0.6	2	1	1	2	3	2
Putative CheA signal transduction histidine kinase OS=Desulfovibrio ferrophilus OX=241368 GN=DFE_0770 PE=4 SV=1	2.5814	0.926921	A0A2Z6AWE0_9DELT	DFE_0770	0.12	6	2	1	3	0	0	1
Chemotaxis protein methyltransferase OS=Desulfovibrio ferrophilus OX=241368 GN=DFE_0773 PE=4 SV=1	2.1021	1.24682	A0A2Z6AW81_9DELT	DFE_0773	0.057	4.3	2	1	1	1	0	0
Metal-dependent phosphohydrolase HD sub domain-containing protein OS=Desulfovibrio ferrophilus OX=241368 GN=DFE_0781 PE=4 SV=1	0.0897241	0.0368551	A0A2Z6AW78_9DELT	DFE_0781	0.92	1.1	2	0	2	2	1	1
Uncharacterized protein OS=Desulfovibrio ferrophilus OX=241368 GN=DFE_0784 PE=4 SV=1	-0.658427	0.277196	A0A2Z6AWB6_9DELT	DFE_0784	0.53	0.6	2	1	1	1	4	1
Sulphate transporter OS=Desulfovibrio ferrophilus OX=241368 GN=DFE_0796 PE=4 SV=1	10	0.897344	A0A2Z6AWA4_9DELT	DFE_0796	0.13	INF	2	0	1	0	0	0
Amidinotransferase OS=Desulfovibrio ferrophilus OX=241368 GN=DFE_0797 PE=4 SV=1	-1.54133	0.76662	A0A2Z6AWG1_9DELT	DFE_0797	0.17	0.3	2	0	0	2	1	2
ABC transporter OS=Desulfovibrio ferrophilus OX=241368 GN=DFE_0801 PE=4 SV=1	-0.752623	0.769121	A0A2Z6AW98_9DELT	DFE_0801	0.17	0.6	2	2	2	2	4	4
Histone family protein DNA-binding protein OS=Desulfovibrio ferrophilus OX=241368 GN=DFE_0819 PE=3 SV=1	0.449109	0.14903	A0A2Z6AWH0_9DELT	DFE_0819	0.71	1.4	2	1	0	1	1	0
Hemolysin-type calcium-binding region protein OS=Desulfovibrio ferrophilus OX=241368 GN=DFE_0823 PE=4 SV=1	-0.654994	0.186528	A0A2Z6AWC5_9DELT	DFE_0823	0.65	0.6	2	1	0	0	3	1
Putative Histidine kinase OS=Desulfovibrio ferrophilus OX=241368 GN=DFE_0830 PE=4 SV=1	-0.836778	1.44823	A0A2Z6AWJ8_9DELT	DFE_0830	0.036	0.6	2	2	2	5	3	3
K+ transport system, NAD-binding component OS=Desulfovibrio ferrophilus OX=241368 GN=DFE_0834 PE=4 SV=1	0.673141	0.221424	A0A2Z6AWG6_9DELT	DFE_0834	0.6	1.6	2	1	7	2	3	2
Nucleotide-binding protein DFE_0850 OS=Desulfovibrio ferrophilus OX=241368 GN=DFE_0850 PE=3 SV=1	-0.205386	0.0676113	A0A2Z6AWL6_9DELT	DFE_0850	0.86	0.9	2	0	2	3	2	0
Manganese-dependent inorganic pyrophosphatase OS=Desulfovibrio ferrophilus OX=241368 GN=DFE_0854 PE=4 SV=1	-0.180336	0.0806425	A0A2Z6AWI6_9DELT	DFE_0854	0.83	0.9	2	5	1	5	3	1
Uncharacterized protein OS=Desulfovibrio ferrophilus OX=241368 GN=DFE_0855 PE=4 SV=1	-0.947113	0.391419	A0A2Z6AWI0_9DELT	DFE_0855	0.41	0.5	2	1	0	1	1	3
Acetylornithine deacetylase or succinyl-diaminopimelate desuccinylase OS=Desulfovibrio ferrophilus OX=241368 GN=DFE_0872 PE=4 SV=1	-0.499165	0.263256	A0A2Z6AWM1_9DELT	DFE_0872	0.55	0.7	2	1	2	1	2	4
Uncharacterized protein OS=Desulfovibrio ferrophilus OX=241368 GN=DFE_0882 PE=4 SV=1	0.540029	0.274372	A0A2Z6AWN0_9DELT	DFE_0882	0.53	1.5	2	4	3	0	2	4
CBS domain containing membrane protein OS=Desulfovibrio ferrophilus OX=241368 GN=DFE_0883 PE=4 SV=1	-0.421669	0.148883	A0A2Z6AWI8_9DELT	DFE_0883	0.71	0.7	2	2	0	3	0	2
Peptidylprolyl isomerase OS=Desulfovibrio ferrophilus OX=241368 GN=DFE_0892 PE=4 SV=1	0.555852	0.24207	A0A2Z6AWP4_9DELT	DFE_0892	0.57	1.5	2	6	1	3	1	2
Transcriptional regulator, XRE family OS=Desulfovibrio ferrophilus OX=241368 GN=DFE_0893 PE=4 SV=1	0.55794	0.262486	A0A2Z6AWJ7_9DELT	DFE_0893	0.55	1.5	2	5	5	6	3	0
Ribosomal RNA small subunit methyltransferase E OS=Desulfovibrio ferrophilus OX=241368 GN=DFE_0914 PE=3 SV=1	-0.201899	0.044358	A0A2Z6AWP7_9DELT	DFE_0914	0.9	0.9	2	0	0	1	0	1
PAS domain containing protein OS=Desulfovibrio ferrophilus OX=241368 GN=DFE_0927 PE=4 SV=1	10	0.427243	A0A2Z6AWS9_9DELT	DFE_0927	0.37	INF	2	0	0	0	0	0
Signal transduction histidine kinase OS=Desulfovibrio ferrophilus OX=241368 GN=DFE_0931 PE=4 SV=1	-1.17347	0.643714	A0A2Z6AWM7_9DELT	DFE_0931	0.23	0.4	2	1	0	2	3	1
Response regulatory domain-containing protein OS=Desulfovibrio ferrophilus OX=241368 GN=DFE_0947 PE=4 SV=1	0.676684	0.227054	A0A2Z6AWU9_9DELT	DFE_0947	0.59	1.6	2	3	0	2	1	0
Polysaccharide deacetylase OS=Desulfovibrio ferrophilus OX=241368 GN=DFE_0966 PE=4 SV=1	1.59316	0.730166	A0A2Z6AWR3_9DELT	DFE_0966	0.19	3	2	1	3	0	1	1
Pseudouridine synthase OS=Desulfovibrio ferrophilus OX=241368 GN=DFE_0969 PE=3 SV=1	0.233599	0.0801369	A0A2Z6AWV9_9DELT	DFE_0969	0.83	1.2	2	6	1	0	4	3
Cell division protein FtsK OS=Desulfovibrio ferrophilus OX=241368 GN=DFE_0974 PE=3 SV=1	-0.665008	1.07445	A0A2Z6AWV4_9DELT	DFE_0974	0.084	0.6	2	3	2	3	4	4
Permease YjgP/YjgQ family protein OS=Desulfovibrio ferrophilus OX=241368 GN=DFE_0978 PE=4 SV=1	-0.00959242	0.0084511	A0A2Z6AWS7_9DELT	DFE_0978	0.98	1	2	1	1	2	1	1
Uncharacterized protein OS=Desulfovibrio ferrophilus OX=241368 GN=DFE_0990 PE=4 SV=1	1.42017	0.824564	A0A2Z6AX40_9DELT	DFE_0990	0.15	2.7	2	7	6	3	1	2
Uncharacterized protein OS=Desulfovibrio ferrophilus OX=241368 GN=DFE_0996 PE=4 SV=1	0.791941	0.214414	A0A2Z6AWU2_9DELT	DFE_0996	0.61	1.7	2	2	0	0	2	0
Transcriptional regulator, LysR family OS=Desulfovibrio ferrophilus OX=241368 GN=DFE_1007 PE=3 SV=1	-1.14432	0.703532	A0A2Z6AX06_9DELT	DFE_1007	0.2	0.5	2	1	0	3	1	2
Uncharacterized protein OS=Desulfovibrio ferrophilus OX=241368 GN=DFE_1009 PE=4 SV=1	-0.789552	0.201397	A0A2Z6AX00_9DELT	DFE_1009	0.63	0.6	2	0	1	1	4	0
Periplasmic binding protein OS=Desulfovibrio ferrophilus OX=241368 GN=DFE_1019 PE=4 SV=1	0.379092	0.159445	A0A2Z6AX10_9DELT	DFE_1019	0.69	1.3	2	2	2	4	1	0
GAF sensor protein OS=Desulfovibrio ferrophilus OX=241368 GN=DFE_1042 PE=4 SV=1	1.31245	1.18089	A0A2Z6AX38_9DELT	DFE_1042	0.066	2.5	2	2	1	1	1	0
Electron-transferring-flavoprotein dehydrogenase OS=Desulfovibrio ferrophilus OX=241368 GN=DFE_1054 PE=4 SV=1	-0.513909	0.407374	A0A2Z6AX37_9DELT	DFE_1054	0.39	0.7	2	2	4	3	5	4
Trehalose 6-phosphate synthase OS=Desulfovibrio ferrophilus OX=241368 GN=DFE_1065 PE=4 SV=1	-0.234465	0.150439	A0A2Z6AX34_9DELT	DFE_1065	0.71	0.9	2	3	2	1	4	3
Uncharacterized protein OS=Desulfovibrio ferrophilus OX=241368 GN=DFE_1075 PE=4 SV=1	-2.58301	1.14708	A0A2Z6AX42_9DELT	DFE_1075	0.071	0.2	2	0	0	2	3	5
Uncharacterized protein OS=Desulfovibrio ferrophilus OX=241368 GN=DFE_1078 PE=4 SV=1	0.712627	0.121454	A0A2Z6AX21_9DELT	DFE_1078	0.76	1.6	2	0	0	0	1	0
Twitching motility protein OS=Desulfovibrio ferrophilus OX=241368 GN=DFE_1079 PE=4 SV=1	1.32733	0.366852	A0A2Z6AX74_9DELT	DFE_1079	0.43	2.5	2	1	0	0	0	1
Iron-sulfur cluster carrier protein OS=Desulfovibrio ferrophilus OX=241368 GN=DFE_1083 PE=3 SV=1	-0.82415	0.202043	A0A2Z6AX33_9DELT	DFE_1083	0.63	0.6	2	0	0	1	0	2
Polynucleotide adenylyltransferase region OS=Desulfovibrio ferrophilus OX=241368 GN=DFE_1097 PE=3 SV=1	0.32733	0.073202	A0A2Z6AX99_9DELT	DFE_1097	0.84	1.3	2	1	0	0	0	2
Diguanylate cyclase OS=Desulfovibrio ferrophilus OX=241368 GN=DFE_1104 PE=4 SV=1	-0.227729	0.123533	A0A2Z6AX89_9DELT	DFE_1104	0.75	0.9	2	3	3	6	1	3
Thioredoxin-disulfide reductase OS=Desulfovibrio ferrophilus OX=241368 GN=DFE_1106 PE=4 SV=1	-0.346652	0.208091	A0A2Z6AX50_9DELT	DFE_1106	0.62	0.8	2	6	1	4	3	4
Beta-lactamase OS=Desulfovibrio ferrophilus OX=241368 GN=DFE_1115 PE=4 SV=1	-1.58058	0.748736	A0A2Z6AX81_9DELT	DFE_1115	0.18	0.3	2	0	0	1	2	2
Uncharacterized protein OS=Desulfovibrio ferrophilus OX=241368 GN=DFE_1123 PE=4 SV=1	-0.437541	0.18246	A0A2Z6AX72_9DELT	DFE_1123	0.66	0.7	2	1	1	0	2	3
Group 1 glycosyl transferase OS=Desulfovibrio ferrophilus OX=241368 GN=DFE_1125 PE=4 SV=1	0.0278178	0.00729947	A0A2Z6AX88_9DELT	DFE_1125	0.98	1	2	0	2	1	0	3
Phenylacetate-coenzyme A ligase OS=Desulfovibrio ferrophilus OX=241368 GN=DFE_1131 PE=3 SV=1	10	0.83165	A0A2Z6AX76_9DELT	DFE_1131	0.15	INF	2	1	0	0	0	0
Uncharacterized protein OS=Desulfovibrio ferrophilus OX=241368 GN=DFE_1134 PE=4 SV=1	-0.101591	0.0301993	A0A2Z6AXB7_9DELT	DFE_1134	0.93	0.9	2	1	0	2	1	0
Tetratricopeptide TPR_2 repeat protein OS=Desulfovibrio ferrophilus OX=241368 GN=DFE_1145 PE=4 SV=1	0.26199	0.143693	A0A2Z6AXA6_9DELT	DFE_1145	0.72	1.2	2	7	2	3	3	3
Fructose-1,6-bisphosphatase OS=Desulfovibrio ferrophilus OX=241368 GN=DFE_1150 PE=3 SV=1	-0.22206	0.286354	A0A2Z6AXK4_9DELT	DFE_1150	0.52	0.9	2	2	2	2	2	3
FlgO domain-containing protein OS=Desulfovibrio ferrophilus OX=241368 GN=DFE_1157 PE=4 SV=1	0.267722	0.101287	A0A2Z6AXG1_9DELT	DFE_1157	0.79	1.2	2	12	2	5	4	4
Sigma-54 factor interaction domain-containing protein OS=Desulfovibrio ferrophilus OX=241368 GN=DFE_1202 PE=4 SV=1	0.712627	0.121454	A0A2Z6AXJ5_9DELT	DFE_1202	0.76	1.6	2	0	0	0	1	0
Sulfurtransferase OS=Desulfovibrio ferrophilus OX=241368 GN=DFE_1210 PE=4 SV=1	-0.736486	0.401882	A0A2Z6AXR6_9DELT	DFE_1210	0.4	0.6	2	0	2	3	1	3
Iron hydrogenase small subunit OS=Desulfovibrio ferrophilus OX=241368 GN=DFE_1214 PE=4 SV=1	0.712627	0.121454	A0A2Z6AXJ9_9DELT	DFE_1214	0.76	1.6	2	0	0	0	1	0
ABC-type transport system, periplasmic component OS=Desulfovibrio ferrophilus OX=241368 GN=DFE_1217 PE=4 SV=1	10	0.897344	A0A2Z6AXL8_9DELT	DFE_1217	0.13	INF	2	0	1	0	0	0
Replicative DNA helicase OS=Desulfovibrio ferrophilus OX=241368 GN=DFE_1224 PE=4 SV=1	-0.29923	0.0685714	A0A2Z6AXK9_9DELT	DFE_1224	0.85	0.8	2	0	0	0	1	1
Putative Flagellar biosynthesis protein FlhF OS=Desulfovibrio ferrophilus OX=241368 GN=DFE_1247 PE=4 SV=1	0.0810101	0.0337615	A0A2Z6AXP8_9DELT	DFE_1247	0.93	1.1	2	1	2	3	0	2
Uncharacterized protein OS=Desulfovibrio ferrophilus OX=241368 GN=DFE_1252 PE=4 SV=1	0.874987	0.327274	A0A2Z6AXP0_9DELT	DFE_1252	0.47	1.8	2	1	1	0	0	2
tRNA-dihydrouridine synthase OS=Desulfovibrio ferrophilus OX=241368 GN=DFE_1255 PE=3 SV=1	0.341125	0.154821	A0A2Z6AXL6_9DELT	DFE_1255	0.7	1.3	2	4	2	0	4	2
Uncharacterized protein OS=Desulfovibrio ferrophilus OX=241368 GN=DFE_1262 PE=4 SV=1	0.394589	0.178001	A0A2Z6AXQ0_9DELT	DFE_1262	0.66	1.3	2	4	4	3	5	0
Transferase hexapeptide repeat containing protein OS=Desulfovibrio ferrophilus OX=241368 GN=DFE_1288 PE=4 SV=1	1.22354	0.423566	A0A2Z6AXN2_9DELT	DFE_1288	0.38	2.3	2	1	3	3	0	0
Deoxyuridine 5'-triphosphate nucleotidohydrolase OS=Desulfovibrio ferrophilus OX=241368 GN=DFE_1306 PE=3 SV=1	1.79071	0.868583	A0A2Z6AXP2_9DELT	DFE_1306	0.14	3.5	2	4	1	1	1	0
Endonuclease III OS=Desulfovibrio ferrophilus OX=241368 GN=DFE_1310 PE=4 SV=1	0.685744	1.38089	A0A2Z6AY09_9DELT	DFE_1310	0.042	1.6	2	2	1	1	1	1
Peptide ABC transporter periplasmic protein OS=Desulfovibrio ferrophilus OX=241368 GN=DFE_1320 PE=4 SV=1	0.0406613	0.0295347	A0A2Z6AY14_9DELT	DFE_1320	0.93	1	2	1	2	2	1	2
Methyltransferase type 11 OS=Desulfovibrio ferrophilus OX=241368 GN=DFE_1332 PE=4 SV=1	-1.1776	1.04303	A0A2Z6AXW4_9DELT	DFE_1332	0.091	0.4	2	1	0	2	2	2
Uncharacterized protein OS=Desulfovibrio ferrophilus OX=241368 GN=DFE_1336 PE=4 SV=1	-0.613576	0.607147	A0A2Z6AXS3_9DELT	DFE_1336	0.25	0.7	2	1	2	4	2	2
Uncharacterized protein OS=Desulfovibrio ferrophilus OX=241368 GN=DFE_1337 PE=4 SV=1	0.0103569	0.0044427	A0A2Z6AXY8_9DELT	DFE_1337	0.99	1	2	8	5	10	4	2
ABC-type transporter, ATPase component OS=Desulfovibrio ferrophilus OX=241368 GN=DFE_1344 PE=3 SV=1	-0.202199	0.0642049	A0A2Z6AXY7_9DELT	DFE_1344	0.86	0.9	2	3	0	0	3	2
Molybdopterin molybdenumtransferase OS=Desulfovibrio ferrophilus OX=241368 GN=DFE_1350 PE=3 SV=1	0.832821	0.311464	A0A2Z6AY48_9DELT	DFE_1350	0.49	1.8	2	2	1	3	0	0
Uncharacterized protein OS=Desulfovibrio ferrophilus OX=241368 GN=DFE_1358 PE=4 SV=1	0.32733	0.0732019	A0A2Z6AXV2_9DELT	DFE_1358	0.84	1.3	2	1	0	0	0	2
Lysine 2,3-aminomutase YodO family protein OS=Desulfovibrio ferrophilus OX=241368 GN=DFE_1364 PE=4 SV=1	1.35886	0.416625	A0A2Z6AY32_9DELT	DFE_1364	0.38	2.6	2	0	3	0	1	1
CheY-like receiver, AAA-type ATPase, and DNA-binding domain containing response regulator OS=Desulfovibrio ferrophilus OX=241368 GN=DFE_1367 PE=4 SV=1	-2.17329	0.6159	A0A2Z6AY20_9DELT	DFE_1367	0.24	0.2	2	0	0	5	0	3
Purine nucleoside phosphorylase OS=Desulfovibrio ferrophilus OX=241368 GN=DFE_1379 PE=3 SV=1	1.47029	0.432256	A0A2Z6AY54_9DELT	DFE_1379	0.37	2.8	2	0	1	0	0	1
Response regulator receiver protein OS=Desulfovibrio ferrophilus OX=241368 GN=DFE_1387 PE=4 SV=1	0.482052	0.170075	A0A2Z6AY34_9DELT	DFE_1387	0.68	1.4	2	0	1	0	1	1
Two component Fis family sigma54-specifictranscriptional regulator OS=Desulfovibrio ferrophilus OX=241368 GN=DFE_1391 PE=4 SV=1	0.392782	0.199213	A0A2Z6AXZ0_9DELT	DFE_1391	0.63	1.3	2	1	2	2	2	0
Response regulator receiver protein OS=Desulfovibrio ferrophilus OX=241368 GN=DFE_1397 PE=4 SV=1	10	0.427243	A0A2Z6AY43_9DELT	DFE_1397	0.37	INF	2	0	0	0	0	0
Bacterial type II secretion system F domain protein OS=Desulfovibrio ferrophilus OX=241368 GN=DFE_1399 PE=4 SV=1	0.313641	0.084123	A0A2Z6AY73_9DELT	DFE_1399	0.82	1.2	2	1	1	0	3	0
Type II secretion system protein OS=Desulfovibrio ferrophilus OX=241368 GN=DFE_1400 PE=4 SV=1	0.780084	0.291063	A0A2Z6AYA0_9DELT	DFE_1400	0.51	1.7	2	2	0	0	1	1
DUF364 domain-containing protein OS=Desulfovibrio ferrophilus OX=241368 GN=DFE_1426 PE=4 SV=1	0.385226	0.339573	A0A2Z6AY07_9DELT	DFE_1426	0.46	1.3	2	4	4	3	2	3
Integral membrane sensor signal transduction histidine kinase OS=Desulfovibrio ferrophilus OX=241368 GN=DFE_1429 PE=4 SV=1	-0.99932	0.412474	A0A2Z6AYA3_9DELT	DFE_1429	0.39	0.5	2	2	1	6	0	4
Sodium/sulfate symporter OS=Desulfovibrio ferrophilus OX=241368 GN=DFE_1434 PE=4 SV=1	0.459412	0.292542	A0A2Z6AY99_9DELT	DFE_1434	0.51	1.4	2	5	4	1	3	4
Long-chain fatty acid transport protein OS=Desulfovibrio ferrophilus OX=241368 GN=DFE_1441 PE=4 SV=1	-0.807642	0.198076	A0A2Z6AY31_9DELT	DFE_1441	0.63	0.6	2	0	0	1	2	0
Uncharacterized protein OS=Desulfovibrio ferrophilus OX=241368 GN=DFE_1447 PE=4 SV=1	-0.452	0.151647	A0A2Z6AYA6_9DELT	DFE_1447	0.71	0.7	2	2	0	2	3	0
Uncharacterized protein OS=Desulfovibrio ferrophilus OX=241368 GN=DFE_1462 PE=4 SV=1	1.6974	0.50001	A0A2Z6AY87_9DELT	DFE_1462	0.32	3.2	2	0	1	1	0	0
Thiazole biosynthesis protein ThiH OS=Desulfovibrio ferrophilus OX=241368 GN=DFE_1468 PE=4 SV=1	0.129484	0.0610522	A0A2Z6AY53_9DELT	DFE_1468	0.87	1.1	2	1	4	3	2	2
Phosphonate ABC transporter substrate-binding protein OS=Desulfovibrio ferrophilus OX=241368 GN=DFE_1475 PE=4 SV=1	-0.29923	0.0685714	A0A2Z6AY68_9DELT	DFE_1475	0.85	0.8	2	0	0	0	1	1
Radical SAM domain protein OS=Desulfovibrio ferrophilus OX=241368 GN=DFE_1487 PE=4 SV=1	1.15577	0.547034	A0A2Z6AYE9_9DELT	DFE_1487	0.28	2.2	2	4	1	1	0	2
Porin OS=Desulfovibrio ferrophilus OX=241368 GN=DFE_1517 PE=4 SV=1	-2.82403	2.00784	A0A2Z6AYH9_9DELT	DFE_1517	0.0098	0.1	2	1	0	8	4	7
Diaminopimelate epimerase OS=Desulfovibrio ferrophilus OX=241368 GN=DFE_1527 PE=4 SV=1	-0.101591	0.0301993	A0A2Z6AYJ0_9DELT	DFE_1527	0.93	0.9	2	1	0	2	1	0
ABC-type Co2+ transport system, periplasmic component OS=Desulfovibrio ferrophilus OX=241368 GN=DFE_1536 PE=4 SV=1	0.409589	0.311406	A0A2Z6AYC2_9DELT	DFE_1536	0.49	1.3	2	4	2	2	3	1
Class IV aminotransferase OS=Desulfovibrio ferrophilus OX=241368 GN=DFE_1541 PE=4 SV=1	-0.177599	0.0826985	A0A2Z6AYC7_9DELT	DFE_1541	0.83	0.9	2	1	0	1	1	1
Haloacid dehalogenase domain protein hydrolase OS=Desulfovibrio ferrophilus OX=241368 GN=DFE_1553 PE=4 SV=1	0.250278	0.232846	A0A2Z6AYF3_9DELT	DFE_1553	0.58	1.2	2	2	1	1	1	2
Transcriptional regulator, MarR family OS=Desulfovibrio ferrophilus OX=241368 GN=DFE_1558 PE=4 SV=1	-10	0.427243	A0A2Z6AYE8_9DELT	DFE_1558	0.37	INF	2	0	0	0	0	0
Peptidase M24 OS=Desulfovibrio ferrophilus OX=241368 GN=DFE_1572 PE=4 SV=1	-0.951946	0.235982	A0A2Z6AYK0_9DELT	DFE_1572	0.58	0.5	2	1	0	1	0	4
Peptidase_M15_4 domain-containing protein OS=Desulfovibrio ferrophilus OX=241368 GN=DFE_1575 PE=4 SV=1	-0.0838798	0.0135872	A0A2Z6AYG8_9DELT	DFE_1575	0.97	0.9	2	0	0	2	0	0
Uncharacterized protein OS=Desulfovibrio ferrophilus OX=241368 GN=DFE_1590 PE=4 SV=1	0.984077	0.73855	A0A2Z6AYT4_9DELT	DFE_1590	0.18	2	2	1	1	1	0	1
Uncharacterized protein OS=Desulfovibrio ferrophilus OX=241368 GN=DFE_1595 PE=4 SV=1	0.737781	0.438971	A0A2Z6AYI6_9DELT	DFE_1595	0.36	1.7	2	2	4	1	2	2
DinB family protein OS=Desulfovibrio ferrophilus OX=241368 GN=DFE_1604 PE=4 SV=1	-0.900541	0.608894	A0A2Z6AYQ7_9DELT	DFE_1604	0.25	0.5	2	0	3	3	4	3
ABC transporter ATP-binding protein OS=Desulfovibrio ferrophilus OX=241368 GN=DFE_1636 PE=4 SV=1	1.84883	1.64551	A0A2Z6AYM8_9DELT	DFE_1636	0.023	3.6	2	3	2	1	1	0
Heme-transporting ATPase OS=Desulfovibrio ferrophilus OX=241368 GN=DFE_1645 PE=4 SV=1	-0.550891	0.192765	A0A2Z6AYN3_9DELT	DFE_1645	0.64	0.7	2	1	0	2	2	0
Cytochrome c assembly protein OS=Desulfovibrio ferrophilus OX=241368 GN=DFE_1646 PE=4 SV=1	-1.26874	0.982155	A0A2Z6AYN7_9DELT	DFE_1646	0.1	0.4	2	0	1	2	2	3
Glycosyl transferase family 9 OS=Desulfovibrio ferrophilus OX=241368 GN=DFE_1651 PE=4 SV=1	0.91612	0.1554	A0A2Z6AYP0_9DELT	DFE_1651	0.7	1.9	2	0	0	1	0	0
UV repair DNA polymerase OS=Desulfovibrio ferrophilus OX=241368 GN=DFE_1659 PE=4 SV=1	10	2.3717	A0A2Z6AYY0_9DELT	DFE_1659	0.0042	INF	2	1	1	0	0	0
Putative pre-16S rRNA nuclease OS=Desulfovibrio ferrophilus OX=241368 GN=DFE_1666 PE=3 SV=1	-2.58543	0.83721	A0A2Z6AYR2_9DELT	DFE_1666	0.15	0.2	2	0	0	2	2	6
FecR domain-containing protein OS=Desulfovibrio ferrophilus OX=241368 GN=DFE_1677 PE=4 SV=1	1.55444	0.432011	A0A2Z6AYY8_9DELT	DFE_1677	0.37	2.9	2	1	0	1	0	0
Oxidoreductase domain-containing protein OS=Desulfovibrio ferrophilus OX=241368 GN=DFE_1681 PE=4 SV=1	0.229208	0.0989973	A0A2Z6AYR6_9DELT	DFE_1681	0.8	1.2	2	3	1	2	3	0
Uncharacterized protein OS=Desulfovibrio ferrophilus OX=241368 GN=DFE_1689 PE=4 SV=1	-1.00558	0.370458	A0A2Z6AZ10_9DELT	DFE_1689	0.43	0.5	2	0	1	3	0	3
FolC bifunctional protein OS=Desulfovibrio ferrophilus OX=241368 GN=DFE_1692 PE=4 SV=1	0.0400243	0.0154311	A0A2Z6AYY7_9DELT	DFE_1692	0.97	1	2	0	2	1	2	1
Uncharacterized protein OS=Desulfovibrio ferrophilus OX=241368 GN=DFE_1698 PE=4 SV=1	0.984077	0.73855	A0A2Z6AYT1_9DELT	DFE_1698	0.18	2	2	1	1	1	0	1
DNA sulfur modification protein DndB OS=Desulfovibrio ferrophilus OX=241368 GN=DFE_1713 PE=4 SV=1	-0.755049	0.49435	A0A2Z6AYW7_9DELT	DFE_1713	0.32	0.6	2	0	1	2	2	1
Tail sheath protein OS=Desulfovibrio ferrophilus OX=241368 GN=DFE_1720 PE=4 SV=1	-0.74288	0.283409	A0A2Z6AZ64_9DELT	DFE_1720	0.52	0.6	2	1	2	6	3	0
Putative kinesin K39 OS=Desulfovibrio ferrophilus OX=241368 GN=DFE_1733 PE=4 SV=1	0.365036	0.161994	A0A2Z6AYY5_9DELT	DFE_1733	0.69	1.3	2	1	4	3	1	2
Uncharacterized protein OS=Desulfovibrio ferrophilus OX=241368 GN=DFE_1734 PE=4 SV=1	-0.843813	1.13687	A0A2Z6AZ37_9DELT	DFE_1734	0.073	0.6	2	2	3	4	4	5
Phage/plasmid primase, P4 family domain protein OS=Desulfovibrio ferrophilus OX=241368 GN=DFE_1746 PE=4 SV=1	-0.225565	0.126804	A0A2Z6AYZ3_9DELT	DFE_1746	0.75	0.9	2	2	2	2	1	4
Coenzyme F420-reducing hydrogenase, beta subunit homolog OS=Desulfovibrio ferrophilus OX=241368 GN=DFE_1763 PE=4 SV=1	0.361827	0.165944	A0A2Z6AZ15_9DELT	DFE_1763	0.68	1.3	2	1	1	1	0	2
Uncharacterized protein OS=Desulfovibrio ferrophilus OX=241368 GN=DFE_1770 PE=4 SV=1	0.391906	0.194213	A0A2Z6AZB6_9DELT	DFE_1770	0.64	1.3	2	5	1	3	2	1
Major facilitator superfamily protein OS=Desulfovibrio ferrophilus OX=241368 GN=DFE_1776 PE=4 SV=1	0.436421	0.144488	A0A2Z6AZ23_9DELT	DFE_1776	0.72	1.4	2	1	0	1	0	1
FAD dependent oxidoreductase OS=Desulfovibrio ferrophilus OX=241368 GN=DFE_1778 PE=4 SV=1	0.592071	0.211235	A0A2Z6AZ17_9DELT	DFE_1778	0.61	1.5	2	0	1	1	1	0
Uncharacterized protein OS=Desulfovibrio ferrophilus OX=241368 GN=DFE_1790 PE=4 SV=1	-0.722084	1.30831	A0A2Z6AZD7_9DELT	DFE_1790	0.049	0.6	2	2	1	3	2	3
Putative type II secretion system protein OS=Desulfovibrio ferrophilus OX=241368 GN=DFE_1796 PE=4 SV=1	-0.00959251	0.00845123	A0A2Z6AZ41_9DELT	DFE_1796	0.98	1	2	1	1	2	1	1
Uncharacterized protein OS=Desulfovibrio ferrophilus OX=241368 GN=DFE_1798 PE=4 SV=1	0.712627	0.121454	A0A2Z6AZ40_9DELT	DFE_1798	0.76	1.6	2	0	0	0	1	0
Uncharacterized protein OS=Desulfovibrio ferrophilus OX=241368 GN=DFE_1800 PE=4 SV=1	0.256394	0.246752	A0A2Z6AZE8_9DELT	DFE_1800	0.57	1.2	2	2	1	1	2	1
Uncharacterized protein OS=Desulfovibrio ferrophilus OX=241368 GN=DFE_1802 PE=4 SV=1	-1.19557	0.517513	A0A2Z6AZ85_9DELT	DFE_1802	0.3	0.4	2	0	0	2	1	1
Extracellular solute-binding protein family 3 OS=Desulfovibrio ferrophilus OX=241368 GN=DFE_1805 PE=4 SV=1	1.29976	1.16502	A0A2Z6AZ35_9DELT	DFE_1805	0.068	2.5	2	2	1	1	0	1
Metal-dependent phosphohydrolase HD sub domain protein OS=Desulfovibrio ferrophilus OX=241368 GN=DFE_1809 PE=4 SV=1	0.850443	0.260701	A0A2Z6AZC3_9DELT	DFE_1809	0.55	1.8	2	0	3	1	2	0
Peptidoglycan glycosyltransferase OS=Desulfovibrio ferrophilus OX=241368 GN=DFE_1824 PE=4 SV=1	1.78159	0.808705	A0A2Z6AZD6_9DELT	DFE_1824	0.16	3.4	2	6	2	2	0	1
Transcriptional regulator, GntR family with aminotransferase domain OS=Desulfovibrio ferrophilus OX=241368 GN=DFE_1832 PE=4 SV=1	-1.18172	0.636412	A0A2Z6AZB3_9DELT	DFE_1832	0.23	0.4	2	1	0	2	1	3
Radical SAM protein OS=Desulfovibrio ferrophilus OX=241368 GN=DFE_1849 PE=4 SV=1	-0.410981	0.174479	A0A2Z6AZG9_9DELT	DFE_1849	0.67	0.8	2	1	2	4	0	3
Diguanylate cyclase OS=Desulfovibrio ferrophilus OX=241368 GN=DFE_1852 PE=4 SV=1	-0.737893	0.402544	A0A2Z6AZD3_9DELT	DFE_1852	0.4	0.6	2	3	1	6	1	3
Phosphonate-transporting ATPase OS=Desulfovibrio ferrophilus OX=241368 GN=DFE_1859 PE=4 SV=1	1.72705	0.978183	A0A2Z6AZH6_9DELT	DFE_1859	0.11	3.3	2	3	2	0	0	2
Polar amino acid ABC transporter inner membrane subunit OS=Desulfovibrio ferrophilus OX=241368 GN=DFE_1860 PE=3 SV=1	0.697403	0.180876	A0A2Z6AZK9_9DELT	DFE_1860	0.66	1.6	2	0	1	2	0	0
Ferrous iron transport protein B OS=Desulfovibrio ferrophilus OX=241368 GN=DFE_1866 PE=3 SV=1	1.63465	0.597316	A0A2Z6AZC0_9DELT	DFE_1866	0.25	3.1	2	4	8	2	3	0
Transporter, small conductance mechanosensitive ion channel MscS family protein OS=Desulfovibrio ferrophilus OX=241368 GN=DFE_1877 PE=4 SV=1	0.761752	0.516906	A0A2Z6AZI7_9DELT	DFE_1877	0.3	1.7	2	2	1	2	1	0
Signal transduction histidine kinase OS=Desulfovibrio ferrophilus OX=241368 GN=DFE_1878 PE=4 SV=1	0.898603	0.340573	A0A2Z6AZB4_9DELT	DFE_1878	0.46	1.9	2	1	1	0	2	0
Cytochrome c family protein OS=Desulfovibrio ferrophilus OX=241368 GN=DFE_1892 PE=4 SV=1	1.48788	0.441959	A0A2Z6AZH0_9DELT	DFE_1892	0.36	2.8	2	4	0	1	0	1
Uncharacterized protein OS=Desulfovibrio ferrophilus OX=241368 GN=DFE_1938 PE=4 SV=1	-0.0553982	0.0528939	A0A2Z6AZK8_9DELT	DFE_1938	0.89	1	2	3	1	2	2	2
Response regulator receiver modulated metal dependent phosphohydrolase OS=Desulfovibrio ferrophilus OX=241368 GN=DFE_1946 PE=4 SV=1	-0.891743	0.639978	A0A2Z6AZJ6_9DELT	DFE_1946	0.23	0.5	2	1	1	1	3	3
Putative transcriptional regulator OS=Desulfovibrio ferrophilus OX=241368 GN=DFE_1954 PE=3 SV=1	2.29462	1.14753	A0A2Z6AZQ8_9DELT	DFE_1954	0.071	4.9	2	1	2	0	1	0
Transcriptional regulator, NifA subfamily, Fis Family OS=Desulfovibrio ferrophilus OX=241368 GN=DFE_1962 PE=4 SV=1	-1.39759	1.35725	A0A2Z6AZP2_9DELT	DFE_1962	0.044	0.4	2	0	2	4	4	3
Uncharacterized protein OS=Desulfovibrio ferrophilus OX=241368 GN=DFE_1963 PE=4 SV=1	-0.82415	0.202043	A0A2Z6AZL2_9DELT	DFE_1963	0.63	0.6	2	0	0	1	0	2
Signal transduction histidine kinase OS=Desulfovibrio ferrophilus OX=241368 GN=DFE_1965 PE=4 SV=1	-0.600807	0.163711	A0A2Z6AZJ2_9DELT	DFE_1965	0.69	0.7	2	1	0	1	3	0
ABC transporter related protein OS=Desulfovibrio ferrophilus OX=241368 GN=DFE_1968 PE=4 SV=1	0.91612	0.1554	A0A2Z6AZN6_9DELT	DFE_1968	0.7	1.9	2	0	0	1	0	0
Flagellar motor switch protein FliM OS=Desulfovibrio ferrophilus OX=241368 GN=DFE_1971 PE=4 SV=1	0.582691	0.709057	A0A2Z6AZJ9_9DELT	DFE_1971	0.2	1.5	2	2	2	1	2	1
Uncharacterized protein OS=Desulfovibrio ferrophilus OX=241368 GN=DFE_1972 PE=4 SV=1	10	0.427243	A0A2Z6AZQ5_9DELT	DFE_1972	0.37	INF	2	0	0	0	0	0
Flagellar motor protein OS=Desulfovibrio ferrophilus OX=241368 GN=DFE_1975 PE=4 SV=1	0.271672	0.0857589	A0A2Z6AZK1_9DELT	DFE_1975	0.82	1.2	2	2	0	1	2	0
Type II and III secretion system protein OS=Desulfovibrio ferrophilus OX=241368 GN=DFE_1980 PE=3 SV=1	0.501705	0.688211	A0A2Z6B006_9DELT	DFE_1980	0.21	1.4	2	3	2	2	2	1
Uncharacterized protein OS=Desulfovibrio ferrophilus OX=241368 GN=DFE_1982 PE=4 SV=1	-0.198558	0.114031	A0A2Z6AZR5_9DELT	DFE_1982	0.77	0.9	2	4	2	2	5	2
Peptidoglycan-binding domain 1 protein OS=Desulfovibrio ferrophilus OX=241368 GN=DFE_1986 PE=4 SV=1	-0.543904	0.218657	A0A2Z6AZN7_9DELT	DFE_1986	0.6	0.7	2	4	1	5	0	5
Uncharacterized protein OS=Desulfovibrio ferrophilus OX=241368 GN=DFE_1992 PE=4 SV=1	0.334036	0.302793	A0A2Z6AZS5_9DELT	DFE_1992	0.5	1.3	2	5	4	3	3	3
Uncharacterized protein OS=Desulfovibrio ferrophilus OX=241368 GN=DFE_1993 PE=4 SV=1	0.206978	0.0456284	A0A2Z6AZP1_9DELT	DFE_1993	0.9	1.2	2	2	0	0	3	0
Uncharacterized protein OS=Desulfovibrio ferrophilus OX=241368 GN=DFE_2030 PE=4 SV=1	0.875935	0.445539	A0A2Z6B051_9DELT	DFE_2030	0.36	1.8	2	9	11	5	3	5
Uncharacterized protein OS=Desulfovibrio ferrophilus OX=241368 GN=DFE_2031 PE=4 SV=1	0.996765	0.751989	A0A2Z6AZQ9_9DELT	DFE_2031	0.18	2	2	1	1	1	1	0
Phage tail tape measure protein OS=Desulfovibrio ferrophilus OX=241368 GN=DFE_2037 PE=4 SV=1	10	0.427243	A0A2Z6AZY8_9DELT	DFE_2037	0.37	INF	2	0	0	0	0	0
PAS/PAC sensor signal transduction histidine kinase OS=Desulfovibrio ferrophilus OX=241368 GN=DFE_2046 PE=4 SV=1	-0.0136525	0.00588548	A0A2Z6AZU5_9DELT	DFE_2046	0.99	1	2	6	2	4	1	5
Dissimilatory adenylylsulfate reductase beta subunit OS=Desulfovibrio ferrophilus OX=241368 GN=DFE_2055 PE=4 SV=1	-0.201899	0.044358	A0A2Z6AZT1_9DELT	DFE_2055	0.9	0.9	2	0	0	1	0	1
Uncharacterized protein OS=Desulfovibrio ferrophilus OX=241368 GN=DFE_2073 PE=4 SV=1	1.6974	0.50001	A0A2Z6AZW7_9DELT	DFE_2073	0.32	3.2	2	0	1	1	0	0
Alpha/beta hydrolase OS=Desulfovibrio ferrophilus OX=241368 GN=DFE_2074 PE=4 SV=1	-0.501269	0.277431	A0A2Z6B025_9DELT	DFE_2074	0.53	0.7	2	2	0	1	2	2
Coenzyme F390 synthetase OS=Desulfovibrio ferrophilus OX=241368 GN=DFE_2093 PE=4 SV=1	1.28276	0.834569	A0A2Z6AZY6_9DELT	DFE_2093	0.15	2.4	2	1	2	0	1	1
Uncharacterized protein OS=Desulfovibrio ferrophilus OX=241368 GN=DFE_2098 PE=4 SV=1	-0.257676	0.2916	A0A2Z6B004_9DELT	DFE_2098	0.51	0.8	2	3	1	3	2	2
Mammalian cell entry related domain protein OS=Desulfovibrio ferrophilus OX=241368 GN=DFE_2107 PE=4 SV=1	-1.22506	0.50934	A0A2Z6B056_9DELT	DFE_2107	0.31	0.4	2	4	0	5	7	1
Metal dependent phosphohydrolase with GAF sensor OS=Desulfovibrio ferrophilus OX=241368 GN=DFE_2110 PE=4 SV=1	-1.2405	0.742212	A0A2Z6B0C4_9DELT	DFE_2110	0.18	0.4	2	0	1	3	1	3
FMN-dependent alpha-hydroxy acid dehydrogenase OS=Desulfovibrio ferrophilus OX=241368 GN=DFE_2112 PE=3 SV=1	0.244188	0.0926587	A0A2Z6B035_9DELT	DFE_2112	0.81	1.2	2	2	1	1	0	3
Putative signaling protein OS=Desulfovibrio ferrophilus OX=241368 GN=DFE_2115 PE=4 SV=1	-0.761214	0.510054	A0A2Z6AZY9_9DELT	DFE_2115	0.31	0.6	2	0	2	2	3	2
Uncharacterized protein OS=Desulfovibrio ferrophilus OX=241368 GN=DFE_2143 PE=4 SV=1	10	0.897344	A0A2Z6B034_9DELT	DFE_2143	0.13	INF	2	0	1	0	0	0
Phosphohexose mutase OS=Desulfovibrio ferrophilus OX=241368 GN=DFE_2159 PE=3 SV=1	-0.670818	0.2363	A0A2Z6B0A8_9DELT	DFE_2159	0.58	0.6	2	0	2	5	1	1
Secretion protein HlyD family protein OS=Desulfovibrio ferrophilus OX=241368 GN=DFE_2162 PE=4 SV=1	0.625071	0.362757	A0A2Z6B0B1_9DELT	DFE_2162	0.43	1.5	2	6	3	1	4	2
Flagellar hook protein FlgE OS=Desulfovibrio ferrophilus OX=241368 GN=DFE_2167 PE=3 SV=1	-0.408717	0.266182	A0A2Z6B0A6_9DELT	DFE_2167	0.54	0.8	2	3	2	1	4	4
Flagellar protein FlaG protein OS=Desulfovibrio ferrophilus OX=241368 GN=DFE_2172 PE=4 SV=1	1.1021	0.465623	A0A2Z6B0C0_9DELT	DFE_2172	0.34	2.1	2	1	1	2	0	0
Basal-body rod modification protein FlgD OS=Desulfovibrio ferrophilus OX=241368 GN=DFE_2174 PE=3 SV=1	0.55444	0.133547	A0A2Z6B0D6_9DELT	DFE_2174	0.74	1.5	2	1	0	2	0	0
Cupin 2 conserved barrel domain protein OS=Desulfovibrio ferrophilus OX=241368 GN=DFE_2189 PE=4 SV=1	-0.177599	0.0826985	A0A2Z6B0E1_9DELT	DFE_2189	0.83	0.9	2	1	0	1	1	1
Putative HD superfamily hydrolase OS=Desulfovibrio ferrophilus OX=241368 GN=DFE_2196 PE=4 SV=1	-0.13065	0.048201	A0A2Z6B082_9DELT	DFE_2196	0.89	0.9	2	5	0	2	2	3
Riboflavin biosynthesis protein RibD OS=Desulfovibrio ferrophilus OX=241368 GN=DFE_2223 PE=3 SV=1	-0.516534	1.1395	A0A2Z6B0A9_9DELT	DFE_2223	0.073	0.7	2	2	1	3	2	2
Oligopeptide ABC transporter ATP-binding protein OS=Desulfovibrio ferrophilus OX=241368 GN=DFE_2242 PE=3 SV=1	-0.192706	0.038303	A0A2Z6B0J2_9DELT	DFE_2242	0.92	0.9	2	3	0	0	5	0
Hth-type transcriptional activator hxlr OS=Desulfovibrio ferrophilus OX=241368 GN=DFE_2268 PE=4 SV=1	10	0.427243	A0A2Z6B0J0_9DELT	DFE_2268	0.37	INF	2	0	0	0	0	0
Metallophosphoesterase OS=Desulfovibrio ferrophilus OX=241368 GN=DFE_2275 PE=4 SV=1	2.74408	1.99123	A0A2Z6B0H2_9DELT	DFE_2275	0.01	6.7	2	2	2	1	0	0
Diguanylate cyclase with GAF sensor OS=Desulfovibrio ferrophilus OX=241368 GN=DFE_2278 PE=4 SV=1	-0.739911	0.188434	A0A2Z6B0J7_9DELT	DFE_2278	0.65	0.6	2	0	0	2	1	0
Adenylyl-sulfate kinase OS=Desulfovibrio ferrophilus OX=241368 GN=DFE_2286 PE=3 SV=1	-0.501269	0.277431	A0A2Z6B0I8_9DELT	DFE_2286	0.53	0.7	2	2	0	1	2	2
Uncharacterized protein OS=Desulfovibrio ferrophilus OX=241368 GN=DFE_2288 PE=4 SV=1	-0.414287	0.223778	A0A2Z6B0K8_9DELT	DFE_2288	0.6	0.8	2	0	1	2	1	1
Transcriptional regulator OS=Desulfovibrio ferrophilus OX=241368 GN=DFE_2293 PE=4 SV=1	-0.739911	0.188434	A0A2Z6B0H6_9DELT	DFE_2293	0.65	0.6	2	0	0	2	1	0
Deoxyhypusine synthase-like protein OS=Desulfovibrio ferrophilus OX=241368 GN=DFE_2296 PE=4 SV=1	0.552568	0.475718	A0A2Z6B0J9_9DELT	DFE_2296	0.33	1.5	2	2	3	2	1	2
Putative outer membrane adhesin like protein OS=Desulfovibrio ferrophilus OX=241368 GN=DFE_2305 PE=4 SV=1	0.833408	0.476233	A0A2Z6B0K4_9DELT	DFE_2305	0.33	1.8	2	1	2	2	0	1
Polysulfide reductase NrfD OS=Desulfovibrio ferrophilus OX=241368 GN=DFE_2314 PE=4 SV=1	0.939837	0.674514	A0A2Z6B0T1_9DELT	DFE_2314	0.21	1.9	2	2	2	0	1	2
Radical SAM protein OS=Desulfovibrio ferrophilus OX=241368 GN=DFE_2330 PE=4 SV=1	-1.35286	2.75532	A0A2Z6B0X5_9DELT	DFE_2330	0.0018	0.4	2	1	1	4	3	3
Thioredoxin reductase OS=Desulfovibrio ferrophilus OX=241368 GN=DFE_2331 PE=4 SV=1	0.988841	0.572805	A0A2Z6B0K0_9DELT	DFE_2331	0.27	2	2	6	2	2	1	2
TRAP dicarboxylate transporter-DctP subunit OS=Desulfovibrio ferrophilus OX=241368 GN=DFE_2333 PE=4 SV=1	-0.242654	0.0913247	A0A2Z6B0M2_9DELT	DFE_2333	0.81	0.8	2	2	6	5	1	7
Peripla_BP_6 domain-containing protein OS=Desulfovibrio ferrophilus OX=241368 GN=DFE_2335 PE=4 SV=1	-0.407929	0.143178	A0A2Z6B0N2_9DELT	DFE_2335	0.72	0.8	2	0	1	2	2	0
Histidine kinase OS=Desulfovibrio ferrophilus OX=241368 GN=DFE_2340 PE=4 SV=1	-0.350738	0.149665	A0A2Z6B0Y3_9DELT	DFE_2340	0.71	0.8	2	4	1	6	1	2
Family 2 glycosyl transferase OS=Desulfovibrio ferrophilus OX=241368 GN=DFE_2351 PE=4 SV=1	0.712627	0.121454	A0A2Z6B0M0_9DELT	DFE_2351	0.76	1.6	2	0	0	0	1	0
Cyclic nucleotide-binding protein OS=Desulfovibrio ferrophilus OX=241368 GN=DFE_2364 PE=4 SV=1	-0.880251	0.225936	A0A2Z6B0Y1_9DELT	DFE_2364	0.59	0.5	2	0	0	0	2	1
Inner-membrane translocator OS=Desulfovibrio ferrophilus OX=241368 GN=DFE_2371 PE=3 SV=1	-0.488881	0.17368	A0A2Z6B0P0_9DELT	DFE_2371	0.67	0.7	2	0	2	3	3	0
Rubrerythrin OS=Desulfovibrio ferrophilus OX=241368 GN=DFE_2378 PE=4 SV=1	0.68901	0.117421	A0A2Z6B0V0_9DELT	DFE_2378	0.76	1.6	2	0	0	0	0	1
Cyclic nucleotide-binding protein OS=Desulfovibrio ferrophilus OX=241368 GN=DFE_2379 PE=4 SV=1	-0.391935	0.187517	A0A2Z6B0W9_9DELT	DFE_2379	0.65	0.8	2	0	3	2	2	3
RNA polymerase, sigma-24 subunit, ECF subfamily OS=Desulfovibrio ferrophilus OX=241368 GN=DFE_2380 PE=4 SV=1	1.8986	1.08188	A0A2Z6B127_9DELT	DFE_2380	0.083	3.7	2	1	1	0	1	0
CgeB family protein OS=Desulfovibrio ferrophilus OX=241368 GN=DFE_2391 PE=4 SV=1	-0.266337	0.0824597	A0A2Z6B0R4_9DELT	DFE_2391	0.83	0.8	2	4	0	5	1	1
Glycosyl transferase, group 2 family protein OS=Desulfovibrio ferrophilus OX=241368 GN=DFE_2405 PE=4 SV=1	-1.12474	0.791211	A0A2Z6B0U4_9DELT	DFE_2405	0.16	0.5	2	3	0	4	2	4
Uncharacterized protein OS=Desulfovibrio ferrophilus OX=241368 GN=DFE_2433 PE=4 SV=1	-0.750031	0.255049	A0A2Z6B0W8_9DELT	DFE_2433	0.56	0.6	2	0	1	2	3	0
Putative ABC transporter substrate binding protein OS=Desulfovibrio ferrophilus OX=241368 GN=DFE_2451 PE=4 SV=1	-0.748585	0.191551	A0A2Z6B0X6_9DELT	DFE_2451	0.64	0.6	2	0	0	2	0	1
Transporter OS=Desulfovibrio ferrophilus OX=241368 GN=DFE_2456 PE=3 SV=1	-0.895953	0.152112	A0A2Z6B101_9DELT	DFE_2456	0.7	0.5	2	0	0	0	0	3
Peptide ABC transporter ATPase OS=Desulfovibrio ferrophilus OX=241368 GN=DFE_2467 PE=3 SV=1	2.95416	1.97074	A0A2Z6B161_9DELT	DFE_2467	0.011	7.7	2	3	2	1	0	0
Family 5 extracellular solute-binding protein OS=Desulfovibrio ferrophilus OX=241368 GN=DFE_2471 PE=4 SV=1	0.0473924	0.0357579	A0A2Z6B0Z4_9DELT	DFE_2471	0.92	1	2	2	3	2	3	2
Phosphate butyryltransferase OS=Desulfovibrio ferrophilus OX=241368 GN=DFE_2475 PE=4 SV=1	0.3515	0.151568	A0A2Z6B120_9DELT	DFE_2475	0.71	1.3	2	5	5	4	6	0
Saccharopine dehydrogenase OS=Desulfovibrio ferrophilus OX=241368 GN=DFE_2478 PE=4 SV=1	-0.0296505	0.0119059	A0A2Z6B152_9DELT	DFE_2478	0.97	1	2	2	1	2	3	0
CoB--CoM heterodisulfide reductase OS=Desulfovibrio ferrophilus OX=241368 GN=DFE_2492 PE=4 SV=1	0.0960818	0.030807	A0A2Z6B191_9DELT	DFE_2492	0.93	1.1	2	0	2	2	2	0
Transcriptional regulator, AraC family OS=Desulfovibrio ferrophilus OX=241368 GN=DFE_2496 PE=4 SV=1	-0.152431	0.118717	A0A2Z6B138_9DELT	DFE_2496	0.76	0.9	2	4	3	2	4	4
DeoR family transcriptional regulator OS=Desulfovibrio ferrophilus OX=241368 GN=DFE_2507 PE=4 SV=1	10	0.427243	A0A2Z6B199_9DELT	DFE_2507	0.37	INF	2	0	0	0	0	0
FAD dependent oxidoreductase OS=Desulfovibrio ferrophilus OX=241368 GN=DFE_2508 PE=4 SV=1	-0.83794	0.501619	A0A2Z6B178_9DELT	DFE_2508	0.32	0.6	2	1	2	2	5	2
Molybdopterin oxidoreductase OS=Desulfovibrio ferrophilus OX=241368 GN=DFE_2517 PE=3 SV=1	-0.935617	0.643767	A0A2Z6B1A8_9DELT	DFE_2517	0.23	0.5	2	2	2	7	2	3
Putative ABC transporter, permease protein OS=Desulfovibrio ferrophilus OX=241368 GN=DFE_2521 PE=3 SV=1	0.974303	0.26909	A0A2Z6B141_9DELT	DFE_2521	0.54	2	2	0	2	0	0	2
Polysacc_synt_C domain-containing protein OS=Desulfovibrio ferrophilus OX=241368 GN=DFE_2524 PE=4 SV=1	0.255165	0.0798997	A0A2Z6B1E6_9DELT	DFE_2524	0.83	1.2	2	2	0	1	0	2
Putative group 1 glycosyl transferase OS=Desulfovibrio ferrophilus OX=241368 GN=DFE_2525 PE=4 SV=1	-1.61307	0.934541	A0A2Z6B172_9DELT	DFE_2525	0.12	0.3	2	1	0	2	2	4
Type I secretion target repeat protein OS=Desulfovibrio ferrophilus OX=241368 GN=DFE_2534 PE=4 SV=1	-0.613065	0.305434	A0A2Z6B1F3_9DELT	DFE_2534	0.49	0.7	2	1	0	1	1	2
Fe-S oxidoreductase OS=Desulfovibrio ferrophilus OX=241368 GN=DFE_2537 PE=4 SV=1	-0.345327	0.14978	A0A2Z6B1C4_9DELT	DFE_2537	0.71	0.8	2	2	2	5	0	3
Uncharacterized protein OS=Desulfovibrio ferrophilus OX=241368 GN=DFE_2538 PE=4 SV=1	0.801651	0.24608	A0A2Z6B1A7_9DELT	DFE_2538	0.57	1.7	2	4	0	0	1	2
ABC transporter, permease protein OS=Desulfovibrio ferrophilus OX=241368 GN=DFE_2539 PE=4 SV=1	1.17946	0.33386	A0A2Z6B1C1_9DELT	DFE_2539	0.46	2.3	2	5	0	2	1	0
Sulfotransferase family protein OS=Desulfovibrio ferrophilus OX=241368 GN=DFE_2541 PE=4 SV=1	10	0.427243	A0A2Z6B163_9DELT	DFE_2541	0.37	INF	2	0	0	0	0	0
Uncharacterized protein OS=Desulfovibrio ferrophilus OX=241368 GN=DFE_2547 PE=4 SV=1	-0.44556	0.087316	A0A2Z6B1D7_9DELT	DFE_2547	0.82	0.7	2	1	0	4	0	0
Polysaccharide export protein OS=Desulfovibrio ferrophilus OX=241368 GN=DFE_2548 PE=4 SV=1	-0.177599	0.0826985	A0A2Z6B1B6_9DELT	DFE_2548	0.83	0.9	2	1	0	1	1	1
Uncharacterized protein OS=Desulfovibrio ferrophilus OX=241368 GN=DFE_2559 PE=4 SV=1	0.547585	0.276671	A0A2Z6B1E1_9DELT	DFE_2559	0.53	1.5	2	2	3	2	0	3
Glycosyl transferase family 2 OS=Desulfovibrio ferrophilus OX=241368 GN=DFE_2569 PE=4 SV=1	-0.448452	0.334966	A0A2Z6B1F4_9DELT	DFE_2569	0.46	0.7	2	8	3	8	6	4
Glyco_trans_2-like domain-containing protein OS=Desulfovibrio ferrophilus OX=241368 GN=DFE_2570 PE=4 SV=1	-1.29331	0.312381	A0A2Z6B1M4_9DELT	DFE_2570	0.49	0.4	2	0	0	0	3	1
Uncharacterized protein OS=Desulfovibrio ferrophilus OX=241368 GN=DFE_2572 PE=4 SV=1	-0.389572	0.0833758	A0A2Z6B1G7_9DELT	DFE_2572	0.83	0.8	2	2	1	7	0	0
Sulfotransfer_1 domain-containing protein OS=Desulfovibrio ferrophilus OX=241368 GN=DFE_2583 PE=4 SV=1	0.0413716	0.0125068	A0A2Z6B1B3_9DELT	DFE_2583	0.97	1	2	0	1	2	1	0
Methyltransf_25 domain-containing protein OS=Desulfovibrio ferrophilus OX=241368 GN=DFE_2587 PE=4 SV=1	0.000680031	0.000291911	A0A2Z6B1H3_9DELT	DFE_2587	1	1	2	2	1	3	0	2
N-acetyl sugar amidotransferase OS=Desulfovibrio ferrophilus OX=241368 GN=DFE_2590 PE=4 SV=1	-0.864044	1.05567	A0A2Z6B1P3_9DELT	DFE_2590	0.088	0.5	2	1	1	2	2	3
Uncharacterized protein OS=Desulfovibrio ferrophilus OX=241368 GN=DFE_2595 PE=4 SV=1	-0.703331	0.413321	A0A2Z6B1G9_9DELT	DFE_2595	0.39	0.6	2	2	0	3	1	2
Uncharacterized protein OS=Desulfovibrio ferrophilus OX=241368 GN=DFE_2609 PE=4 SV=1	0.780084	0.291063	A0A2Z6B1J0_9DELT	DFE_2609	0.51	1.7	2	2	0	0	1	1
Iron-sulfur cluster binding protein OS=Desulfovibrio ferrophilus OX=241368 GN=DFE_2635 PE=4 SV=1	-1.23332	0.748546	A0A2Z6B1K6_9DELT	DFE_2635	0.18	0.4	2	0	1	3	3	1
Cell division protein FtsX OS=Desulfovibrio ferrophilus OX=241368 GN=DFE_2637 PE=3 SV=1	-1.2019	0.352789	A0A2Z6B1M9_9DELT	DFE_2637	0.44	0.4	2	0	0	2	0	2
Uncharacterized protein OS=Desulfovibrio ferrophilus OX=241368 GN=DFE_2648 PE=4 SV=1	-0.980474	0.341198	A0A2Z6B1L0_9DELT	DFE_2648	0.46	0.5	2	1	0	0	3	2
tRNA/rRNA cytosine-C5-methylase OS=Desulfovibrio ferrophilus OX=241368 GN=DFE_2649 PE=3 SV=1	-0.314956	0.304248	A0A2Z6B1M6_9DELT	DFE_2649	0.5	0.8	2	4	2	4	4	2
Integral membrane transport protein OS=Desulfovibrio ferrophilus OX=241368 GN=DFE_2650 PE=4 SV=1	10	0.427243	A0A2Z6B1V7_9DELT	DFE_2650	0.37	INF	2	0	0	0	0	0
Autoinducer 2-binding periplasmic protein LuxP OS=Desulfovibrio ferrophilus OX=241368 GN=DFE_2651 PE=4 SV=1	1.84883	1.64551	A0A2Z6B1H4_9DELT	DFE_2651	0.023	3.6	2	3	2	1	1	0
NAD-dependent epimerase/dehydratase OS=Desulfovibrio ferrophilus OX=241368 GN=DFE_2658 PE=4 SV=1	-0.587184	0.280219	A0A2Z6B1M1_9DELT	DFE_2658	0.52	0.7	2	0	3	2	4	2
Band 7 protein OS=Desulfovibrio ferrophilus OX=241368 GN=DFE_2659 PE=4 SV=1	0.487875	0.153501	A0A2Z6B1N5_9DELT	DFE_2659	0.7	1.4	2	4	0	2	0	2
NfeD domain-containing protein OS=Desulfovibrio ferrophilus OX=241368 GN=DFE_2660 PE=4 SV=1	1.52873	1.47326	A0A2Z6B1W7_9DELT	DFE_2660	0.034	2.9	2	2	2	0	1	1
Coenzyme A biosynthesis bifunctional protein CoaBC OS=Desulfovibrio ferrophilus OX=241368 GN=DFE_2662 PE=3 SV=1	0.657001	0.249596	A0A2Z6B1Q7_9DELT	DFE_2662	0.56	1.6	2	1	4	3	2	0
3-methyl-2-oxobutanoate dehydrogenase OS=Desulfovibrio ferrophilus OX=241368 GN=DFE_2666 PE=4 SV=1	0.312452	0.173894	A0A2Z6B1M3_9DELT	DFE_2666	0.67	1.2	2	2	1	2	2	0
Pseudouridine synthase OS=Desulfovibrio ferrophilus OX=241368 GN=DFE_2710 PE=3 SV=1	0.712627	0.121454	A0A2Z6B208_9DELT	DFE_2710	0.76	1.6	2	0	0	0	1	0
DNA polymerase III subunit beta OS=Desulfovibrio ferrophilus OX=241368 GN=DFE_2714 PE=3 SV=1	-0.249803	0.0748399	A0A2Z6B1X8_9DELT	DFE_2714	0.84	0.8	2	1	0	0	1	2
Lytic transglycosylase catalytic OS=Desulfovibrio ferrophilus OX=241368 GN=DFE_2725 PE=4 SV=1	-0.44556	0.087316	A0A2Z6B1U6_9DELT	DFE_2725	0.82	0.7	2	1	0	4	0	0
Ste24 endopeptidase OS=Desulfovibrio ferrophilus OX=241368 GN=DFE_2739 PE=3 SV=1	-1.37629	0.8164	A0A2Z6B1W0_9DELT	DFE_2739	0.15	0.4	2	1	0	3	3	1
Molybdopterin molybdenumtransferase OS=Desulfovibrio ferrophilus OX=241368 GN=DFE_2745 PE=3 SV=1	0.178046	0.0956508	A0A2Z6B1W2_9DELT	DFE_2745	0.8	1.1	2	6	3	5	1	4
YkuD domain-containing protein OS=Desulfovibrio ferrophilus OX=241368 GN=DFE_2751 PE=4 SV=1	-1.24527	0.502345	A0A2Z6B1S8_9DELT	DFE_2751	0.31	0.4	2	0	0	1	2	1
Phospholipid/glycerol acyltransferase OS=Desulfovibrio ferrophilus OX=241368 GN=DFE_2761 PE=4 SV=1	0.974303	0.26909	A0A2Z6B1T9_9DELT	DFE_2761	0.54	2	2	0	2	0	0	2
Diguanylate cyclase with PAS/PAC sensor OS=Desulfovibrio ferrophilus OX=241368 GN=DFE_2764 PE=4 SV=1	-0.823709	1.01492	A0A2Z6B234_9DELT	DFE_2764	0.097	0.6	2	5	4	6	8	6
T5orf172 domain-containing protein OS=Desulfovibrio ferrophilus OX=241368 GN=DFE_2766 PE=4 SV=1	-0.201899	0.044358	A0A2Z6B1W6_9DELT	DFE_2766	0.9	0.9	2	0	0	1	0	1
Histidine triad protein OS=Desulfovibrio ferrophilus OX=241368 GN=DFE_2770 PE=4 SV=1	1.55444	0.432011	A0A2Z6B262_9DELT	DFE_2770	0.37	2.9	2	1	0	1	0	0
Amidohydrolase OS=Desulfovibrio ferrophilus OX=241368 GN=DFE_2773 PE=4 SV=1	-0.110265	0.0329529	A0A2Z6B1V2_9DELT	DFE_2773	0.93	0.9	2	1	0	2	0	1
Metal dependent phosphohydrolase OS=Desulfovibrio ferrophilus OX=241368 GN=DFE_2776 PE=4 SV=1	-0.555495	0.259138	A0A2Z6B1X5_9DELT	DFE_2776	0.55	0.7	2	4	0	2	4	2
Acriflavin resistance protein OS=Desulfovibrio ferrophilus OX=241368 GN=DFE_2783 PE=3 SV=1	1.9938	0.897155	A0A2Z6B1W1_9DELT	DFE_2783	0.13	4	2	7	3	1	0	2
Xanthine/uracil permease OS=Desulfovibrio ferrophilus OX=241368 GN=DFE_2784 PE=4 SV=1	-0.962972	0.393758	A0A2Z6B253_9DELT	DFE_2784	0.4	0.5	2	0	1	4	1	1
PAS/PAC sensor signal transduction histidine kinase OS=Desulfovibrio ferrophilus OX=241368 GN=DFE_2786 PE=4 SV=1	-0.0984937	0.0591668	A0A2Z6B1Y3_9DELT	DFE_2786	0.87	0.9	2	2	3	4	3	1
Trehalose synthase OS=Desulfovibrio ferrophilus OX=241368 GN=DFE_2789 PE=4 SV=1	-0.102501	0.0629878	A0A2Z6B209_9DELT	DFE_2789	0.86	0.9	2	3	3	4	4	1
Radical SAM protein OS=Desulfovibrio ferrophilus OX=241368 GN=DFE_2791 PE=4 SV=1	0.567097	0.255048	A0A2Z6B1X4_9DELT	DFE_2791	0.56	1.5	2	1	4	1	2	2
Riboflavin biosynthesis protein OS=Desulfovibrio ferrophilus OX=241368 GN=DFE_2795 PE=3 SV=1	0.255165	0.0798997	A0A2Z6B214_9DELT	DFE_2795	0.83	1.2	2	2	0	1	0	2
Patatin OS=Desulfovibrio ferrophilus OX=241368 GN=DFE_2798 PE=4 SV=1	-0.236025	0.0921579	A0A2Z6B200_9DELT	DFE_2798	0.81	0.8	2	7	1	2	3	6
Oxidoreductase, selenocysteine-containing OS=Desulfovibrio ferrophilus OX=241368 GN=DFE_2808 PE=4 SV=1	0.680044	0.652927	A0A2Z6B210_9DELT	DFE_2808	0.22	1.6	2	4	2	2	1	2
UDP-N-acetylglucosamine 2-epimerase OS=Desulfovibrio ferrophilus OX=241368 GN=DFE_2837 PE=3 SV=1	0.370057	0.575871	A0A2Z6B288_9DELT	DFE_2837	0.27	1.3	2	1	1	1	1	1
Methyltransferase FkbM family OS=Desulfovibrio ferrophilus OX=241368 GN=DFE_2850 PE=4 SV=1	-0.437541	0.18246	A0A2Z6B2D7_9DELT	DFE_2850	0.66	0.7	2	1	1	0	2	3
Cytidylyltransferase domain protein OS=Desulfovibrio ferrophilus OX=241368 GN=DFE_2854 PE=4 SV=1	0.370057	0.575871	A0A2Z6B2B9_9DELT	DFE_2854	0.27	1.3	2	1	1	1	1	1
N-acetylneuraminic acid synthetase OS=Desulfovibrio ferrophilus OX=241368 GN=DFE_2856 PE=4 SV=1	0.135794	0.0771668	A0A2Z6B250_9DELT	DFE_2856	0.84	1.1	2	6	3	3	2	5
Uncharacterized protein OS=Desulfovibrio ferrophilus OX=241368 GN=DFE_2863 PE=4 SV=1	10	0.427243	A0A2Z6B240_9DELT	DFE_2863	0.37	INF	2	0	0	0	0	0
Amino acid ABC transporter permease OS=Desulfovibrio ferrophilus OX=241368 GN=DFE_2870 PE=3 SV=1	0.482052	0.170075	A0A2Z6B2F6_9DELT	DFE_2870	0.68	1.4	2	0	1	0	1	1
DNA topoisomerase III OS=Desulfovibrio ferrophilus OX=241368 GN=DFE_2875 PE=4 SV=1	0.463058	0.206904	A0A2Z6B299_9DELT	DFE_2875	0.62	1.4	2	2	6	3	3	2
6-phosphogluconate dehydrogenase OS=Desulfovibrio ferrophilus OX=241368 GN=DFE_2916 PE=4 SV=1	0.56142	0.234925	A0A2Z6B2B2_9DELT	DFE_2916	0.58	1.5	2	3	3	5	0	1
H+ transporting two-sector ATPase B/B' subunit OS=Desulfovibrio ferrophilus OX=241368 GN=DFE_2937 PE=3 SV=1	10	0.897344	A0A2Z6B2H8_9DELT	DFE_2937	0.13	INF	2	0	1	0	0	0
Radical SAM protein, TIGR01212 family OS=Desulfovibrio ferrophilus OX=241368 GN=DFE_2944 PE=4 SV=1	1.3471	0.355302	A0A2Z6B2L3_9DELT	DFE_2944	0.44	2.5	2	0	3	0	0	2
Geranylgeranyl pyrophosphate synthase OS=Desulfovibrio ferrophilus OX=241368 GN=DFE_2956 PE=3 SV=1	-0.662467	0.483167	A0A2Z6B2E8_9DELT	DFE_2956	0.33	0.6	2	1	1	1	3	2
UDP-N-acetyl-D-mannosaminuronate dehydrogenase OS=Desulfovibrio ferrophilus OX=241368 GN=DFE_2960 PE=3 SV=1	-0.765033	0.259105	A0A2Z6B2N8_9DELT	DFE_2960	0.55	0.6	2	0	1	2	0	3
Uncharacterized protein OS=Desulfovibrio ferrophilus OX=241368 GN=DFE_2973 PE=4 SV=1	0.0413717	0.0125069	A0A2Z6B2F4_9DELT	DFE_2973	0.97	1	2	0	1	2	1	0
Putative CBS domain and cyclic nucleotide-regulated nucleotidyltransferase OS=Desulfovibrio ferrophilus OX=241368 GN=DFE_2989 PE=4 SV=1	0.0259634	0.0148259	A0A2Z6B2Q0_9DELT	DFE_2989	0.97	1	2	4	4	2	3	5
Glyco_trans_2-like domain-containing protein OS=Desulfovibrio ferrophilus OX=241368 GN=DFE_2994 PE=4 SV=1	0.968422	0.414298	A0A2Z6B2T2_9DELT	DFE_2994	0.39	2	2	5	1	2	0	2
Putative DNA polymerase III, delta prime subunit OS=Desulfovibrio ferrophilus OX=241368 GN=DFE_2997 PE=4 SV=1	10	0.427243	A0A2Z6B2N7_9DELT	DFE_2997	0.37	INF	2	0	0	0	0	0
Phenylacetic acid degradation-like protein OS=Desulfovibrio ferrophilus OX=241368 GN=DFE_3018 PE=4 SV=1	0.330729	0.111532	A0A2Z6B2J4_9DELT	DFE_3018	0.77	1.3	2	2	0	2	0	1
23S rRNA (Uracil-5-)-methyltransferase RumA OS=Desulfovibrio ferrophilus OX=241368 GN=DFE_3040 PE=3 SV=1	0.244188	0.0926587	A0A2Z6B2W2_9DELT	DFE_3040	0.81	1.2	2	2	1	1	0	3
Transcriptional regulator, AraC family OS=Desulfovibrio ferrophilus OX=241368 GN=DFE_3042 PE=4 SV=1	-0.924627	1.39519	A0A2Z6B2U9_9DELT	DFE_3042	0.04	0.5	2	3	1	4	3	4
TRAP dicarboxylate transporter subunit DctP OS=Desulfovibrio ferrophilus OX=241368 GN=DFE_3048 PE=4 SV=1	-1.06716	0.583554	A0A2Z6B2M0_9DELT	DFE_3048	0.26	0.5	2	0	1	1	3	2
Metallophosphoesterase OS=Desulfovibrio ferrophilus OX=241368 GN=DFE_3074 PE=4 SV=1	0.952879	0.5321	A0A2Z6B310_9DELT	DFE_3074	0.29	1.9	2	3	1	1	2	0
Putative sodium-dependent transporter OS=Desulfovibrio ferrophilus OX=241368 GN=DFE_3076 PE=4 SV=1	-1.19001	1.54781	A0A2Z6B2S8_9DELT	DFE_3076	0.028	0.4	2	1	1	4	3	2
tRNA/rRNA methyltransferase SpoU OS=Desulfovibrio ferrophilus OX=241368 GN=DFE_3085 PE=4 SV=1	-0.505776	0.148688	A0A2Z6B2U5_9DELT	DFE_3085	0.71	0.7	2	1	0	3	0	1
Acriflavin resistance protein OS=Desulfovibrio ferrophilus OX=241368 GN=DFE_3089 PE=3 SV=1	-0.471532	0.246713	A0A2Z6B2Z4_9DELT	DFE_3089	0.57	0.7	2	1	2	2	1	4
ABC-type antimicrobial peptide transport system, permease component OS=Desulfovibrio ferrophilus OX=241368 GN=DFE_3092 PE=4 SV=1	-0.736605	0.584329	A0A2Z6B2Z9_9DELT	DFE_3092	0.26	0.6	2	2	0	2	2	2
DUF2156 domain-containing protein OS=Desulfovibrio ferrophilus OX=241368 GN=DFE_3094 PE=4 SV=1	0.39717	0.129085	A0A2Z6B326_9DELT	DFE_3094	0.74	1.3	2	0	2	0	1	2
Methylase involved in ubiquinone/menaquinone biosynthesis OS=Desulfovibrio ferrophilus OX=241368 GN=DFE_3095 PE=4 SV=1	0.0413716	0.0125068	A0A2Z6B2V5_9DELT	DFE_3095	0.97	1	2	0	1	2	1	0
ABC-type metal ion transporter, periplasmic subunit OS=Desulfovibrio ferrophilus OX=241368 GN=DFE_3098 PE=4 SV=1	-0.335149	0.236977	A0A2Z6B2R4_9DELT	DFE_3098	0.58	0.8	2	3	2	4	4	1
Pyruvate, water dikinase OS=Desulfovibrio ferrophilus OX=241368 GN=DFE_3103 PE=4 SV=1	-0.352854	0.205467	A0A2Z6B2T7_9DELT	DFE_3103	0.62	0.8	2	2	3	1	4	4
Alcohol dehydrogenase OS=Desulfovibrio ferrophilus OX=241368 GN=DFE_3108 PE=4 SV=1	1.1021	0.465623	A0A2Z6B2S3_9DELT	DFE_3108	0.34	2.1	2	1	1	2	0	0
Methyltransferase type 11 OS=Desulfovibrio ferrophilus OX=241368 GN=DFE_3118 PE=4 SV=1	-0.29529	0.140804	A0A2Z6B2T4_9DELT	DFE_3118	0.72	0.8	2	0	2	1	2	2
Putative metal-dependent hydrolase OS=Desulfovibrio ferrophilus OX=241368 GN=DFE_3125 PE=4 SV=1	10	0.83165	A0A2Z6B2Y4_9DELT	DFE_3125	0.15	INF	2	1	0	0	0	0
Sulfite reductase OS=Desulfovibrio ferrophilus OX=241368 GN=DFE_3131 PE=3 SV=1	0.214696	0.0693116	A0A2Z6B2X9_9DELT	DFE_3131	0.85	1.2	2	3	0	2	0	2
Response regulator receiver modulated diguanylate cyclase OS=Desulfovibrio ferrophilus OX=241368 GN=DFE_3145 PE=4 SV=1	-0.039669	0.0404876	A0A2Z6B305_9DELT	DFE_3145	0.91	1	2	2	1	2	1	2
Putative amino acid racemase OS=Desulfovibrio ferrophilus OX=241368 GN=DFE_3152 PE=4 SV=1	-0.880251	0.225936	A0A2Z6B360_9DELT	DFE_3152	0.59	0.5	2	0	0	0	2	1
Metal dependent phosphohydrolase OS=Desulfovibrio ferrophilus OX=241368 GN=DFE_3175 PE=4 SV=1	0.517135	0.156837	A0A2Z6B335_9DELT	DFE_3175	0.7	1.4	2	1	1	3	0	0
Outer membrane autotransporter barrel domain protein OS=Desulfovibrio ferrophilus OX=241368 GN=DFE_3180 PE=4 SV=1	0.370057	0.575871	A0A2Z6B3B0_9DELT	DFE_3180	0.27	1.3	2	1	1	1	1	1
Uncharacterized protein OS=Desulfovibrio ferrophilus OX=241368 GN=DFE_3184 PE=4 SV=1	10	2.3717	A0A2Z6B3C1_9DELT	DFE_3184	0.0042	INF	2	1	1	0	0	0
Phosphate-specific transport system accessory protein PhoU OS=Desulfovibrio ferrophilus OX=241368 GN=DFE_3209 PE=3 SV=1	-0.550891	0.192765	A0A2Z6B3B2_9DELT	DFE_3209	0.64	0.7	2	1	0	2	2	0
Multi-sensor signal transduction histidine kinase OS=Desulfovibrio ferrophilus OX=241368 GN=DFE_3211 PE=4 SV=1	0.277711	0.139487	A0A2Z6B357_9DELT	DFE_3211	0.73	1.2	2	3	3	4	0	3
Class II aldolase/adducin family protein OS=Desulfovibrio ferrophilus OX=241368 GN=DFE_3215 PE=4 SV=1	1.69255	0.668509	A0A2Z6B376_9DELT	DFE_3215	0.21	3.2	2	4	1	0	2	0
Tetratricopeptide TPR_3 OS=Desulfovibrio ferrophilus OX=241368 GN=DFE_3219 PE=4 SV=1	-1.27887	1.36742	A0A2Z6B3C3_9DELT	DFE_3219	0.043	0.4	2	2	1	6	3	3
Outer membrane efflux protein OS=Desulfovibrio ferrophilus OX=241368 GN=DFE_3227 PE=4 SV=1	-0.155011	0.0839003	A0A2Z6B3B6_9DELT	DFE_3227	0.82	0.9	2	5	3	2	3	6
Nitroreductase OS=Desulfovibrio ferrophilus OX=241368 GN=DFE_3234 PE=4 SV=1	0.690102	0.68046	A0A2Z6B3H1_9DELT	DFE_3234	0.21	1.6	2	3	3	1	2	2
Signal transduction histidine kinase OS=Desulfovibrio ferrophilus OX=241368 GN=DFE_3248 PE=4 SV=1	1.41778	0.726349	A0A2Z6B362_9DELT	DFE_3248	0.19	2.7	2	2	1	2	0	0
Uncharacterized protein OS=Desulfovibrio ferrophilus OX=241368 GN=DFE_3253 PE=4 SV=1	0.91612	0.1554	A0A2Z6B390_9DELT	DFE_3253	0.7	1.9	2	0	0	1	0	0
Adenylate/guanylate cyclase with integral membrane sensor OS=Desulfovibrio ferrophilus OX=241368 GN=DFE_3263 PE=4 SV=1	-0.710502	0.423772	A0A2Z6B3A0_9DELT	DFE_3263	0.38	0.6	2	2	4	5	7	2
Type I phosphodiesterase/nucleotide pyrophosphatase OS=Desulfovibrio ferrophilus OX=241368 GN=DFE_3265 PE=4 SV=1	-1.24527	0.502345	A0A2Z6B3C6_9DELT	DFE_3265	0.31	0.4	2	0	0	1	2	1
Uncharacterized protein OS=Desulfovibrio ferrophilus OX=241368 GN=DFE_3272 PE=4 SV=1	-0.0139367	0.00436857	A0A2Z6B3I8_9DELT	DFE_3272	0.99	1	2	0	2	0	2	2
Methyltransferase type 11 OS=Desulfovibrio ferrophilus OX=241368 GN=DFE_3278 PE=4 SV=1	-1.24527	0.502345	A0A2Z6B393_9DELT	DFE_3278	0.31	0.4	2	0	0	1	2	1
UspA domain protein OS=Desulfovibrio ferrophilus OX=241368 GN=DFE_3285 PE=4 SV=1	-0.463987	0.23151	A0A2Z6B3E6_9DELT	DFE_3285	0.59	0.7	2	0	1	1	2	1
Uncharacterized protein OS=Desulfovibrio ferrophilus OX=241368 GN=DFE_3302 PE=4 SV=1	1.3991	0.520359	A0A2Z6B3L8_9DELT	DFE_3302	0.3	2.6	2	1	4	2	0	1
Two-component, sigma54 specific, transcriptional regulator, Fis family OS=Desulfovibrio ferrophilus OX=241368 GN=DFE_3305 PE=4 SV=1	-1.25139	0.500164	A0A2Z6B3G6_9DELT	DFE_3305	0.32	0.4	2	0	0	1	1	2
Phenylacetate-coenzyme A ligase OS=Desulfovibrio ferrophilus OX=241368 GN=DFE_3308 PE=3 SV=1	1.23134	0.609397	A0A2Z6B3C2_9DELT	DFE_3308	0.25	2.3	2	4	1	2	0	1
TRAP dicarboxylate transporter subunit DctM OS=Desulfovibrio ferrophilus OX=241368 GN=DFE_3324 PE=4 SV=1	-0.29923	0.0685714	A0A2Z6B3R1_9DELT	DFE_3324	0.85	0.8	2	0	0	0	1	1
TetR family transcriptional regulator OS=Desulfovibrio ferrophilus OX=241368 GN=DFE_3327 PE=4 SV=1	-0.201899	0.044358	A0A2Z6B3L9_9DELT	DFE_3327	0.9	0.9	2	0	0	1	0	1
NAD-dependent epimerase/dehydratase OS=Desulfovibrio ferrophilus OX=241368 GN=DFE_3328 PE=4 SV=1	0.55444	0.133547	A0A2Z6B3E4_9DELT	DFE_3328	0.74	1.5	2	1	0	2	0	0
Membrane protein involved in aromatic hydrocarbon degradation OS=Desulfovibrio ferrophilus OX=241368 GN=DFE_3330 PE=4 SV=1	-1.64407	1.12875	A0A2Z6B3P9_9DELT	DFE_3330	0.074	0.3	2	0	1	2	3	4
Histidine kinase OS=Desulfovibrio ferrophilus OX=241368 GN=DFE_3332 PE=4 SV=1	-0.629943	1.36936	A0A2Z6B3P7_9DELT	DFE_3332	0.043	0.6	2	1	1	2	2	2
Metal dependent phosphohydrolase OS=Desulfovibrio ferrophilus OX=241368 GN=DFE_3340 PE=4 SV=1	1.1056	0.304137	A0A2Z6B3Q9_9DELT	DFE_3340	0.5	2.2	2	3	0	0	0	2
NTP pyrophosphohydrolases including oxidative damage repair enzymes OS=Desulfovibrio ferrophilus OX=241368 GN=DFE_3354 PE=4 SV=1	-0.773843	0.499928	A0A2Z6B3T3_9DELT	DFE_3354	0.32	0.6	2	2	1	1	3	4
HMC operon ORF 6 protein OS=Desulfovibrio ferrophilus OX=241368 GN=DFE_3360 PE=4 SV=1	0.701742	0.370275	A0A2Z6B3S3_9DELT	DFE_3360	0.43	1.6	2	1	2	0	2	1
Transcriptional regulator, Crp/Fnr family OS=Desulfovibrio ferrophilus OX=241368 GN=DFE_3375 PE=4 SV=1	1.62606	1.57365	A0A2Z6B3N7_9DELT	DFE_3375	0.027	3.1	2	2	2	1	0	1
Uncharacterized protein OS=Desulfovibrio ferrophilus OX=241368 GN=DFE_A0006 PE=4 SV=1	-0.414464	0.626966	A0A2Z6B3M0_9DELT	DFE_A0006	0.24	0.8	2	3	3	4	3	4
PaRep2b-like protein OS=Desulfovibrio ferrophilus OX=241368 GN=DFE_A0019 PE=4 SV=1	0.91612	0.1554	A0A2Z6B3Y5_9DELT	DFE_A0019	0.7	1.9	2	0	0	1	0	0
ErfK/YbiS/YcfS/YnhG family protein OS=Desulfovibrio ferrophilus OX=241368 GN=DFE_A0031 PE=4 SV=1	1.32733	0.366852	A0A2Z6B3R2_9DELT	DFE_A0031	0.43	2.5	2	1	0	0	0	1
Uncharacterized protein OS=Desulfovibrio ferrophilus OX=241368 GN=DFE_A0044 PE=4 SV=1	-0.245187	0.13588	A0A2Z6B440_9DELT	DFE_A0044	0.73	0.8	2	2	4	3	2	5
DNA topoisomerase OS=Desulfovibrio ferrophilus OX=241368 GN=DFE_A0045 PE=4 SV=1	-0.987035	0.644199	A0A2Z6B429_9DELT	DFE_A0045	0.23	0.5	2	3	0	3	2	4
Uncharacterized protein OS=Desulfovibrio ferrophilus OX=241368 GN=DFE_A0049 PE=4 SV=1	-0.332005	0.137533	A0A2Z6B4E2_9DELT	DFE_A0049	0.73	0.8	2	4	0	3	1	3
DNA polymerase IV OS=Desulfovibrio ferrophilus OX=241368 GN=dinB PE=3 SV=1	-0.21247	0.116348	A0A2Z6AUX6_9DELT	dinB	0.76	0.9	2	4	1	4	3	1
Chromosomal replication initiator protein DnaA OS=Desulfovibrio ferrophilus OX=241368 GN=dnaA PE=3 SV=1	-0.07892	0.0710919	A0A2Z6AUV9_9DELT	dnaA	0.85	0.9	2	2	1	1	2	2
Chaperone protein DnaK OS=Desulfovibrio ferrophilus OX=241368 GN=dnaK PE=2 SV=1	0.486588	0.405736	A0A2Z6AVA5_9DELT	dnaK	0.39	1.4	2	5	4	2	3	3
3-oxoacyl-[acyl-carrier-protein] synthase 3 OS=Desulfovibrio ferrophilus OX=241368 GN=fabH PE=3 SV=1	1.76832	0.535617	A0A2Z6B0E4_9DELT	fabH	0.29	3.4	2	2	0	0	0	1
3-hydroxyacyl-[acyl-carrier-protein] dehydratase FabZ OS=Desulfovibrio ferrophilus OX=241368 GN=fabZ PE=3 SV=1	-0.208304	0.148857	A0A2Z6AV12_9DELT	fabZ	0.71	0.9	2	5	3	6	4	2
Formate dehydrogenase subunit beta OS=Desulfovibrio ferrophilus OX=241368 GN=fdhB PE=4 SV=1	1.39278	0.90596	A0A2Z6AXW2_9DELT	fdhB	0.12	2.6	2	1	2	1	1	0
Putative formate dehydrogenase, alpha subunit OS=Desulfovibrio ferrophilus OX=241368 GN=fdnG PE=4 SV=1	0.820844	0.474573	A0A2Z6AXU6_9DELT	fdnG	0.34	1.8	2	8	5	5	1	3
RNA polymerase sigma factor for flagellar operon OS=Desulfovibrio ferrophilus OX=241368 GN=fliA PE=3 SV=1	0.437392	0.233469	A0A2Z6AXP4_9DELT	fliA	0.58	1.4	2	1	1	2	0	1
Cell division protein FtsA OS=Desulfovibrio ferrophilus OX=241368 GN=ftsA PE=3 SV=1	-1.44284	0.626776	A0A2Z6AZC7_9DELT	ftsA	0.24	0.4	2	1	0	1	2	4
Ferric uptake regulation protein OS=Desulfovibrio ferrophilus OX=241368 GN=fur PE=3 SV=1	2.29462	1.14753	A0A2Z6B3S5_9DELT	fur	0.071	4.9	2	1	2	0	1	0
Histidine kinase OS=Desulfovibrio ferrophilus OX=241368 GN=gacS PE=4 SV=1	1.63875	1.58926	A0A2Z6AZ51_9DELT	gacS	0.026	3.1	2	2	2	1	1	0
Probable glycine dehydrogenase (decarboxylating) subunit 1 OS=Desulfovibrio ferrophilus OX=241368 GN=gcvPA PE=3 SV=1	1.28276	0.834568	A0A2Z6AYU0_9DELT	gcvPA	0.15	2.4	2	1	2	0	1	1
Gamma-glutamyltransferase OS=Desulfovibrio ferrophilus OX=241368 GN=ggt PE=4 SV=1	0.155651	0.0948372	A0A2Z6AUW0_9DELT	ggt	0.8	1.1	2	4	3	1	4	3
Glycogen synthase OS=Desulfovibrio ferrophilus OX=241368 GN=glgA PE=3 SV=1	-1.21012	0.649369	A0A2Z6AXS6_9DELT	glgA	0.22	0.4	2	1	0	1	3	2
Bifunctional protein GlmU OS=Desulfovibrio ferrophilus OX=241368 GN=glmU PE=3 SV=1	0.378335	0.176394	A0A2Z6B2K0_9DELT	glmU	0.67	1.3	2	1	1	1	2	0
ABC transporter glutamine-binding protein glnH OS=Desulfovibrio ferrophilus OX=241368 GN=glnH PE=3 SV=1	-1.29923	0.388269	A0A2Z6AW57_9DELT	glnH	0.41	0.4	2	0	0	0	2	2
Glycerol-3-phosphate dehydrogenase, anaerobic, B subunit OS=Desulfovibrio ferrophilus OX=241368 GN=glpB PE=4 SV=1	0.116796	0.0465542	A0A2Z6B194_9DELT	glpB	0.9	1.1	2	5	1	2	1	4
Glycine--tRNA ligase alpha subunit OS=Desulfovibrio ferrophilus OX=241368 GN=glyQ PE=3 SV=1	-0.0346686	0.0362843	A0A2Z6AWM0_9DELT	glyQ	0.92	1	2	2	1	2	2	1
Glycerol-3-phosphate dehydrogenase [NAD(P)+] OS=Desulfovibrio ferrophilus OX=241368 GN=gpsA PE=3 SV=1	-1.24193	0.392464	A0A2Z6B2E9_9DELT	gpsA	0.41	0.4	2	1	0	0	4	2
Histidinol-phosphate aminotransferase OS=Desulfovibrio ferrophilus OX=241368 GN=hisC PE=3 SV=1	0.46232	0.334406	A0A2Z6B2K6_9DELT	hisC	0.46	1.4	2	3	2	1	3	1
Imidazole glycerol phosphate synthase subunit HisH OS=Desulfovibrio ferrophilus OX=241368 GN=hisH PE=3 SV=1	1.37878	0.360701	A0A2Z6AXL9_9DELT	hisH	0.44	2.6	2	4	0	0	0	2
Histidine--tRNA ligase OS=Desulfovibrio ferrophilus OX=241368 GN=hisS PE=3 SV=1	-0.11467	0.0230133	A0A2Z6B1Q4_9DELT	hisS	0.95	0.9	2	0	1	0	0	3
HMC redox complex, integral membrane protein HmcC OS=Desulfovibrio ferrophilus OX=241368 GN=hmcC PE=4 SV=1	-0.748585	0.191551	A0A2Z6B3J3_9DELT	hmcC	0.64	0.6	2	0	0	2	0	1
Ribosome hibernation promoting factor OS=Desulfovibrio ferrophilus OX=241368 GN=hpf PE=3 SV=1	0.545383	0.186119	A0A2Z6AWF2_9DELT	hpf	0.65	1.5	2	0	2	2	1	0
Lysine 2,3-aminomutase OS=Desulfovibrio ferrophilus OX=241368 GN=kamA PE=4 SV=1	-1.82004	0.786672	A0A2Z6AY36_9DELT	kamA	0.16	0.3	2	0	0	2	1	3
2-amino-3-ketobutyrate coenzyme A ligase OS=Desulfovibrio ferrophilus OX=241368 GN=kbl PE=3 SV=1	-0.0792455	0.0289319	A0A2Z6AW33_9DELT	kbl	0.94	0.9	2	3	0	3	1	1
Lea3 protein OS=Desulfovibrio ferrophilus OX=241368 GN=lea3 PE=4 SV=1	-0.345337	0.138848	A0A2Z6B1L2_9DELT	lea3	0.73	0.8	2	1	1	2	3	0
Elongation factor 4 OS=Desulfovibrio ferrophilus OX=241368 GN=lepA PE=3 SV=1	1.271	0.530186	A0A2Z6B145_9DELT	lepA	0.29	2.4	2	1	2	0	0	2
3-isopropylmalate dehydrogenase OS=Desulfovibrio ferrophilus OX=241368 GN=leuB PE=3 SV=1	-0.511981	0.310752	A0A2Z6AYL1_9DELT	leuB	0.49	0.7	2	3	1	1	4	3
LivM4 protein OS=Desulfovibrio ferrophilus OX=241368 GN=livM4 PE=3 SV=1	-0.371226	0.48829	A0A2Z6B0X4_9DELT	livM4	0.32	0.8	2	4	3	5	3	4
Protein LldD OS=Desulfovibrio ferrophilus OX=241368 GN=lldD PE=3 SV=1	0.111887	0.0524603	A0A2Z6B3J0_9DELT	lldD	0.89	1.1	2	5	4	7	3	1
UDP-3-O-acyl-N-acetylglucosamine deacetylase OS=Desulfovibrio ferrophilus OX=241368 GN=lpxC PE=3 SV=1	10	0.427243	A0A2Z6AV72_9DELT	lpxC	0.37	INF	2	0	0	0	0	0
Diaminopimelate decarboxylase OS=Desulfovibrio ferrophilus OX=241368 GN=lysA PE=3 SV=1	0.048718	0.0319532	A0A2Z6AZC9_9DELT	lysA	0.93	1	2	3	2	4	1	2
Methionine aminopeptidase OS=Desulfovibrio ferrophilus OX=241368 GN=map PE=3 SV=1	0.330608	0.236988	A0A2Z6B1D1_9DELT	map	0.58	1.3	2	1	2	1	1	2
tRNA-2-methylthio-N(6)-dimethylallyladenosine synthase OS=Desulfovibrio ferrophilus OX=241368 GN=miaB PE=3 SV=1	-1.66105	0.761919	A0A2Z6AYK6_9DELT	miaB	0.17	0.3	2	2	0	1	5	5
GTP 3',8-cyclase OS=Desulfovibrio ferrophilus OX=241368 GN=moaA PE=3 SV=1	0.55444	0.133547	A0A2Z6AVU1_9DELT	moaA	0.74	1.5	2	1	0	2	0	0
Molybdenum cofactor guanylyltransferase OS=Desulfovibrio ferrophilus OX=241368 GN=mobA PE=3 SV=1	1.31245	1.18089	A0A2Z6AVS7_9DELT	mobA	0.066	2.5	2	2	1	1	1	0
Molybdopterin synthase sulfurylase MoeB OS=Desulfovibrio ferrophilus OX=241368 GN=moeB PE=4 SV=1	10	0.427243	A0A2Z6AZ96_9DELT	moeB	0.37	INF	2	0	0	0	0	0
Chemotaxis protein MotA OS=Desulfovibrio ferrophilus OX=241368 GN=motA PE=4 SV=1	0.753078	0.511189	A0A2Z6AZM6_9DELT	motA	0.31	1.7	2	2	1	2	0	1
Peptide methionine sulfoxide reductase MsrA OS=Desulfovibrio ferrophilus OX=241368 GN=msrA PE=3 SV=1	-0.550824	0.859295	A0A2Z6B229_9DELT	msrA	0.14	0.7	2	2	2	4	2	3
UDP-N-acetylenolpyruvoylglucosamine reductase OS=Desulfovibrio ferrophilus OX=241368 GN=murB PE=3 SV=1	-1.01276	0.730963	A0A2Z6AZ65_9DELT	murB	0.19	0.5	2	1	1	4	1	3
UDP-N-acetylglucosamine--N-acetylmuramyl-(pentapeptide) pyrophosphoryl-undecaprenol N-acetylglucosamine transferase OS=Desulfovibrio ferrophilus OX=241368 GN=murG PE=3 SV=1	-1.38346	0.808784	A0A2Z6AZ58_9DELT	murG	0.16	0.4	2	1	0	3	1	3
UDP-N-acetylglucosamine 2-epimerase OS=Desulfovibrio ferrophilus OX=241368 GN=neuC PE=4 SV=1	-0.189211	0.0413716	A0A2Z6B1J5_9DELT	neuC	0.91	0.9	2	0	0	1	1	0
Formate-dependent nitrite reductase cytochrome c552 subunit OS=Desulfovibrio ferrophilus OX=241368 GN=nrfA PE=4 SV=1	10	0.930874	A0A2Z6AWM6_9DELT	nrfA	0.12	INF	2	2	0	0	0	0
Endonuclease III OS=Desulfovibrio ferrophilus OX=241368 GN=nth PE=3 SV=1	1.9743	0.569357	A0A2Z6AYP2_9DELT	nth	0.27	3.9	2	0	2	0	0	1
Transcription antitermination protein NusB OS=Desulfovibrio ferrophilus OX=241368 GN=nusB PE=3 SV=1	-0.509342	0.214148	A0A2Z6B0F5_9DELT	nusB	0.61	0.7	2	2	1	3	4	0
3-methyl-2-oxobutanoate hydroxymethyltransferase OS=Desulfovibrio ferrophilus OX=241368 GN=panB PE=3 SV=1	-2.01461	0.952697	A0A2Z6B0C2_9DELT	panB	0.11	0.2	2	0	0	3	3	1
Pantothenate synthetase OS=Desulfovibrio ferrophilus OX=241368 GN=panC PE=3 SV=1	-1.38278	1.2316	A0A2Z6B279_9DELT	panC	0.059	0.4	2	3	0	5	3	4
4-phosphoerythronate dehydrogenase OS=Desulfovibrio ferrophilus OX=241368 GN=pdxB_1 PE=3 SV=1	-0.424452	0.279344	A0A2Z6B2B8_9DELT	pdxB_1	0.53	0.7	2	6	2	3	4	6
Response regulator PleD OS=Desulfovibrio ferrophilus OX=241368 GN=pleD PE=4 SV=1	0.457454	0.537979	A0A2Z6AU41_9DELT	pleD	0.29	1.4	2	3	2	1	2	2
Spermidine/putrescine import ATP-binding protein PotA OS=Desulfovibrio ferrophilus OX=241368 GN=potA PE=3 SV=1	-0.12456	0.0473754	A0A2Z6B239_9DELT	potA	0.9	0.9	2	0	3	3	1	2
Extracellular solute-binding protein family 1 OS=Desulfovibrio ferrophilus OX=241368 GN=potD PE=4 SV=1	0.960691	0.409623	A0A2Z6B211_9DELT	potD	0.39	1.9	2	5	5	6	1	0
Glutamate 5-kinase OS=Desulfovibrio ferrophilus OX=241368 GN=proB PE=3 SV=1	0.444486	0.191959	A0A2Z6B378_9DELT	proB	0.64	1.4	2	1	2	3	1	0
26S protease regulatory subunit 8 OS=Desulfovibrio ferrophilus OX=241368 GN=PRS8 PE=4 SV=1	10	0.897344	A0A2Z6AUB5_9DELT	PRS8	0.13	INF	2	0	1	0	0	0
Formyltetrahydrofolate deformylase OS=Desulfovibrio ferrophilus OX=241368 GN=purU PE=3 SV=1	0.826329	0.646208	A0A2Z6B2Z0_9DELT	purU	0.23	1.8	2	4	4	3	1	2
Quinone-interacting membrane-bound oxidoreductase complex subunit C OS=Desulfovibrio ferrophilus OX=241368 GN=qmoC PE=4 SV=1	-0.287373	0.0478621	A0A2Z6B019_9DELT	qmoC	0.9	0.8	2	0	0	0	2	0
Plasmid replication protein RepA OS=Desulfovibrio ferrophilus OX=241368 GN=repA PE=4 SV=1	1.29976	1.16502	A0A2Z6B3S9_9DELT	repA	0.068	2.5	2	2	1	1	0	1
Redox-sensing transcriptional repressor Rex OS=Desulfovibrio ferrophilus OX=241368 GN=rex PE=3 SV=1	0.0453154	0.0394516	A0A2Z6B2C4_9DELT	rex	0.91	1	2	2	2	3	1	2
Ribosomal RNA large subunit methyltransferase H OS=Desulfovibrio ferrophilus OX=241368 GN=rlmH PE=3 SV=1	-10	0.427243	A0A2Z6AVR1_9DELT	rlmH	0.37	INF	2	0	0	0	0	0
50S ribosomal protein L1 OS=Desulfovibrio ferrophilus OX=241368 GN=rplA PE=3 SV=1	1.33272	0.374894	A0A2Z6AV44_9DELT	rplA	0.42	2.5	2	3	0	2	0	0
50S ribosomal protein L6 OS=Desulfovibrio ferrophilus OX=241368 GN=rplF PE=3 SV=1	2.21429	1.46368	A0A2Z6AV61_9DELT	rplF	0.034	4.6	2	2	1	0	1	0
30S ribosomal protein S1 OS=Desulfovibrio ferrophilus OX=241368 GN=rpsA PE=3 SV=1	1.63875	1.58926	A0A2Z6B373_9DELT	rpsA	0.026	3.1	2	2	2	1	1	0
Holliday junction ATP-dependent DNA helicase RuvA OS=Desulfovibrio ferrophilus OX=241368 GN=ruvA PE=3 SV=1	-0.29923	0.0685714	A0A2Z6AUP5_9DELT	ruvA	0.85	0.8	2	0	0	0	1	1
SpeB protein OS=Desulfovibrio ferrophilus OX=241368 GN=speB PE=3 SV=1	0.949864	0.294669	A0A2Z6B1D3_9DELT	speB	0.51	1.9	2	4	0	2	1	0
Sulfate transporter ybaR OS=Desulfovibrio ferrophilus OX=241368 GN=sulP PE=4 SV=1	-0.169322	0.0485062	A0A2Z6B2Y5_9DELT	sulP	0.89	0.9	2	1	0	1	2	0
5'-nucleotidase SurE OS=Desulfovibrio ferrophilus OX=241368 GN=surE PE=3 SV=1	-1.2405	0.742212	A0A2Z6AYF6_9DELT	surE	0.18	0.4	2	0	1	3	1	3
Probable transaldolase OS=Desulfovibrio ferrophilus OX=241368 GN=tal PE=3 SV=1	1.892	1.17583	A0A2Z6AWR1_9DELT	tal	0.067	3.7	2	2	3	1	0	1
Queuine tRNA-ribosyltransferase OS=Desulfovibrio ferrophilus OX=241368 GN=tgt PE=3 SV=1	1.69664	0.70934	A0A2Z6AYP9_9DELT	tgt	0.2	3.2	2	2	5	1	1	1
Trigger factor OS=Desulfovibrio ferrophilus OX=241368 GN=tig PE=3 SV=1	0.0913138	0.0382179	A0A2Z6AXB8_9DELT	tig	0.92	1.1	2	1	2	3	2	0
Methylenetetrahydrofolate--tRNA-(uracil-5-)-methyltransferase TrmFO OS=Desulfovibrio ferrophilus OX=241368 GN=trmFO PE=3 SV=1	1.0193	0.944967	A0A2Z6B0N7_9DELT	trmFO	0.11	2	2	3	3	1	1	2
Tryptophan synthase beta chain OS=Desulfovibrio ferrophilus OX=241368 GN=trpB PE=3 SV=1	-0.739911	0.188434	A0A2Z6B2M7_9DELT	trpB	0.65	0.6	2	0	0	2	1	0
N-(5'-phosphoribosyl)anthranilate isomerase OS=Desulfovibrio ferrophilus OX=241368 GN=trpF PE=3 SV=1	0.540587	0.16952	A0A2Z6B2N0_9DELT	trpF	0.68	1.5	2	2	2	0	4	0
tRNA N6-adenosine threonylcarbamoyltransferase OS=Desulfovibrio ferrophilus OX=241368 GN=tsaD PE=3 SV=1	-0.201899	0.044358	A0A2Z6AX64_9DELT	tsaD	0.9	0.9	2	0	0	1	0	1
Elongation factor Ts OS=Desulfovibrio ferrophilus OX=241368 GN=tsf PE=3 SV=1	-1.23913	0.287054	A0A2Z6AZD4_9DELT	tsf	0.52	0.4	2	0	0	1	3	0
Elongation factor Tu OS=Desulfovibrio ferrophilus OX=241368 GN=tuf PE=3 SV=1	1.57131	1.0324	A0A2Z6AV83_9DELT	tuf	0.093	3	2	3	1	1	1	0
Long-chain-fatty-acid--CoA ligase OS=Desulfovibrio ferrophilus OX=241368 GN=tycC1 PE=4 SV=1	-0.654994	0.186528	A0A2Z6AU51_9DELT	tycC1	0.65	0.6	2	1	0	0	3	1
Ubiquinone/menaquinone biosynthesis C-methyltransferase UbiE OS=Desulfovibrio ferrophilus OX=241368 GN=ubiE PE=3 SV=1	10	0.427243	A0A2Z6B2M2_9DELT	ubiE	0.37	INF	2	0	0	0	0	0
Uracil-DNA glycosylase OS=Desulfovibrio ferrophilus OX=241368 GN=ung PE=3 SV=1	-0.360339	0.1441	A0A2Z6AX41_9DELT	ung	0.72	0.8	2	1	1	2	0	3
Membrane protein insertase YidC OS=Desulfovibrio ferrophilus OX=241368 GN=yidC PE=3 SV=1	1.271	0.530186	A0A2Z6B0S4_9DELT	yidC	0.29	2.4	2	1	2	0	0	2
Acetyl-coenzyme A synthetase OS=Desulfovibrio ferrophilus OX=241368 GN=acsA PE=3 SV=1	0.253074	0.0863702	A0A2Z6B1I9_9DELT	acsA	0.82	1.2	1	4	1	2	3	0
Alanine racemase OS=Desulfovibrio ferrophilus OX=241368 GN=alr PE=3 SV=1	-0.24784	0.0742943	A0A2Z6AXH5_9DELT	alr	0.84	0.8	1	0	2	2	0	2
Acetylglutamate kinase OS=Desulfovibrio ferrophilus OX=241368 GN=argB PE=3 SV=1	-0.463189	0.191761	A0A2Z6AW40_9DELT	argB	0.64	0.7	1	3	0	1	2	2
Acetylornithine aminotransferase OS=Desulfovibrio ferrophilus OX=241368 GN=argD PE=3 SV=1	1.56337	0.66596	A0A2Z6AXV8_9DELT	argD	0.22	3	1	3	2	0	2	0
Argininosuccinate synthase OS=Desulfovibrio ferrophilus OX=241368 GN=argG PE=3 SV=1	0.116465	0.0447832	A0A2Z6AUX9_9DELT	argG	0.9	1.1	1	1	2	2	0	2
2-amino-3,7-dideoxy-D-threo-hept-6-ulosonate synthase OS=Desulfovibrio ferrophilus OX=241368 GN=aroA' PE=3 SV=1	-2.13751	0.503509	A0A2Z6AZK3_9DELT	aroA	0.31	0.2	1	0	0	3	1	0
ATP synthase subunit alpha OS=Desulfovibrio ferrophilus OX=241368 GN=atpA PE=3 SV=1	-1.91	0.963505	A0A2Z6B2K2_9DELT	atpA	0.11	0.3	1	1	0	4	1	2
Biotin synthase OS=Desulfovibrio ferrophilus OX=241368 GN=bioB PE=3 SV=1	-0.76428	0.503883	A0A2Z6B2G2_9DELT	bioB	0.31	0.6	1	2	1	4	2	1
Malonyl-CoA O-methyltransferase BioC OS=Desulfovibrio ferrophilus OX=241368 GN=bioC2 PE=4 SV=1	-0.950455	0.886574	A0A2Z6B2D5_9DELT	bioC2	0.13	0.5	1	1	1	3	2	1
ATP-dependent Clp protease adapter protein ClpS OS=Desulfovibrio ferrophilus OX=241368 GN=clpS PE=3 SV=1	-1.66884	0.260544	A0A2Z6AW77_9DELT	clpS	0.55	0.3	1	0	0	3	0	0
Dephospho-CoA kinase OS=Desulfovibrio ferrophilus OX=241368 GN=coaE PE=3 SV=1	-0.260892	0.0872098	A0A2Z6AYJ7_9DELT	coaE	0.82	0.8	1	3	2	0	2	5
Flp pilus assembly protein CpaB OS=Desulfovibrio ferrophilus OX=241368 GN=cpaB PE=4 SV=1	-0.463189	0.191761	A0A2Z6AY62_9DELT	cpaB	0.64	0.7	1	3	0	1	2	2
Cysteine--tRNA ligase OS=Desulfovibrio ferrophilus OX=241368 GN=cysS PE=3 SV=1	-1.1099	0.410957	A0A2Z6AXF8_9DELT	cysS	0.39	0.5	1	1	0	2	2	0
D-alanyl-D-alanine dipeptidase OS=Desulfovibrio ferrophilus OX=241368 GN=ddpX PE=3 SV=1	-3.42265	1.69517	A0A2Z6B2N3_9DELT	ddpX	0.02	0.09	1	0	0	2	4	3
Peptide deformylase OS=Desulfovibrio ferrophilus OX=241368 GN=def PE=3 SV=1	-1.03092	1.05604	A0A2Z6B1K8_9DELT	def	0.088	0.5	1	3	1	3	3	4
Cytochrome c nitrite reductase, catalytic subunit 9 hemes OS=Desulfovibrio ferrophilus OX=241368 GN=DFE_0004 PE=4 SV=1	-1.89595	0.284836	A0A2Z6AU01_9DELT	DFE_0004	0.52	0.3	1	0	0	0	0	3
TRAP transporter solute receptor, DctP family protein OS=Desulfovibrio ferrophilus OX=241368 GN=DFE_0017 PE=4 SV=1	-1.1099	0.410957	A0A2Z6AU43_9DELT	DFE_0017	0.39	0.5	1	1	0	2	2	0
RRM domain-containing RNA-binding protein OS=Desulfovibrio ferrophilus OX=241368 GN=DFE_0018 PE=4 SV=1	-0.0588102	0.0166786	A0A2Z6AU35_9DELT	DFE_0018	0.96	1	1	2	0	2	0	1
Rhodanese domain protein OS=Desulfovibrio ferrophilus OX=241368 GN=DFE_0037 PE=4 SV=1	-0.808809	0.26466	A0A2Z6AU62_9DELT	DFE_0037	0.54	0.6	1	1	0	0	1	2
Uncharacterized protein OS=Desulfovibrio ferrophilus OX=241368 GN=DFE_0057 PE=4 SV=1	0.402401	0.0897764	A0A2Z6AU82_9DELT	DFE_0057	0.81	1.3	1	2	0	0	2	0
Thiosulfate sulfurtransferase OS=Desulfovibrio ferrophilus OX=241368 GN=DFE_0083 PE=4 SV=1	-0.0945132	0.0295709	A0A2Z6AUA9_9DELT	DFE_0083	0.93	0.9	1	4	0	2	1	2
TPR_REGION domain-containing protein OS=Desulfovibrio ferrophilus OX=241368 GN=DFE_0090 PE=4 SV=1	-1.08388	0.181929	A0A2Z6AUF3_9DELT	DFE_0090	0.66	0.5	1	0	0	2	0	0
Tetratricopeptide repeat protein OS=Desulfovibrio ferrophilus OX=241368 GN=DFE_0115 PE=4 SV=1	-0.126145	0.0523155	A0A2Z6AUD2_9DELT	DFE_0115	0.89	0.9	1	2	0	1	1	1
Two component transcriptional regulator, LytTR family OS=Desulfovibrio ferrophilus OX=241368 GN=DFE_0119 PE=4 SV=1	-2.1441	0.507461	A0A2Z6AUH4_9DELT	DFE_0119	0.31	0.2	1	0	0	3	0	1
4Fe-4S ferredoxin iron-sulfur binding domain protein OS=Desulfovibrio ferrophilus OX=241368 GN=DFE_0142 PE=4 SV=1	-0.231676	0.0466798	A0A2Z6AUG5_9DELT	DFE_0142	0.9	0.9	1	1	0	0	0	2
NADH/Ubiquinone/plastoquinone complex I OS=Desulfovibrio ferrophilus OX=241368 GN=DFE_0145 PE=4 SV=1	-1.31099	0.215175	A0A2Z6AUG2_9DELT	DFE_0145	0.61	0.4	1	0	0	0	0	2
Uncharacterized protein OS=Desulfovibrio ferrophilus OX=241368 GN=DFE_0158 PE=4 SV=1	-0.60283	0.194115	A0A2Z6AUH6_9DELT	DFE_0158	0.64	0.7	1	0	1	0	1	2
Cl-channel voltage-gated family protein OS=Desulfovibrio ferrophilus OX=241368 GN=DFE_0180 PE=4 SV=1	0.74408	0.265003	A0A2Z6AUP6_9DELT	DFE_0180	0.54	1.7	1	1	1	2	0	0
Polysaccharide deacetylase OS=Desulfovibrio ferrophilus OX=241368 GN=DFE_0186 PE=4 SV=1	-1.30014	0.54676	A0A2Z6AUJ9_9DELT	DFE_0186	0.28	0.4	1	0	1	1	1	3
Putative hemolysin-type calcium-binding region OS=Desulfovibrio ferrophilus OX=241368 GN=DFE_0211 PE=4 SV=1	-0.522349	0.161458	A0A2Z6AUM4_9DELT	DFE_0211	0.69	0.7	1	0	1	1	2	0
Tetratricopeptide repeat family protein OS=Desulfovibrio ferrophilus OX=241368 GN=DFE_0214 PE=4 SV=1	2.03099	0.793725	A0A2Z6AUQ0_9DELT	DFE_0214	0.16	4.1	1	1	2	0	1	0
NADPH-dependent FMN reductase OS=Desulfovibrio ferrophilus OX=241368 GN=DFE_0215 PE=4 SV=1	0.540587	0.16952	A0A2Z6AUN1_9DELT	DFE_0215	0.68	1.5	1	1	1	0	2	0
Uncharacterized protein OS=Desulfovibrio ferrophilus OX=241368 GN=DFE_0218 PE=4 SV=1	-0.796821	1.2469	A0A2Z6AUN2_9DELT	DFE_0218	0.057	0.6	1	2	1	3	2	2
DrsE domain-containing protein OS=Desulfovibrio ferrophilus OX=241368 GN=DFE_0230 PE=4 SV=1	0.157856	0.0455115	A0A2Z6AUU8_9DELT	DFE_0230	0.9	1.1	1	0	3	1	1	2
PhoH family protein OS=Desulfovibrio ferrophilus OX=241368 GN=DFE_0255 PE=4 SV=1	-0.141564	0.0359782	A0A2Z6AUS1_9DELT	DFE_0255	0.92	0.9	1	4	1	6	0	1
UTP--glucose-1-phosphate uridylyltransferase OS=Desulfovibrio ferrophilus OX=241368 GN=DFE_0277 PE=3 SV=1	0.120195	0.0356402	A0A2Z6AUU6_9DELT	DFE_0277	0.92	1.1	1	5	1	0	4	2
Smr protein/MutS2 OS=Desulfovibrio ferrophilus OX=241368 GN=DFE_0281 PE=4 SV=1	-0.24151	0.0941076	A0A2Z6AUU7_9DELT	DFE_0281	0.81	0.8	1	0	2	2	1	1
Glucokinase OS=Desulfovibrio ferrophilus OX=241368 GN=DFE_0284 PE=3 SV=1	-2.58058	1.35256	A0A2Z6AUW8_9DELT	DFE_0284	0.044	0.2	1	0	0	1	2	2
TRAP transporter solute receptor, TAXI family OS=Desulfovibrio ferrophilus OX=241368 GN=DFE_0308 PE=4 SV=1	-1.26102	0.41692	A0A2Z6AUX0_9DELT	DFE_0308	0.38	0.4	1	0	1	2	0	3
Glycine/betaine ABC transporter substrate-binding protein OS=Desulfovibrio ferrophilus OX=241368 GN=DFE_0316 PE=4 SV=1	-1.50896	0.810872	A0A2Z6AUX1_9DELT	DFE_0316	0.15	0.4	1	2	0	4	1	3
Nitroreductase OS=Desulfovibrio ferrophilus OX=241368 GN=DFE_0336 PE=4 SV=1	0.74408	0.265003	A0A2Z6AUZ1_9DELT	DFE_0336	0.54	1.7	1	1	1	2	0	0
Uncharacterized protein OS=Desulfovibrio ferrophilus OX=241368 GN=DFE_0351 PE=4 SV=1	-1.16672	0.396197	A0A2Z6AV16_9DELT	DFE_0351	0.4	0.4	1	2	0	1	1	4
Mannose-6-phosphate isomerase OS=Desulfovibrio ferrophilus OX=241368 GN=DFE_0353 PE=4 SV=1	1.4024	0.366997	A0A2Z6AV11_9DELT	DFE_0353	0.43	2.6	1	2	0	0	1	0
A/G-specific adenine glycosylase OS=Desulfovibrio ferrophilus OX=241368 GN=DFE_0362 PE=4 SV=1	-1.42681	1.03092	A0A2Z6AV43_9DELT	DFE_0362	0.093	0.4	1	2	3	4	5	8
Hypothetical membrane protein OS=Desulfovibrio ferrophilus OX=241368 GN=DFE_0366 PE=4 SV=1	-0.903918	0.333097	A0A2Z6AV20_9DELT	DFE_0366	0.46	0.5	1	0	1	2	2	0
Transcriptional regulator LysR family OS=Desulfovibrio ferrophilus OX=241368 GN=DFE_0384 PE=4 SV=1	-2.13751	0.503509	A0A2Z6AV68_9DELT	DFE_0384	0.31	0.2	1	0	0	3	1	0
Ferredoxin OS=Desulfovibrio ferrophilus OX=241368 GN=DFE_0420 PE=4 SV=1	-0.60283	0.194116	A0A2Z6AVD7_9DELT	DFE_0420	0.64	0.7	1	0	1	0	1	2
Single-stranded-DNA-specific exonuclease RecJ OS=Desulfovibrio ferrophilus OX=241368 GN=DFE_0423 PE=4 SV=1	-0.421757	0.240518	A0A2Z6AV78_9DELT	DFE_0423	0.57	0.7	1	3	2	1	4	3
Putative regulatory protein DFE_0428 OS=Desulfovibrio ferrophilus OX=241368 GN=DFE_0428 PE=3 SV=1	0.654829	0.192808	A0A2Z6AV95_9DELT	DFE_0428	0.64	1.6	1	0	2	0	1	1
RNA modification enzyme, MiaB family OS=Desulfovibrio ferrophilus OX=241368 GN=DFE_0430 PE=4 SV=1	0.392667	0.145469	A0A2Z6AVE9_9DELT	DFE_0430	0.72	1.3	1	3	1	3	1	0
dTDP-4-dehydrorhamnose reductase OS=Desulfovibrio ferrophilus OX=241368 GN=DFE_0439 PE=3 SV=1	-0.903918	0.333097	A0A2Z6AVF0_9DELT	DFE_0439	0.46	0.5	1	0	1	2	2	0
Cytochrome C family protein OS=Desulfovibrio ferrophilus OX=241368 GN=DFE_0461 PE=4 SV=1	-1.30014	0.546761	A0A2Z6AVC8_9DELT	DFE_0461	0.28	0.4	1	0	1	1	1	3
RING finger protein nhl-1 OS=Desulfovibrio ferrophilus OX=241368 GN=DFE_0463 PE=4 SV=1	-1.42167	0.503201	A0A2Z6AVB7_9DELT	DFE_0463	0.31	0.4	1	1	0	3	0	2
TRAP transporter solute receptor, TAXI family OS=Desulfovibrio ferrophilus OX=241368 GN=DFE_0471 PE=4 SV=1	-2.30824	2.47582	A0A2Z6AVD8_9DELT	DFE_0471	0.0033	0.2	1	1	1	5	6	4
Outer membrane efflux protein OS=Desulfovibrio ferrophilus OX=241368 GN=DFE_0473 PE=4 SV=1	-2.57572	0.851422	A0A2Z6AVC7_9DELT	DFE_0473	0.14	0.2	1	0	0	1	3	1
RNP-1 like RNA-binding protein OS=Desulfovibrio ferrophilus OX=241368 GN=DFE_0482 PE=4 SV=1	1.14759	0.285331	A0A2Z6AVG3_9DELT	DFE_0482	0.52	2.2	1	4	0	0	1	1
DNA protecting protein DprA OS=Desulfovibrio ferrophilus OX=241368 GN=DFE_0495 PE=4 SV=1	-1.15867	0.599242	A0A2Z6AVG1_9DELT	DFE_0495	0.25	0.4	1	2	0	1	3	2
Exodeoxyribonuclease V OS=Desulfovibrio ferrophilus OX=241368 GN=DFE_0501 PE=4 SV=1	0.334604	0.197278	A0A2Z6AVG6_9DELT	DFE_0501	0.63	1.3	1	3	1	2	1	1
Beta-N-acetylhexosaminidase OS=Desulfovibrio ferrophilus OX=241368 GN=DFE_0506 PE=4 SV=1	-0.270318	0.109166	A0A2Z6AVF9_9DELT	DFE_0506	0.78	0.8	1	1	4	2	4	2
Protein serine/threonine phosphatase OS=Desulfovibrio ferrophilus OX=241368 GN=DFE_0512 PE=4 SV=1	1.37878	0.360701	A0A2Z6AVJ3_9DELT	DFE_0512	0.44	2.6	1	2	0	0	0	1
Hemerythrin domain-containing protein OS=Desulfovibrio ferrophilus OX=241368 GN=DFE_0513 PE=4 SV=1	-0.169442	0.116948	A0A2Z6AVG4_9DELT	DFE_0513	0.76	0.9	1	2	2	3	2	1
Zn_dep_PLPC domain-containing protein OS=Desulfovibrio ferrophilus OX=241368 GN=DFE_0515 PE=4 SV=1	-0.417309	0.366438	A0A2Z6AVI0_9DELT	DFE_0515	0.43	0.7	1	1	1	1	2	1
TPR_REGION domain-containing protein OS=Desulfovibrio ferrophilus OX=241368 GN=DFE_0537 PE=4 SV=1	-0.29829	0.103221	A0A2Z6AVM0_9DELT	DFE_0537	0.79	0.8	1	1	3	4	3	0
Alpha-1,6-glucosidase, pullulanase-type OS=Desulfovibrio ferrophilus OX=241368 GN=DFE_0539 PE=4 SV=1	0.333253	0.149082	A0A2Z6AVR4_9DELT	DFE_0539	0.71	1.3	1	2	1	0	1	2
Uncharacterized protein OS=Desulfovibrio ferrophilus OX=241368 GN=DFE_0563 PE=4 SV=1	0.502445	0.330256	A0A2Z6AVL2_9DELT	DFE_0563	0.47	1.4	1	1	2	1	1	1
Transcriptional regulator, TetR family OS=Desulfovibrio ferrophilus OX=241368 GN=DFE_0567 PE=4 SV=1	-1.28737	0.211873	A0A2Z6AVQ1_9DELT	DFE_0567	0.61	0.4	1	0	0	0	2	0
Multi-copper polyphenol oxidoreductase, laccase OS=Desulfovibrio ferrophilus OX=241368 GN=DFE_0584 PE=4 SV=1	-0.367609	0.457065	A0A2Z6AVS0_9DELT	DFE_0584	0.35	0.8	1	1	1	2	1	1
Phosphoesterase, Icc protein-like protein OS=Desulfovibrio ferrophilus OX=241368 GN=DFE_0586 PE=4 SV=1	-0.731656	0.635037	A0A2Z6AVN6_9DELT	DFE_0586	0.23	0.6	1	1	2	2	2	3
Major facilitator superfamily MFS_1 OS=Desulfovibrio ferrophilus OX=241368 GN=DFE_0611 PE=4 SV=1	0.390545	0.122008	A0A2Z6AVS2_9DELT	DFE_0611	0.76	1.3	1	2	0	0	1	1
OmpA/MotB domain protein OS=Desulfovibrio ferrophilus OX=241368 GN=DFE_0612 PE=4 SV=1	-0.980866	0.390204	A0A2Z6AVU2_9DELT	DFE_0612	0.41	0.5	1	1	2	0	4	4
Formate dehydrogenase subunit FdhD OS=Desulfovibrio ferrophilus OX=241368 GN=DFE_0634 PE=4 SV=1	-1.28737	0.211873	A0A2Z6AVW8_9DELT	DFE_0634	0.61	0.4	1	0	0	0	2	0
Formate dehydrogenase accessory protein OS=Desulfovibrio ferrophilus OX=241368 GN=DFE_0635 PE=3 SV=1	0.157856	0.0455115	A0A2Z6AVV4_9DELT	DFE_0635	0.9	1.1	1	0	3	1	1	2
Sulfate transporter OS=Desulfovibrio ferrophilus OX=241368 GN=DFE_0651 PE=4 SV=1	1.60589	0.418954	A0A2Z6AVW1_9DELT	DFE_0651	0.38	3	1	2	0	1	0	0
Uncharacterized protein OS=Desulfovibrio ferrophilus OX=241368 GN=DFE_0664 PE=4 SV=1	-1.74073	0.950088	A0A2Z6AVZ8_9DELT	DFE_0664	0.11	0.3	1	1	0	2	1	3
Glutaminyl-peptide cyclotransferase OS=Desulfovibrio ferrophilus OX=241368 GN=DFE_0687 PE=4 SV=1	-0.76428	0.503883	A0A2Z6AW44_9DELT	DFE_0687	0.31	0.6	1	2	1	4	2	1
Uncharacterized protein OS=Desulfovibrio ferrophilus OX=241368 GN=DFE_0689 PE=4 SV=1	1.23504	0.376212	A0A2Z6AW45_9DELT	DFE_0689	0.42	2.4	1	1	4	2	1	0
FlgO domain-containing protein OS=Desulfovibrio ferrophilus OX=241368 GN=DFE_0690 PE=4 SV=1	-1.00548	0.618106	A0A2Z6AW61_9DELT	DFE_0690	0.24	0.5	1	2	1	3	1	4
Signal peptide peptidase SppA, 36K type OS=Desulfovibrio ferrophilus OX=241368 GN=DFE_0691 PE=4 SV=1	-1.82415	0.461835	A0A2Z6AVZ7_9DELT	DFE_0691	0.35	0.3	1	0	0	1	0	2
Iron-sulfur cluster carrier protein OS=Desulfovibrio ferrophilus OX=241368 GN=DFE_0693 PE=3 SV=1	-0.126145	0.0523154	A0A2Z6AVY6_9DELT	DFE_0693	0.89	0.9	1	2	0	1	1	1
Cobyrinic acid ac-diamide synthase OS=Desulfovibrio ferrophilus OX=241368 GN=DFE_0695 PE=4 SV=1	1.03099	0.346784	A0A2Z6AW13_9DELT	DFE_0695	0.45	2	1	1	2	0	2	0
Phenylacetate-coenzyme A ligase OS=Desulfovibrio ferrophilus OX=241368 GN=DFE_0709 PE=4 SV=1	2.89107	0.637609	A0A2Z6AW66_9DELT	DFE_0709	0.23	7.4	1	1	4	1	0	0
Appr-1-p processing domain protein OS=Desulfovibrio ferrophilus OX=241368 GN=DFE_0717 PE=4 SV=1	0.392666	0.145469	A0A2Z6AW74_9DELT	DFE_0717	0.72	1.3	1	3	1	3	1	0
CarD family transcriptional regulator OS=Desulfovibrio ferrophilus OX=241368 GN=DFE_0720 PE=4 SV=1	-1.46202	1.12801	A0A2Z6AW90_9DELT	DFE_0720	0.074	0.4	1	1	0	2	1	2
Periplasmic serine endoprotease DegP-like OS=Desulfovibrio ferrophilus OX=241368 GN=DFE_0725 PE=3 SV=1	0.605895	0.143107	A0A2Z6AW53_9DELT	DFE_0725	0.72	1.5	1	2	0	2	0	0
Uncharacterized protein OS=Desulfovibrio ferrophilus OX=241368 GN=DFE_0728 PE=4 SV=1	1.49214	0.480556	A0A2Z6AW35_9DELT	DFE_0728	0.33	2.8	1	2	5	0	1	2
Cell wall hydrolase/autolysin OS=Desulfovibrio ferrophilus OX=241368 GN=DFE_0735 PE=4 SV=1	-1.54505	0.983041	A0A2Z6AW60_9DELT	DFE_0735	0.1	0.3	1	3	0	5	4	2
Tetratricopeptide TPR_2 repeat protein OS=Desulfovibrio ferrophilus OX=241368 GN=DFE_0736 PE=4 SV=1	-0.0238935	0.0152889	A0A2Z6AW42_9DELT	DFE_0736	0.97	1	1	2	1	1	2	1
HAD family hydrolase OS=Desulfovibrio ferrophilus OX=241368 GN=DFE_0744 PE=4 SV=1	0.405456	0.451447	A0A2Z6AW75_9DELT	DFE_0744	0.35	1.3	1	2	1	1	1	1
DivIVA domain-containing protein OS=Desulfovibrio ferrophilus OX=241368 GN=DFE_0746 PE=4 SV=1	-1.1099	0.410957	A0A2Z6AW51_9DELT	DFE_0746	0.39	0.5	1	1	0	2	2	0
4Fe-4S ferredoxin OS=Desulfovibrio ferrophilus OX=241368 GN=DFE_0756 PE=4 SV=1	-0.267069	0.116653	A0A2Z6AW62_9DELT	DFE_0756	0.76	0.8	1	1	2	1	1	3
Leucyl aminopeptidase OS=Desulfovibrio ferrophilus OX=241368 GN=DFE_0767 PE=4 SV=1	-2.85247	1.1642	A0A2Z6AWC8_9DELT	DFE_0767	0.069	0.1	1	0	0	1	2	3
Sugar-binding protein OS=Desulfovibrio ferrophilus OX=241368 GN=DFE_0782 PE=4 SV=1	-1.73991	0.485618	A0A2Z6AW99_9DELT	DFE_0782	0.33	0.3	1	0	0	2	1	0
Lactamase_B domain-containing protein OS=Desulfovibrio ferrophilus OX=241368 GN=DFE_0793 PE=4 SV=1	-2.24527	1.07215	A0A2Z6AWA0_9DELT	DFE_0793	0.085	0.2	1	0	0	1	2	1
Transcriptional regulator, TetR family OS=Desulfovibrio ferrophilus OX=241368 GN=DFE_0794 PE=4 SV=1	-0.609455	0.210038	A0A2Z6AWC9_9DELT	DFE_0794	0.62	0.7	1	2	0	0	2	2
Periplasmic component of amino acid ABC-type transporter/signal transduction system OS=Desulfovibrio ferrophilus OX=241368 GN=DFE_0807 PE=4 SV=1	10	0.698821	A0A2Z6AWH4_9DELT	DFE_0807	0.2	INF	1	0	2	0	0	0
Transcriptional regulator, LysR family OS=Desulfovibrio ferrophilus OX=241368 GN=DFE_0809 PE=3 SV=1	-0.196756	0.11317	A0A2Z6AWG3_9DELT	DFE_0809	0.77	0.9	1	6	3	6	3	3
Uncharacterized protein OS=Desulfovibrio ferrophilus OX=241368 GN=DFE_0813 PE=4 SV=1	10	1.68109	A0A2Z6AWB7_9DELT	DFE_0813	0.021	INF	1	2	2	0	0	0
SET domain-containing protein OS=Desulfovibrio ferrophilus OX=241368 GN=DFE_0818 PE=4 SV=1	-1.29529	0.870191	A0A2Z6AWB8_9DELT	DFE_0818	0.13	0.4	1	0	1	1	2	2
Phosphoribosylformylglycinamidine synthase OS=Desulfovibrio ferrophilus OX=241368 GN=DFE_0840 PE=4 SV=1	-0.851402	0.500289	A0A2Z6AWK7_9DELT	DFE_0840	0.32	0.6	1	3	1	4	1	4
Uncharacterized protein OS=Desulfovibrio ferrophilus OX=241368 GN=DFE_0844 PE=4 SV=1	-2.49584	0.993364	A0A2Z6AWH6_9DELT	DFE_0844	0.1	0.2	1	0	0	3	1	1
Sulfate-transporting ATPase OS=Desulfovibrio ferrophilus OX=241368 GN=DFE_0846 PE=4 SV=1	-1.05819	0.314449	A0A2Z6AWF0_9DELT	DFE_0846	0.48	0.5	1	1	0	3	1	0
RNA polymerase sigma-54 factor OS=Desulfovibrio ferrophilus OX=241368 GN=DFE_0847 PE=3 SV=1	-1.54803	1.88647	A0A2Z6AWK8_9DELT	DFE_0847	0.013	0.3	1	1	1	4	3	2
Uncharacterized protein OS=Desulfovibrio ferrophilus OX=241368 GN=DFE_0859 PE=4 SV=1	-0.133991	0.0442236	A0A2Z6AWK9_9DELT	DFE_0859	0.9	0.9	1	3	0	1	1	2
Aspartokinase OS=Desulfovibrio ferrophilus OX=241368 GN=DFE_0881 PE=3 SV=1	0.192804	0.0568626	A0A2Z6AWH5_9DELT	DFE_0881	0.88	1.1	1	5	1	2	4	0
TrkA-N domain protein OS=Desulfovibrio ferrophilus OX=241368 GN=DFE_0901 PE=4 SV=1	-1.74858	0.490035	A0A2Z6AWJ6_9DELT	DFE_0901	0.32	0.3	1	0	0	2	0	1
AAA ATPase central domain protein OS=Desulfovibrio ferrophilus OX=241368 GN=DFE_0913 PE=4 SV=1	-0.171342	0.0556796	A0A2Z6AWL4_9DELT	DFE_0913	0.88	0.9	1	0	3	1	2	2
Aminomethyltransferase OS=Desulfovibrio ferrophilus OX=241368 GN=DFE_0916 PE=3 SV=1	-0.846557	0.510261	A0A2Z6AWL2_9DELT	DFE_0916	0.31	0.6	1	2	0	2	2	1
Putative GAF sensor protein OS=Desulfovibrio ferrophilus OX=241368 GN=DFE_0918 PE=4 SV=1	10	0.769216	A0A2Z6AWL9_9DELT	DFE_0918	0.17	INF	1	2	0	0	0	0
Uncharacterized protein OS=Desulfovibrio ferrophilus OX=241368 GN=DFE_0926 PE=4 SV=1	-2.29331	0.50557	A0A2Z6AWM5_9DELT	DFE_0926	0.31	0.2	1	0	0	0	3	1
Polynucleotide adenylyltransferase region OS=Desulfovibrio ferrophilus OX=241368 GN=DFE_0958 PE=3 SV=1	-0.500872	0.442954	A0A2Z6AWR0_9DELT	DFE_0958	0.36	0.7	1	4	2	3	4	3
Uncharacterized protein OS=Desulfovibrio ferrophilus OX=241368 GN=DFE_1001 PE=4 SV=1	-1.41731	1.06007	A0A2Z6AWU7_9DELT	DFE_1001	0.087	0.4	1	1	1	2	4	2
Uncharacterized protein OS=Desulfovibrio ferrophilus OX=241368 GN=DFE_1003 PE=4 SV=1	0.70719	0.401549	A0A2Z6AWV2_9DELT	DFE_1003	0.4	1.6	1	4	4	3	2	1
Cobalamin synthesis protein P47K OS=Desulfovibrio ferrophilus OX=241368 GN=DFE_1006 PE=4 SV=1	-0.546546	0.453572	A0A2Z6AWV0_9DELT	DFE_1006	0.35	0.7	1	5	6	7	6	6
Sirohydrochlorin cobaltochelatase OS=Desulfovibrio ferrophilus OX=241368 GN=DFE_1022 PE=3 SV=1	-0.728328	0.229341	A0A2Z6AX22_9DELT	DFE_1022	0.59	0.6	1	1	0	1	2	0
Putative chemotaxis phosphatase, CheZ OS=Desulfovibrio ferrophilus OX=241368 GN=DFE_1029 PE=4 SV=1	-1.29042	0.553356	A0A2Z6AX20_9DELT	DFE_1029	0.28	0.4	1	0	1	1	3	1
Magnesium transporter MgtE OS=Desulfovibrio ferrophilus OX=241368 GN=DFE_1031 PE=3 SV=1	-2.19557	1.25583	A0A2Z6AWX7_9DELT	DFE_1031	0.055	0.2	1	0	0	2	1	1
Nicotinate-nucleotide pyrophosphorylase OS=Desulfovibrio ferrophilus OX=241368 GN=DFE_1032 PE=3 SV=1	1.61495	0.739052	A0A2Z6AX28_9DELT	DFE_1032	0.18	3.1	1	2	3	0	1	1
Electron transfer flavoprotein subunit alpha/beta OS=Desulfovibrio ferrophilus OX=241368 GN=DFE_1053 PE=4 SV=1	-1.0129	0.92294	A0A2Z6AX01_9DELT	DFE_1053	0.12	0.5	1	4	1	5	4	3
CBS domain containing membrane protein OS=Desulfovibrio ferrophilus OX=241368 GN=DFE_1086 PE=4 SV=1	0.654829	0.192808	A0A2Z6AX29_9DELT	DFE_1086	0.64	1.6	1	0	2	0	1	1
Uncharacterized protein OS=Desulfovibrio ferrophilus OX=241368 GN=DFE_1100 PE=4 SV=1	-1.15981	0.310219	A0A2Z6AXE9_9DELT	DFE_1100	0.49	0.4	1	1	0	1	3	0
Putative GTP cyclohydrolase 1 type 2 OS=Desulfovibrio ferrophilus OX=241368 GN=DFE_1107 PE=4 SV=1	-2.18921	0.641461	A0A2Z6AXB0_9DELT	DFE_1107	0.23	0.2	1	0	0	2	2	0
Phosphoglycerate dehydrogenase OS=Desulfovibrio ferrophilus OX=241368 GN=DFE_1118 PE=3 SV=1	-1.214	0.339548	A0A2Z6AX66_9DELT	DFE_1118	0.46	0.4	1	1	0	0	3	1
Glycosyl transferase group 1 OS=Desulfovibrio ferrophilus OX=241368 GN=DFE_1120 PE=4 SV=1	-1.95998	1.14389	A0A2Z6AXH2_9DELT	DFE_1120	0.072	0.3	1	0	1	2	4	2
Homocysteine S-methyltransferase OS=Desulfovibrio ferrophilus OX=241368 GN=DFE_1142 PE=4 SV=1	-0.22758	0.086287	A0A2Z6AXD0_9DELT	DFE_1142	0.82	0.9	1	3	8	7	2	7
Uncharacterized protein OS=Desulfovibrio ferrophilus OX=241368 GN=DFE_1147 PE=4 SV=1	0.12991	0.0339334	A0A2Z6AXF1_9DELT	DFE_1147	0.92	1.1	1	0	2	1	0	2
FlgN family protein OS=Desulfovibrio ferrophilus OX=241368 GN=DFE_1182 PE=4 SV=1	0.283404	0.10134	A0A2Z6AXH0_9DELT	DFE_1182	0.79	1.2	1	4	1	3	0	2
Putative nickel-responsive regulator OS=Desulfovibrio ferrophilus OX=241368 GN=DFE_1205 PE=3 SV=1	1.70122	0.539629	A0A2Z6AXG8_9DELT	DFE_1205	0.29	3.3	1	5	1	0	1	1
Uncharacterized protein OS=Desulfovibrio ferrophilus OX=241368 GN=DFE_1206 PE=4 SV=1	-2.19557	1.25583	A0A2Z6AXE7_9DELT	DFE_1206	0.055	0.2	1	0	0	2	1	1
DoxX family protein OS=Desulfovibrio ferrophilus OX=241368 GN=DFE_1208 PE=4 SV=1	-0.522349	0.161458	A0A2Z6AXF4_9DELT	DFE_1208	0.69	0.7	1	0	1	1	2	0
Uncharacterized protein OS=Desulfovibrio ferrophilus OX=241368 GN=DFE_1231 PE=4 SV=1	1.0358	0.399025	A0A2Z6AXH7_9DELT	DFE_1231	0.4	2.1	1	4	1	2	0	1
Type IV pilus assembly PilZ OS=Desulfovibrio ferrophilus OX=241368 GN=DFE_1232 PE=4 SV=1	-1.15741	1.38624	A0A2Z6AXM4_9DELT	DFE_1232	0.041	0.4	1	2	1	4	2	3
DUF4340 domain-containing protein OS=Desulfovibrio ferrophilus OX=241368 GN=DFE_1241 PE=4 SV=1	-1.5227	0.869701	A0A2Z6AXI6_9DELT	DFE_1241	0.13	0.3	1	1	1	5	3	1
Response regulator receiver protein OS=Desulfovibrio ferrophilus OX=241368 GN=DFE_1250 PE=4 SV=1	-0.517772	0.17506	A0A2Z6AXV3_9DELT	DFE_1250	0.67	0.7	1	0	4	1	4	3
Uncharacterized protein OS=Desulfovibrio ferrophilus OX=241368 GN=DFE_1254 PE=4 SV=1	0.00551268	0.00185779	A0A2Z6AXP1_9DELT	DFE_1254	1	1	1	7	4	2	2	8
Hydrogenase maturation factor OS=Desulfovibrio ferrophilus OX=241368 GN=DFE_1264 PE=3 SV=1	2.3216	1.11874	A0A2Z6AXQ1_9DELT	DFE_1264	0.076	5	1	2	2	0	1	0
3-deoxy-D-manno-octulosonic acid transferase OS=Desulfovibrio ferrophilus OX=241368 GN=DFE_1267 PE=3 SV=1	-0.708371	0.917371	A0A2Z6AXR7_9DELT	DFE_1267	0.12	0.6	1	1	1	2	2	1
PAS modulated sigma54 specific transcriptional regulator, Fis family OS=Desulfovibrio ferrophilus OX=241368 GN=DFE_1283 PE=4 SV=1	0.270162	0.183245	A0A2Z6AXN9_9DELT	DFE_1283	0.66	1.2	1	3	2	1	2	2
Additional component of nickel ABC transport system OS=Desulfovibrio ferrophilus OX=241368 GN=DFE_1300 PE=4 SV=1	-0.331085	0.191222	A0A2Z6AY03_9DELT	DFE_1300	0.64	0.8	1	2	3	2	4	2
Carbamate kinase OS=Desulfovibrio ferrophilus OX=241368 GN=DFE_1339 PE=3 SV=1	-1.08388	0.181929	A0A2Z6AXY6_9DELT	DFE_1339	0.66	0.5	1	0	0	2	0	0
Solute-binding periplasmic protein OS=Desulfovibrio ferrophilus OX=241368 GN=DFE_1346 PE=4 SV=1	-0.219223	0.135448	A0A2Z6AXT1_9DELT	DFE_1346	0.73	0.9	1	5	3	5	4	2
Type IV pilus assembly PilZ OS=Desulfovibrio ferrophilus OX=241368 GN=DFE_1376 PE=4 SV=1	1.64885	0.942327	A0A2Z6AXW0_9DELT	DFE_1376	0.11	3.1	1	3	2	1	0	1
Uncharacterized protein OS=Desulfovibrio ferrophilus OX=241368 GN=DFE_1382 PE=4 SV=1	-0.279607	0.117539	A0A2Z6AY13_9DELT	DFE_1382	0.76	0.8	1	2	1	3	0	2
Type II and III secretion system protein OS=Desulfovibrio ferrophilus OX=241368 GN=DFE_1395 PE=3 SV=1	1.05054	0.50496	A0A2Z6AY04_9DELT	DFE_1395	0.31	2.1	1	9	6	2	4	2
von Willebrand factor A OS=Desulfovibrio ferrophilus OX=241368 GN=DFE_1403 PE=4 SV=1	-2.57083	0.469384	A0A2Z6AY12_9DELT	DFE_1403	0.34	0.2	1	0	0	1	4	0
GCN5-related N-acetyltransferase OS=Desulfovibrio ferrophilus OX=241368 GN=DFE_1410 PE=4 SV=1	-0.0256968	0.00514359	A0A2Z6AYA5_9DELT	DFE_1410	0.99	1	1	0	1	0	0	2
TRAP-type transporter, 4TM/12TM fusion protein permease OS=Desulfovibrio ferrophilus OX=241368 GN=DFE_1416 PE=4 SV=1	0.487875	0.153501	A0A2Z6AY01_9DELT	DFE_1416	0.7	1.4	1	2	0	1	0	1
Uncharacterized protein OS=Desulfovibrio ferrophilus OX=241368 GN=DFE_1424 PE=4 SV=1	-0.508702	0.252634	A0A2Z6AY88_9DELT	DFE_1424	0.56	0.7	1	1	3	4	3	1
Response regulator receiver protein OS=Desulfovibrio ferrophilus OX=241368 GN=DFE_1436 PE=4 SV=1	-0.966092	0.554708	A0A2Z6AY18_9DELT	DFE_1436	0.28	0.5	1	0	1	1	1	2
ATPase/histidine kinase/DNA gyrase B/HSP90 domain protein OS=Desulfovibrio ferrophilus OX=241368 GN=DFE_1437 PE=4 SV=1	-0.164876	0.0890352	A0A2Z6AY95_9DELT	DFE_1437	0.81	0.9	1	5	2	3	2	4
Regulatory protein MarR OS=Desulfovibrio ferrophilus OX=241368 GN=DFE_1440 PE=4 SV=1	-0.547383	0.476917	A0A2Z6AYD1_9DELT	DFE_1440	0.33	0.7	1	3	2	3	4	2
Putative nima-interacting protein OS=Desulfovibrio ferrophilus OX=241368 GN=DFE_1443 PE=4 SV=1	0.390544	0.122008	A0A2Z6AY49_9DELT	DFE_1443	0.76	1.3	1	2	0	0	1	1
Phosphoglycerate mutase OS=Desulfovibrio ferrophilus OX=241368 GN=DFE_1456 PE=4 SV=1	2.94938	0.449341	A0A2Z6AY37_9DELT	DFE_1456	0.36	7.7	1	0	5	1	0	0
Cytochrome c553 OS=Desulfovibrio ferrophilus OX=241368 GN=DFE_1465 PE=4 SV=1	-0.00456544	0.000921248	A0A2Z6AY60_9DELT	DFE_1465	1	1	1	1	0	2	0	0
Uncharacterized protein OS=Desulfovibrio ferrophilus OX=241368 GN=DFE_1481 PE=4 SV=1	-1.89595	0.284836	A0A2Z6AY71_9DELT	DFE_1481	0.52	0.3	1	0	0	0	0	3
Nitrogenase OS=Desulfovibrio ferrophilus OX=241368 GN=DFE_1483 PE=3 SV=1	0.873747	0.374646	A0A2Z6AY90_9DELT	DFE_1483	0.42	1.8	1	3	3	1	3	0
Nitrogenase protein alpha chain OS=Desulfovibrio ferrophilus OX=241368 GN=DFE_1489 PE=3 SV=1	-0.0453921	0.0136337	A0A2Z6AYH0_9DELT	DFE_1489	0.97	1	1	6	5	11	2	1
TOBE domain protein OS=Desulfovibrio ferrophilus OX=241368 GN=DFE_1495 PE=4 SV=1	10	0.66235	A0A2Z6AY86_9DELT	DFE_1495	0.22	INF	1	3	0	0	0	0
Type I secretion target repeat protein OS=Desulfovibrio ferrophilus OX=241368 GN=DFE_1505 PE=4 SV=1	0.384684	0.101394	A0A2Z6AY98_9DELT	DFE_1505	0.79	1.3	1	1	4	1	0	4
RNA polymerase sigma factor OS=Desulfovibrio ferrophilus OX=241368 GN=DFE_1507 PE=3 SV=1	-1.73991	0.485618	A0A2Z6AYG9_9DELT	DFE_1507	0.33	0.3	1	0	0	2	1	0
Methionine transporter from the Na+/H+ antiporter superfamily OS=Desulfovibrio ferrophilus OX=241368 GN=DFE_1521 PE=4 SV=1	1.10216	0.611152	A0A2Z6AYB0_9DELT	DFE_1521	0.24	2.1	1	3	2	2	0	1
DegT/DnrJ/EryC1/StrS aminotransferase OS=Desulfovibrio ferrophilus OX=241368 GN=DFE_1522 PE=3 SV=1	0.0194765	0.00803247	A0A2Z6AYF1_9DELT	DFE_1522	0.98	1	1	2	1	2	0	2
ABC-type uncharacterized transport system, periplasmic component OS=Desulfovibrio ferrophilus OX=241368 GN=DFE_1525 PE=4 SV=1	-1.28898	0.523035	A0A2Z6AYB4_9DELT	DFE_1525	0.3	0.4	1	3	0	3	1	5
Predicted methionyl-tRNA formyltransferase OS=Desulfovibrio ferrophilus OX=241368 GN=DFE_1526 PE=4 SV=1	-1.26634	0.430605	A0A2Z6AYB6_9DELT	DFE_1526	0.37	0.4	1	2	0	5	1	1
Autotransporter beta-domain protein OS=Desulfovibrio ferrophilus OX=241368 GN=DFE_1532 PE=4 SV=1	10	1.90937	A0A2Z6AYG2_9DELT	DFE_1532	0.012	INF	1	2	1	0	0	0
Methylenetetrahydrofolate reductase OS=Desulfovibrio ferrophilus OX=241368 GN=DFE_1543 PE=3 SV=1	10	0.769216	A0A2Z6AYE3_9DELT	DFE_1543	0.17	INF	1	2	0	0	0	0
PBPb domain-containing protein OS=Desulfovibrio ferrophilus OX=241368 GN=DFE_1545 PE=4 SV=1	0.386077	0.143191	A0A2Z6AYD4_9DELT	DFE_1545	0.72	1.3	1	3	1	3	0	1
Uncharacterized protein OS=Desulfovibrio ferrophilus OX=241368 GN=DFE_1564 PE=4 SV=1	-0.846557	0.510261	A0A2Z6AYL5_9DELT	DFE_1564	0.31	0.6	1	2	0	2	2	1
Uncharacterized protein OS=Desulfovibrio ferrophilus OX=241368 GN=DFE_1583 PE=4 SV=1	-0.134375	0.0368712	A0A2Z6AYI4_9DELT	DFE_1583	0.92	0.9	1	2	0	1	0	2
FAD-dependent pyridine nucleotide-disulfide oxidoreductase OS=Desulfovibrio ferrophilus OX=241368 GN=DFE_1602 PE=3 SV=1	-1.62241	1.56792	A0A2Z6AYM7_9DELT	DFE_1602	0.027	0.3	1	3	1	4	5	6
Tol-Pal system beta propeller repeat protein TolB OS=Desulfovibrio ferrophilus OX=241368 GN=DFE_1609 PE=4 SV=1	-1.85719	2.83419	A0A2Z6AYT8_9DELT	DFE_1609	0.0015	0.3	1	1	1	4	3	4
Putative lipoprotein OS=Desulfovibrio ferrophilus OX=241368 GN=DFE_1629 PE=4 SV=1	-2.80764	0.61914	A0A2Z6AYV6_9DELT	DFE_1629	0.24	0.1	1	0	0	2	4	0
ABC transporter OS=Desulfovibrio ferrophilus OX=241368 GN=DFE_1635 PE=4 SV=1	-0.959976	0.561223	A0A2Z6AYM3_9DELT	DFE_1635	0.27	0.5	1	0	1	1	2	1
Uncharacterized protein OS=Desulfovibrio ferrophilus OX=241368 GN=DFE_1643 PE=4 SV=1	-0.00207991	0.000416057	A0A2Z6AYP8_9DELT	DFE_1643	1	1	1	0	1	0	2	0
DUF218 domain-containing protein OS=Desulfovibrio ferrophilus OX=241368 GN=DFE_1657 PE=4 SV=1	-1.82415	0.461835	A0A2Z6AYW6_9DELT	DFE_1657	0.35	0.3	1	0	0	1	0	2
ABC-type transporter, periplasmic subunit family 3 OS=Desulfovibrio ferrophilus OX=241368 GN=DFE_1663 PE=4 SV=1	-0.527209	0.20704	A0A2Z6AYR7_9DELT	DFE_1663	0.62	0.7	1	2	1	4	0	2
Peptidase M50 OS=Desulfovibrio ferrophilus OX=241368 GN=DFE_1675 PE=4 SV=1	-1.82415	0.461835	A0A2Z6AYQ9_9DELT	DFE_1675	0.35	0.3	1	0	0	1	0	2
DNA internalization-related competence protein ComEC/Rec2 OS=Desulfovibrio ferrophilus OX=241368 GN=DFE_1678 PE=4 SV=1	0.749061	0.286472	A0A2Z6AYR4_9DELT	DFE_1678	0.52	1.7	1	5	1	1	1	2
M18 family aminopeptidase OS=Desulfovibrio ferrophilus OX=241368 GN=DFE_1690 PE=3 SV=1	0.309413	0.22468	A0A2Z6AZ32_9DELT	DFE_1690	0.6	1.2	1	3	2	2	1	2
Metal-dependent hydrolase, beta-lactamase superfamily III OS=Desulfovibrio ferrophilus OX=241368 GN=DFE_1693 PE=4 SV=1	-1.08864	0.63811	A0A2Z6AYU5_9DELT	DFE_1693	0.23	0.5	1	2	0	3	2	1
Uncharacterized protein OS=Desulfovibrio ferrophilus OX=241368 GN=DFE_1735 PE=4 SV=1	-0.793021	0.151553	A0A2Z6AYW5_9DELT	DFE_1735	0.71	0.6	1	1	0	0	3	0
YeeE/YedE OS=Desulfovibrio ferrophilus OX=241368 GN=DFE_1752 PE=4 SV=1	-0.126145	0.0523155	A0A2Z6AZ38_9DELT	DFE_1752	0.89	0.9	1	2	0	1	1	1
UPF0033 domain-containing protein OS=Desulfovibrio ferrophilus OX=241368 GN=DFE_1753 PE=3 SV=1	0.309744	0.148107	A0A2Z6AZ03_9DELT	DFE_1753	0.71	1.2	1	2	2	0	2	2
MULTIHEME_CYTC domain-containing protein OS=Desulfovibrio ferrophilus OX=241368 GN=DFE_1757 PE=4 SV=1	0.438113	0.177825	A0A2Z6AZ63_9DELT	DFE_1757	0.66	1.4	1	1	2	0	2	1
Uncharacterized protein OS=Desulfovibrio ferrophilus OX=241368 GN=DFE_1764 PE=4 SV=1	-0.417309	0.366438	A0A2Z6AZ72_9DELT	DFE_1764	0.43	0.7	1	1	1	1	2	1
Thiamine pyrophosphate TPP-binding domain-containing protein OS=Desulfovibrio ferrophilus OX=241368 GN=DFE_1782 PE=4 SV=1	-0.134375	0.0368712	A0A2Z6AZ69_9DELT	DFE_1782	0.92	0.9	1	2	0	1	0	2
Pyruvate flavodoxin/ferredoxin oxidoreductase domain-containing protein OS=Desulfovibrio ferrophilus OX=241368 GN=DFE_1783 PE=4 SV=1	-0.846557	0.510261	A0A2Z6AZ39_9DELT	DFE_1783	0.31	0.6	1	2	0	2	2	1
IclR family transcriptional regulator OS=Desulfovibrio ferrophilus OX=241368 GN=DFE_1785 PE=4 SV=1	-2.44887	0.498004	A0A2Z6AZ18_9DELT	DFE_1785	0.32	0.2	1	0	0	4	1	0
Uncharacterized protein OS=Desulfovibrio ferrophilus OX=241368 GN=DFE_1792 PE=4 SV=1	2.4734	0.744132	A0A2Z6AZ77_9DELT	DFE_1792	0.18	5.6	1	4	1	0	0	1
Peptidase M23 OS=Desulfovibrio ferrophilus OX=241368 GN=DFE_1812 PE=4 SV=1	0.334458	0.203088	A0A2Z6AZ98_9DELT	DFE_1812	0.63	1.3	1	3	3	3	2	1
Regulatory protein TetR OS=Desulfovibrio ferrophilus OX=241368 GN=DFE_1830 PE=4 SV=1	0.430241	0.172875	A0A2Z6AZH8_9DELT	DFE_1830	0.67	1.3	1	1	2	0	1	2
Intracellular protease/amidase OS=Desulfovibrio ferrophilus OX=241368 GN=DFE_1835 PE=4 SV=1	-1.31099	0.215175	A0A2Z6AZ66_9DELT	DFE_1835	0.61	0.4	1	0	0	0	0	2
Predicted Fe-S oxidoreductases OS=Desulfovibrio ferrophilus OX=241368 GN=DFE_1836 PE=4 SV=1	-1.80094	0.530416	A0A2Z6AZ87_9DELT	DFE_1836	0.29	0.3	1	1	0	0	4	2
Metallo-beta-lactamase family protein OS=Desulfovibrio ferrophilus OX=241368 GN=DFE_1844 PE=4 SV=1	-0.429515	0.135834	A0A2Z6AZF6_9DELT	DFE_1844	0.73	0.7	1	1	1	1	0	3
Radical SAM protein OS=Desulfovibrio ferrophilus OX=241368 GN=DFE_1855 PE=4 SV=1	0.818164	0.228953	A0A2Z6AZ81_9DELT	DFE_1855	0.59	1.8	1	3	0	0	1	1
DUF2179 domain-containing protein OS=Desulfovibrio ferrophilus OX=241368 GN=DFE_1856 PE=4 SV=1	-0.800937	0.264769	A0A2Z6AZA9_9DELT	DFE_1856	0.54	0.6	1	1	0	0	2	1
Inner-membrane translocator OS=Desulfovibrio ferrophilus OX=241368 GN=DFE_1869 PE=3 SV=1	0.540587	0.16952	A0A2Z6AZI5_9DELT	DFE_1869	0.68	1.5	1	1	1	0	2	0
Metal dependent phosphohydrolase OS=Desulfovibrio ferrophilus OX=241368 GN=DFE_1874 PE=4 SV=1	-1.02451	0.717773	A0A2Z6AZI0_9DELT	DFE_1874	0.19	0.5	1	1	1	1	2	3
Uncharacterized protein OS=Desulfovibrio ferrophilus OX=241368 GN=DFE_1932 PE=4 SV=1	0.74408	0.265003	A0A2Z6AZL1_9DELT	DFE_1932	0.54	1.7	1	1	1	2	0	0
Putative domain HDIG-containing protein OS=Desulfovibrio ferrophilus OX=241368 GN=DFE_1947 PE=4 SV=1	-0.463291	0.153781	A0A2Z6AZQ4_9DELT	DFE_1947	0.7	0.7	1	0	1	2	0	1
PilZ domain-containing protein OS=Desulfovibrio ferrophilus OX=241368 GN=DFE_1949 PE=4 SV=1	-0.614469	0.223421	A0A2Z6AZR3_9DELT	DFE_1949	0.6	0.7	1	3	2	0	6	3
Rhomboid family protein OS=Desulfovibrio ferrophilus OX=241368 GN=DFE_1956 PE=4 SV=1	-0.134375	0.0368712	A0A2Z6AZK5_9DELT	DFE_1956	0.92	0.9	1	2	0	1	0	2
LprI domain-containing protein OS=Desulfovibrio ferrophilus OX=241368 GN=DFE_1970 PE=4 SV=1	0.309413	0.22468	A0A2Z6AZZ6_9DELT	DFE_1970	0.6	1.2	1	3	2	2	1	2
UPF0371 protein HOLDEFILI_01188 OS=Desulfovibrio ferrophilus OX=241368 GN=DFE_1983 PE=4 SV=1	-1.15741	1.38624	A0A2Z6AZN2_9DELT	DFE_1983	0.041	0.4	1	2	1	4	2	3
Uncharacterized protein OS=Desulfovibrio ferrophilus OX=241368 GN=DFE_1989 PE=4 SV=1	-1.08388	0.181929	A0A2Z6AZU9_9DELT	DFE_1989	0.66	0.5	1	0	0	2	0	0
Sensory box histidine kinase/response regulator OS=Desulfovibrio ferrophilus OX=241368 GN=DFE_2003 PE=4 SV=1	-0.659996	0.167205	A0A2Z6AZQ1_9DELT	DFE_2003	0.68	0.6	1	0	2	0	4	1
Tetratricopeptide repeat protein OS=Desulfovibrio ferrophilus OX=241368 GN=DFE_2011 PE=4 SV=1	0.713238	0.330057	A0A2Z6AZN8_9DELT	DFE_2011	0.47	1.6	1	3	2	3	1	0
Uncharacterized protein OS=Desulfovibrio ferrophilus OX=241368 GN=DFE_2019 PE=4 SV=1	-0.522349	0.161458	A0A2Z6AZY0_9DELT	DFE_2019	0.69	0.7	1	0	1	1	2	0
Uncharacterized protein OS=Desulfovibrio ferrophilus OX=241368 GN=DFE_2021 PE=4 SV=1	0.294509	0.125925	A0A2Z6AZP9_9DELT	DFE_2021	0.75	1.2	1	4	3	4	0	3
Uncharacterized protein OS=Desulfovibrio ferrophilus OX=241368 GN=DFE_2022 PE=4 SV=1	0.502445	0.330256	A0A2Z6AZV5_9DELT	DFE_2022	0.47	1.4	1	1	2	1	1	1
Uncharacterized protein OS=Desulfovibrio ferrophilus OX=241368 GN=DFE_2032 PE=4 SV=1	-2.29923	0.66977	A0A2Z6AZW4_9DELT	DFE_2032	0.21	0.2	1	0	0	0	2	2
Putative terminase small subunit OS=Desulfovibrio ferrophilus OX=241368 GN=DFE_2033 PE=4 SV=1	-0.26212	0.143799	A0A2Z6AZS8_9DELT	DFE_2033	0.72	0.8	1	4	1	2	3	2
Aminotransferase OS=Desulfovibrio ferrophilus OX=241368 GN=DFE_2067 PE=3 SV=1	-0.832441	0.331368	A0A2Z6B017_9DELT	DFE_2067	0.47	0.6	1	2	2	1	6	2
Acyl-ACP thioesterase OS=Desulfovibrio ferrophilus OX=241368 GN=DFE_2070 PE=4 SV=1	0.500563	0.157741	A0A2Z6B078_9DELT	DFE_2070	0.7	1.4	1	2	0	1	1	0
Peptidase M24 OS=Desulfovibrio ferrophilus OX=241368 GN=DFE_2071 PE=4 SV=1	-1.74858	0.490035	A0A2Z6AZV1_9DELT	DFE_2071	0.32	0.3	1	0	0	2	0	1
Uncharacterized protein OS=Desulfovibrio ferrophilus OX=241368 GN=DFE_2077 PE=4 SV=1	-0.910276	0.619268	A0A2Z6B026_9DELT	DFE_2077	0.24	0.5	1	0	1	2	1	1
CBS domain containing membrane protein OS=Desulfovibrio ferrophilus OX=241368 GN=DFE_2085 PE=4 SV=1	-0.793022	0.151553	A0A2Z6AZV6_9DELT	DFE_2085	0.71	0.6	1	1	0	0	3	0
Methyltransferase small OS=Desulfovibrio ferrophilus OX=241368 GN=DFE_2087 PE=3 SV=1	10	1.25861	A0A2Z6B036_9DELT	DFE_2087	0.055	INF	1	3	1	0	0	0
PDZ domain-containing protein OS=Desulfovibrio ferrophilus OX=241368 GN=DFE_2091 PE=4 SV=1	-0.744835	0.233316	A0A2Z6AZX1_9DELT	DFE_2091	0.58	0.6	1	1	0	1	0	2
tRNA (adenine(58)-N(1))-methyltransferase TrmI OS=Desulfovibrio ferrophilus OX=241368 GN=DFE_2099 PE=3 SV=1	1.66669	0.400244	A0A2Z6B054_9DELT	DFE_2099	0.4	3.2	1	0	2	0	1	0
Uncharacterized protein OS=Desulfovibrio ferrophilus OX=241368 GN=DFE_2126 PE=4 SV=1	-0.66927	0.229681	A0A2Z6B022_9DELT	DFE_2126	0.59	0.6	1	1	0	2	0	1
Phosphatidylethanolamine-binding protein OS=Desulfovibrio ferrophilus OX=241368 GN=DFE_2150 PE=4 SV=1	0.578453	0.252309	A0A2Z6B0F8_9DELT	DFE_2150	0.56	1.5	1	1	2	2	1	0
Outer membrane lipoprotein Slp OS=Desulfovibrio ferrophilus OX=241368 GN=DFE_2151 PE=4 SV=1	-1.73247	0.969012	A0A2Z6B030_9DELT	DFE_2151	0.11	0.3	1	1	0	2	3	1
Putative bacteriophage CI repressor helix-turn-helix domain protein OS=Desulfovibrio ferrophilus OX=241368 GN=DFE_2155 PE=4 SV=1	-0.0256968	0.00514357	A0A2Z6B055_9DELT	DFE_2155	0.99	1	1	0	1	0	0	2
DRTGG domain-containing protein OS=Desulfovibrio ferrophilus OX=241368 GN=DFE_2168 PE=4 SV=1	0.213672	0.0634163	A0A2Z6B094_9DELT	DFE_2168	0.86	1.2	1	0	3	2	1	1
OmpA/MotB domain protein OS=Desulfovibrio ferrophilus OX=241368 GN=DFE_2178 PE=4 SV=1	1.2428	0.439554	A0A2Z6B0A7_9DELT	DFE_2178	0.36	2.4	1	3	1	0	2	0
Anti-sigma factor antagonist OS=Desulfovibrio ferrophilus OX=241368 GN=DFE_2181 PE=3 SV=1	0.910386	0.33258	A0A2Z6B057_9DELT	DFE_2181	0.46	1.9	1	2	1	0	0	2
3-oxoacyl-(Acyl-carrier-protein) reductase OS=Desulfovibrio ferrophilus OX=241368 GN=DFE_2188 PE=4 SV=1	0.793054	0.710727	A0A2Z6B0B9_9DELT	DFE_2188	0.19	1.7	1	2	2	1	1	1
Molybdopterin oxidoreductase OS=Desulfovibrio ferrophilus OX=241368 GN=DFE_2191 PE=3 SV=1	0.341815	0.113142	A0A2Z6B064_9DELT	DFE_2191	0.77	1.3	1	2	4	2	0	4
Fructose-1,6-bisphosphate aldolase OS=Desulfovibrio ferrophilus OX=241368 GN=DFE_2194 PE=4 SV=1	-0.783151	0.254132	A0A2Z6B0G2_9DELT	DFE_2194	0.56	0.6	1	1	2	0	5	2
ABC transporter OS=Desulfovibrio ferrophilus OX=241368 GN=DFE_2200 PE=4 SV=1	0.438113	0.177825	A0A2Z6B0K5_9DELT	DFE_2200	0.66	1.4	1	1	2	0	2	1
Polar amino acid ABC transporter, inner membrane subunit OS=Desulfovibrio ferrophilus OX=241368 GN=DFE_2202 PE=3 SV=1	1.64307	0.395248	A0A2Z6B0E7_9DELT	DFE_2202	0.4	3.1	1	0	2	0	0	1
Nitrogen-fixing NifU domain-containing protein OS=Desulfovibrio ferrophilus OX=241368 GN=DFE_2211 PE=4 SV=1	2.29798	1.10755	A0A2Z6B081_9DELT	DFE_2211	0.078	4.9	1	2	2	0	0	1
DrsE domain-containing protein OS=Desulfovibrio ferrophilus OX=241368 GN=DFE_2249 PE=4 SV=1	0.22003	0.0572895	A0A2Z6B0J4_9DELT	DFE_2249	0.88	1.2	1	0	3	2	2	0
Uncharacterized protein OS=Desulfovibrio ferrophilus OX=241368 GN=DFE_2277 PE=4 SV=1	-1.74858	0.490035	A0A2Z6B0K9_9DELT	DFE_2277	0.32	0.3	1	0	0	2	0	1
Methyltransferase type 11 OS=Desulfovibrio ferrophilus OX=241368 GN=DFE_2285 PE=4 SV=1	0.915495	0.253993	A0A2Z6B0I2_9DELT	DFE_2285	0.56	1.9	1	3	0	1	0	1
Putative permease, DMT superfamily OS=Desulfovibrio ferrophilus OX=241368 GN=DFE_2292 PE=4 SV=1	-0.134375	0.0368712	A0A2Z6B0P6_9DELT	DFE_2292	0.92	0.9	1	2	0	1	0	2
Efflux transporter, RND family, MFP subunit OS=Desulfovibrio ferrophilus OX=241368 GN=DFE_2294 PE=3 SV=1	0.0194764	0.00803241	A0A2Z6B0R0_9DELT	DFE_2294	0.98	1	1	2	1	2	0	2
Uncharacterized protein OS=Desulfovibrio ferrophilus OX=241368 GN=DFE_2348 PE=4 SV=1	-0.895658	0.358362	A0A2Z6B0R5_9DELT	DFE_2348	0.44	0.5	1	2	0	1	1	3
Flagellin OS=Desulfovibrio ferrophilus OX=241368 GN=DFE_2355 PE=3 SV=1	-0.967836	0.399782	A0A2Z6B0Q4_9DELT	DFE_2355	0.4	0.5	1	2	1	4	4	0
Diaminopimelate decarboxylase OS=Desulfovibrio ferrophilus OX=241368 GN=DFE_2360 PE=3 SV=1	-0.905383	0.955007	A0A2Z6B106_9DELT	DFE_2360	0.11	0.5	1	1	2	3	2	3
Uncharacterized protein OS=Desulfovibrio ferrophilus OX=241368 GN=DFE_2362 PE=4 SV=1	-1.88025	0.501049	A0A2Z6B0W5_9DELT	DFE_2362	0.32	0.3	1	0	0	0	2	1
ABC transporter substrate binding protein OS=Desulfovibrio ferrophilus OX=241368 GN=DFE_2370 PE=4 SV=1	-0.518208	0.187043	A0A2Z6B116_9DELT	DFE_2370	0.65	0.7	1	1	3	4	0	4
Transcriptional regulator, TraR/DksA family OS=Desulfovibrio ferrophilus OX=241368 GN=DFE_2393 PE=4 SV=1	-1.88025	0.501049	A0A2Z6B0T0_9DELT	DFE_2393	0.32	0.3	1	0	0	0	2	1
Dinitrogenase iron-molybdenum cofactor biosynthesis protein OS=Desulfovibrio ferrophilus OX=241368 GN=DFE_2423 PE=4 SV=1	-0.274465	0.165315	A0A2Z6B0V7_9DELT	DFE_2423	0.68	0.8	1	2	1	3	1	1
Putative methylisocitrate lyase OS=Desulfovibrio ferrophilus OX=241368 GN=DFE_2439 PE=4 SV=1	-2.32432	1.5685	A0A2Z6B134_9DELT	DFE_2439	0.027	0.2	1	1	0	3	2	4
5'-Nucleotidase domain protein OS=Desulfovibrio ferrophilus OX=241368 GN=DFE_2460 PE=3 SV=1	-1.42892	0.44327	A0A2Z6B1B0_9DELT	DFE_2460	0.36	0.4	1	3	0	4	0	6
Sensor histidine kinase OS=Desulfovibrio ferrophilus OX=241368 GN=DFE_2462 PE=4 SV=1	-0.561269	0.473975	A0A2Z6B164_9DELT	DFE_2462	0.34	0.7	1	2	1	3	1	2
Acetolactate synthase small subunit OS=Desulfovibrio ferrophilus OX=241368 GN=DFE_2474 PE=4 SV=1	-1.24631	0.654367	A0A2Z6B198_9DELT	DFE_2474	0.22	0.4	1	1	1	1	4	2
Chemotaxis protein methyltransferase OS=Desulfovibrio ferrophilus OX=241368 GN=DFE_2481 PE=4 SV=1	-1.08388	0.181929	A0A2Z6B104_9DELT	DFE_2481	0.66	0.5	1	0	0	2	0	0
Succinylglutamate desuccinylase/aspartoacylase OS=Desulfovibrio ferrophilus OX=241368 GN=DFE_2516 PE=4 SV=1	-0.949653	1.19598	A0A2Z6B156_9DELT	DFE_2516	0.064	0.5	1	2	2	3	4	3
Uncharacterized protein OS=Desulfovibrio ferrophilus OX=241368 GN=DFE_2523 PE=4 SV=1	-0.594958	0.193232	A0A2Z6B155_9DELT	DFE_2523	0.64	0.7	1	0	1	0	2	1
Uncharacterized protein OS=Desulfovibrio ferrophilus OX=241368 GN=DFE_2526 PE=4 SV=1	2.12187	0.426801	A0A2Z6B168_9DELT	DFE_2526	0.37	4.4	1	0	3	0	1	0
Putative O-antigen polymerase OS=Desulfovibrio ferrophilus OX=241368 GN=DFE_2528 PE=4 SV=1	-2.58543	0.83721	A0A2Z6B197_9DELT	DFE_2528	0.15	0.2	1	0	0	1	1	3
Putative family 2 glycosyl transferase OS=Desulfovibrio ferrophilus OX=241368 GN=DFE_2529 PE=4 SV=1	2.23448	0.867385	A0A2Z6B1B4_9DELT	DFE_2529	0.14	4.7	1	1	2	1	0	0
Capsular exopolysaccharide family OS=Desulfovibrio ferrophilus OX=241368 GN=DFE_2545 PE=4 SV=1	0.321561	0.114787	A0A2Z6B1B8_9DELT	DFE_2545	0.77	1.2	1	2	4	1	4	1
Nitrilase/cyanide hydratase and apolipoprotein N-acyltransferase OS=Desulfovibrio ferrophilus OX=241368 GN=DFE_2552 PE=4 SV=1	-0.983513	0.566677	A0A2Z6B1E8_9DELT	DFE_2552	0.27	0.5	1	3	1	5	4	1
Transcriptional regulator, TetR family OS=Desulfovibrio ferrophilus OX=241368 GN=DFE_2557 PE=4 SV=1	-2.58058	1.35256	A0A2Z6B1E7_9DELT	DFE_2557	0.044	0.2	1	0	0	1	2	2
Acylneuraminate cytidylyltransferase OS=Desulfovibrio ferrophilus OX=241368 GN=DFE_2571 PE=4 SV=1	-1.88025	0.501049	A0A2Z6B196_9DELT	DFE_2571	0.32	0.3	1	0	0	0	2	1
Uncharacterized protein OS=Desulfovibrio ferrophilus OX=241368 GN=DFE_2575 PE=4 SV=1	-0.208059	0.0419538	A0A2Z6B1E9_9DELT	DFE_2575	0.91	0.9	1	1	0	0	2	0
TPR_REGION domain-containing protein OS=Desulfovibrio ferrophilus OX=241368 GN=DFE_2578 PE=4 SV=1	-2.19557	1.25583	A0A2Z6B1E2_9DELT	DFE_2578	0.055	0.2	1	0	0	2	1	1
Glycosyl transferase family 2 OS=Desulfovibrio ferrophilus OX=241368 GN=DFE_2579 PE=4 SV=1	0.405456	0.451447	A0A2Z6B1G2_9DELT	DFE_2579	0.35	1.3	1	2	1	1	1	1
Formyl_trans_N domain-containing protein OS=Desulfovibrio ferrophilus OX=241368 GN=DFE_2592 PE=4 SV=1	0.0343325	0.0154974	A0A2Z6B1I5_9DELT	DFE_2592	0.96	1	1	3	1	3	1	1
Capsule polysaccharide biosynthesis protein OS=Desulfovibrio ferrophilus OX=241368 GN=DFE_2597 PE=4 SV=1	-0.863212	0.299628	A0A2Z6B1I0_9DELT	DFE_2597	0.5	0.5	1	2	1	1	1	5
Uncharacterized protein OS=Desulfovibrio ferrophilus OX=241368 GN=DFE_2598 PE=4 SV=1	2.44629	0.917576	A0A2Z6B1G0_9DELT	DFE_2598	0.12	5.5	1	3	1	1	0	0
Putative capsular polysaccharide biosynthesis protein OS=Desulfovibrio ferrophilus OX=241368 GN=DFE_2601 PE=4 SV=1	-0.464281	0.308274	A0A2Z6B1C7_9DELT	DFE_2601	0.49	0.7	1	1	2	3	1	2
N-acylneuraminate-9-phosphate synthase OS=Desulfovibrio ferrophilus OX=241368 GN=DFE_2603 PE=4 SV=1	0.301475	0.0986587	A0A2Z6B1D2_9DELT	DFE_2603	0.8	1.2	1	3	0	1	1	1
Nucleoside-diphosphate-sugar epimerase OS=Desulfovibrio ferrophilus OX=241368 GN=DFE_2606 PE=4 SV=1	-0.808809	0.26466	A0A2Z6B1E0_9DELT	DFE_2606	0.54	0.6	1	1	0	0	1	2
Phosphoribosylaminoimidazolecarboxamideformyltra nsferase OS=Desulfovibrio ferrophilus OX=241368 GN=DFE_2610 PE=4 SV=1	-1.74858	0.490035	A0A2Z6B1R2_9DELT	DFE_2610	0.32	0.3	1	0	0	2	0	1
Flagellar motor switch protein FliG OS=Desulfovibrio ferrophilus OX=241368 GN=DFE_2621 PE=4 SV=1	-0.129733	0.047506	A0A2Z6B1E4_9DELT	DFE_2621	0.9	0.9	1	4	3	2	6	1
WD40 repeat-containing protein OS=Desulfovibrio ferrophilus OX=241368 GN=DFE_2629 PE=4 SV=1	0.576112	0.18955	A0A2Z6B1K9_9DELT	DFE_2629	0.65	1.5	1	7	1	3	2	1
Uncharacterized protein OS=Desulfovibrio ferrophilus OX=241368 GN=DFE_2634 PE=4 SV=1	0.940131	0.33674	A0A2Z6B1P4_9DELT	DFE_2634	0.46	1.9	1	2	2	3	0	0
Uncharacterized protein OS=Desulfovibrio ferrophilus OX=241368 GN=DFE_2639 PE=4 SV=1	0.0941436	0.0447212	A0A2Z6B1L9_9DELT	DFE_2639	0.9	1.1	1	2	3	2	1	3
DUF1992 domain-containing protein OS=Desulfovibrio ferrophilus OX=241368 GN=DFE_2653 PE=4 SV=1	-2.77842	1.38917	A0A2Z6B1I1_9DELT	DFE_2653	0.041	0.1	1	0	0	3	2	1
RfaE bifunctional protein OS=Desulfovibrio ferrophilus OX=241368 GN=DFE_2654 PE=4 SV=1	-0.752623	0.769121	A0A2Z6B1R4_9DELT	DFE_2654	0.17	0.6	1	1	1	1	2	2
Putative lipoprotein OS=Desulfovibrio ferrophilus OX=241368 GN=DFE_2663 PE=4 SV=1	-0.0677977	0.0246403	A0A2Z6B1J1_9DELT	DFE_2663	0.94	1	1	2	3	4	3	0
Flagellar motor switch protein FliN OS=Desulfovibrio ferrophilus OX=241368 GN=DFE_2675 PE=4 SV=1	10	0.698821	A0A2Z6B1P8_9DELT	DFE_2675	0.2	INF	1	0	2	0	0	0
OmpA/MotB domain protein OS=Desulfovibrio ferrophilus OX=241368 GN=DFE_2678 PE=4 SV=1	0.0042299	0.00176135	A0A2Z6B1N9_9DELT	DFE_2678	1	1	1	4	2	2	1	4
Cobyrinic acid ac-diamide synthase OS=Desulfovibrio ferrophilus OX=241368 GN=DFE_2685 PE=4 SV=1	-0.699833	0.728345	A0A2Z6B1Q8_9DELT	DFE_2685	0.19	0.6	1	1	2	3	2	2
Hydantoinase/oxoprolinase family protein OS=Desulfovibrio ferrophilus OX=241368 GN=DFE_2688 PE=4 SV=1	-0.81748	0.267535	A0A2Z6B1P7_9DELT	DFE_2688	0.54	0.6	1	7	1	3	2	10
Uncharacterized protein OS=Desulfovibrio ferrophilus OX=241368 GN=DFE_2695 PE=4 SV=1	10	0.698821	A0A2Z6B1R7_9DELT	DFE_2695	0.2	INF	1	0	2	0	0	0
UBA/THIF-type NAD/FAD binding protein OS=Desulfovibrio ferrophilus OX=241368 GN=DFE_2696 PE=4 SV=1	-1.53397	1.28639	A0A2Z6B1Q0_9DELT	DFE_2696	0.052	0.3	1	2	0	3	2	3
Uncharacterized protein OS=Desulfovibrio ferrophilus OX=241368 GN=DFE_2705 PE=4 SV=1	-2.37945	2.12218	A0A2Z6B1S7_9DELT	DFE_2705	0.0075	0.2	1	0	1	5	3	3
Uncharacterized protein OS=Desulfovibrio ferrophilus OX=241368 GN=DFE_2711 PE=4 SV=1	-0.870709	1.01429	A0A2Z6B1P1_9DELT	DFE_2711	0.097	0.5	1	3	1	3	3	3
Uncharacterized protein OS=Desulfovibrio ferrophilus OX=241368 GN=DFE_2719 PE=4 SV=1	-0.176192	0.0505738	A0A2Z6B1U3_9DELT	DFE_2719	0.89	0.9	1	0	3	1	1	3
Aminotransferase OS=Desulfovibrio ferrophilus OX=241368 GN=DFE_2728 PE=3 SV=1	1.83002	0.413186	A0A2Z6B1T6_9DELT	DFE_2728	0.39	3.6	1	3	0	0	1	0
Uncharacterized protein OS=Desulfovibrio ferrophilus OX=241368 GN=DFE_2738 PE=4 SV=1	0.0726421	0.0523486	A0A2Z6B1U4_9DELT	DFE_2738	0.89	1.1	1	2	2	2	2	1
Uncharacterized protein OS=Desulfovibrio ferrophilus OX=241368 GN=DFE_2752 PE=4 SV=1	-1.53397	1.28639	A0A2Z6B207_9DELT	DFE_2752	0.052	0.3	1	2	0	3	2	3
Uncharacterized protein OS=Desulfovibrio ferrophilus OX=241368 GN=DFE_2760 PE=4 SV=1	1.91039	0.97662	A0A2Z6B252_9DELT	DFE_2760	0.11	3.8	1	2	1	0	0	1
Oxidoreductase, selenocysteine-containing OS=Desulfovibrio ferrophilus OX=241368 GN=DFE_2807 PE=4 SV=1	0.935107	0.338294	A0A2Z6B259_9DELT	DFE_2807	0.46	1.9	1	1	3	2	0	1
MotA_ExbB domain-containing protein OS=Desulfovibrio ferrophilus OX=241368 GN=DFE_2811 PE=3 SV=1	-0.0635085	0.033063	A0A2Z6B1Z5_9DELT	DFE_2811	0.93	1	1	3	4	3	4	2
Uncharacterized protein OS=Desulfovibrio ferrophilus OX=241368 GN=DFE_2817 PE=4 SV=1	-0.00207982	0.000416031	A0A2Z6B268_9DELT	DFE_2817	1	1	1	0	1	0	2	0
Capsular polysaccharide synthesis enzyme CapF OS=Desulfovibrio ferrophilus OX=241368 GN=DFE_2838 PE=4 SV=1	-0.217967	0.142604	A0A2Z6B237_9DELT	DFE_2838	0.72	0.9	1	1	2	2	2	1
Uncharacterized protein OS=Desulfovibrio ferrophilus OX=241368 GN=DFE_2876 PE=4 SV=1	0.0738083	0.0195205	A0A2Z6B269_9DELT	DFE_2876	0.96	1.1	1	0	2	0	2	1
Putative methylated-DNA--protein-cysteine methyltransferase OS=Desulfovibrio ferrophilus OX=241368 GN=DFE_2945 PE=4 SV=1	-0.851558	0.508525	A0A2Z6B2G3_9DELT	DFE_2945	0.31	0.6	1	2	0	2	1	2
Diguanylate cyclase with PAS/PAC sensor OS=Desulfovibrio ferrophilus OX=241368 GN=DFE_2955 PE=4 SV=1	-0.667398	0.491914	A0A2Z6B2H5_9DELT	DFE_2955	0.32	0.6	1	3	4	7	4	3
DNA-binding protein OS=Desulfovibrio ferrophilus OX=241368 GN=DFE_2970 PE=4 SV=1	0.87018	0.205572	A0A2Z6B2P5_9DELT	DFE_2970	0.62	1.8	1	0	2	2	0	0
PBPb domain-containing protein OS=Desulfovibrio ferrophilus OX=241368 GN=DFE_2986 PE=4 SV=1	-0.620907	0.192634	A0A2Z6B2J2_9DELT	DFE_2986	0.64	0.7	1	1	1	4	1	0
Na+/solute symporter OS=Desulfovibrio ferrophilus OX=241368 GN=DFE_2990 PE=3 SV=1	0.605476	0.420156	A0A2Z6B2R3_9DELT	DFE_2990	0.38	1.5	1	3	2	1	2	1
3-dehydroquinate synthase OS=Desulfovibrio ferrophilus OX=241368 GN=DFE_3006 PE=4 SV=1	-0.800937	0.264769	A0A2Z6B2L8_9DELT	DFE_3006	0.54	0.6	1	1	0	0	2	1
Indole-3-glycerol phosphate synthase OS=Desulfovibrio ferrophilus OX=241368 GN=DFE_3014 PE=3 SV=1	2.29798	1.10755	A0A2Z6B2V0_9DELT	DFE_3014	0.078	4.9	1	2	2	0	0	1
Diguanylate phosphodiesterase metal dependent hydrolase domain containing protein OS=Desulfovibrio ferrophilus OX=241368 GN=DFE_3023 PE=4 SV=1	-1.82415	0.461835	A0A2Z6B2K8_9DELT	DFE_3023	0.35	0.3	1	0	0	1	0	2
Lysophospholipase L1-like esterase OS=Desulfovibrio ferrophilus OX=241368 GN=DFE_3037 PE=4 SV=1	10	0.66235	A0A2Z6B2S7_9DELT	DFE_3037	0.22	INF	1	3	0	0	0	0
Phosphoglycerate mutase family protein OS=Desulfovibrio ferrophilus OX=241368 GN=DFE_3038 PE=4 SV=1	-2.25139	1.05287	A0A2Z6B2L0_9DELT	DFE_3038	0.089	0.2	1	0	0	1	1	2
Heat shock protein Hsp20 OS=Desulfovibrio ferrophilus OX=241368 GN=DFE_3059 PE=3 SV=1	-0.257353	0.113803	A0A2Z6B2W7_9DELT	DFE_3059	0.77	0.8	1	1	2	1	3	1
Uncharacterized protein OS=Desulfovibrio ferrophilus OX=241368 GN=DFE_3066 PE=4 SV=1	-0.411167	0.13096	A0A2Z6B2S1_9DELT	DFE_3066	0.74	0.8	1	1	1	1	3	0
Sulfite reductase, dissimilatory-type beta subunit OS=Desulfovibrio ferrophilus OX=241368 GN=DFE_3071 PE=4 SV=1	-2.54632	0.646229	A0A2Z6B2Q5_9DELT	DFE_3071	0.23	0.2	1	0	0	2	0	3
Regulatory protein TetR OS=Desulfovibrio ferrophilus OX=241368 GN=DFE_3091 PE=4 SV=1	0.605895	0.143107	A0A2Z6B2S9_9DELT	DFE_3091	0.72	1.5	1	2	0	2	0	0
Uncharacterized protein OS=Desulfovibrio ferrophilus OX=241368 GN=DFE_3114 PE=4 SV=1	10	1.68109	A0A2Z6B347_9DELT	DFE_3114	0.021	INF	1	2	2	0	0	0
Diguanylate phosphodiesterase OS=Desulfovibrio ferrophilus OX=241368 GN=DFE_3137 PE=4 SV=1	0.201414	0.0438025	A0A2Z6B323_9DELT	DFE_3137	0.9	1.1	1	0	1	2	0	0
TetR family transcriptional regulator OS=Desulfovibrio ferrophilus OX=241368 GN=DFE_3148 PE=4 SV=1	0.283404	0.10134	A0A2Z6B2W3_9DELT	DFE_3148	0.79	1.2	1	4	1	3	0	2
Putative Thermostable carboxypeptidase 1 OS=Desulfovibrio ferrophilus OX=241368 GN=DFE_3161 PE=4 SV=1	-0.119604	0.0451133	A0A2Z6B306_9DELT	DFE_3161	0.9	0.9	1	3	7	2	6	5
Signal peptide peptidase SppA, 36K type OS=Desulfovibrio ferrophilus OX=241368 GN=DFE_3186 PE=4 SV=1	0.122795	0.07026	A0A2Z6B340_9DELT	DFE_3186	0.85	1.1	1	1	2	2	1	1
dITP/XTP pyrophosphatase OS=Desulfovibrio ferrophilus OX=241368 GN=DFE_3190 PE=3 SV=1	-0.0706372	0.0252345	A0A2Z6B3B9_9DELT	DFE_3190	0.94	1	1	3	5	1	6	3
ABC-type uncharacterized transport system periplasmic component-like protein OS=Desulfovibrio ferrophilus OX=241368 GN=DFE_3192 PE=4 SV=1	0.934002	0.34524	A0A2Z6B399_9DELT	DFE_3192	0.45	1.9	1	2	1	0	2	0
Response regulator receiver protein OS=Desulfovibrio ferrophilus OX=241368 GN=DFE_3195 PE=4 SV=1	-0.374758	0.276155	A0A2Z6B353_9DELT	DFE_3195	0.53	0.8	1	5	3	4	3	5
PhoH family protein OS=Desulfovibrio ferrophilus OX=241368 GN=DFE_3204 PE=4 SV=1	-2.27419	1.25587	A0A2Z6B3E0_9DELT	DFE_3204	0.055	0.2	1	1	0	5	2	2
C_GCAxxG_C_C family protein OS=Desulfovibrio ferrophilus OX=241368 GN=DFE_3207 PE=4 SV=1	0.234824	0.0675001	A0A2Z6B391_9DELT	DFE_3207	0.86	1.2	1	1	3	4	1	0
Two component transcriptional regulator OS=Desulfovibrio ferrophilus OX=241368 GN=DFE_3212 PE=4 SV=1	-1.46804	0.571934	A0A2Z6B3C0_9DELT	DFE_3212	0.27	0.4	1	3	0	2	2	6
Uncharacterized protein OS=Desulfovibrio ferrophilus OX=241368 GN=DFE_3245 PE=4 SV=1	-1.89595	0.284836	A0A2Z6B3A5_9DELT	DFE_3245	0.52	0.3	1	0	0	0	0	3
Uncharacterized protein OS=Desulfovibrio ferrophilus OX=241368 GN=DFE_3258 PE=4 SV=1	-0.0679925	0.015167	A0A2Z6B372_9DELT	DFE_3258	0.97	1	1	1	1	0	0	3
Na+ dependent nucleoside transporter OS=Desulfovibrio ferrophilus OX=241368 GN=DFE_3260 PE=4 SV=1	-0.367609	0.457065	A0A2Z6B3I5_9DELT	DFE_3260	0.35	0.8	1	1	1	2	1	1
Two component transcriptional regulator, LuxR family OS=Desulfovibrio ferrophilus OX=241368 GN=DFE_3273 PE=4 SV=1	-0.437534	0.427393	A0A2Z6B3A8_9DELT	DFE_3273	0.37	0.7	1	2	2	2	3	2
NADH ubiquinone oxidoreductase 20 kDa subunit OS=Desulfovibrio ferrophilus OX=241368 GN=DFE_3280 PE=4 SV=1	-0.0267021	0.00654539	A0A2Z6B3K2_9DELT	DFE_3280	0.99	1	1	3	0	3	0	1
Thioesterase superfamily protein OS=Desulfovibrio ferrophilus OX=241368 GN=DFE_3298 PE=4 SV=1	1.34096	0.64713	A0A2Z6B3B4_9DELT	DFE_3298	0.23	2.5	1	3	1	1	1	0
Uncharacterized protein OS=Desulfovibrio ferrophilus OX=241368 GN=DFE_3304 PE=4 SV=1	-1.08252	1.37554	A0A2Z6B3P5_9DELT	DFE_3304	0.042	0.5	1	1	2	3	3	3
ABC transporter substrate binding protein OS=Desulfovibrio ferrophilus OX=241368 GN=DFE_3313 PE=4 SV=1	-0.316136	0.112467	A0A2Z6B3E5_9DELT	DFE_3313	0.77	0.8	1	1	1	3	0	1
Glycine betaine ABC transporter periplasmic subunit OS=Desulfovibrio ferrophilus OX=241368 GN=DFE_3317 PE=4 SV=1	0.532291	0.337737	A0A2Z6B3K8_9DELT	DFE_3317	0.46	1.4	1	3	3	1	2	2
Pyruvate kinase OS=Desulfovibrio ferrophilus OX=241368 GN=DFE_3329 PE=3 SV=1	1.30917	0.637025	A0A2Z6B3M2_9DELT	DFE_3329	0.23	2.5	1	4	2	2	0	1
Cobyrinic acid ac-diamide synthase OS=Desulfovibrio ferrophilus OX=241368 GN=DFE_3331 PE=4 SV=1	-0.66222	0.408368	A0A2Z6B3H3_9DELT	DFE_3331	0.39	0.6	1	3	1	4	3	1
DNA/RNA helicase, superfamily I OS=Desulfovibrio ferrophilus OX=241368 GN=DFE_3334 PE=4 SV=1	-0.331678	0.115817	A0A2Z6B3R7_9DELT	DFE_3334	0.77	0.8	1	5	0	2	3	2
Short-chain dehydrogenase/reductase SDR OS=Desulfovibrio ferrophilus OX=241368 GN=DFE_3341 PE=4 SV=1	-2.61879	0.691141	A0A2Z6B3I2_9DELT	DFE_3341	0.2	0.2	1	0	0	0	3	2
UspA domain protein OS=Desulfovibrio ferrophilus OX=241368 GN=DFE_3359 PE=4 SV=1	-0.411167	0.13096	A0A2Z6B3Q1_9DELT	DFE_3359	0.74	0.8	1	1	1	1	3	0
AsnC family transcriptional regulator OS=Desulfovibrio ferrophilus OX=241368 GN=DFE_3367 PE=4 SV=1	-0.610659	0.118927	A0A2Z6B3Q0_9DELT	DFE_3367	0.76	0.7	1	0	1	0	0	3
Sodium/hydrogen exchanger OS=Desulfovibrio ferrophilus OX=241368 GN=DFE_3374 PE=4 SV=1	-0.918518	0.432693	A0A2Z6B3U8_9DELT	DFE_3374	0.37	0.5	1	1	3	1	4	5
Filamentation induced by cAMP protein fic OS=Desulfovibrio ferrophilus OX=241368 GN=DFE_A0029 PE=4 SV=1	-0.23947	0.146572	A0A2Z6B413_9DELT	DFE_A0029	0.71	0.8	1	2	2	1	3	2
Cobyrinic acid ac-diamide synthase OS=Desulfovibrio ferrophilus OX=241368 GN=DFE_A0037 PE=4 SV=1	1.934	0.992208	A0A2Z6B3Z9_9DELT	DFE_A0037	0.1	3.8	1	2	1	0	1	0
VirB8 domain-containing protein OS=Desulfovibrio ferrophilus OX=241368 GN=DFE_A0052 PE=4 SV=1	10	0.609486	A0A2Z6B451_9DELT	DFE_A0052	0.25	INF	1	0	3	0	0	0
Uncharacterized protein OS=Desulfovibrio ferrophilus OX=241368 GN=DFE_A0054 PE=4 SV=1	0.079232	0.0332379	A0A2Z6B467_9DELT	DFE_A0054	0.93	1.1	1	4	4	3	1	5
Uncharacterized protein OS=Desulfovibrio ferrophilus OX=241368 GN=DFE_A0056 PE=4 SV=1	0.140168	0.0549142	A0A2Z6B3T0_9DELT	DFE_A0056	0.88	1.1	1	3	6	3	5	2
Error-prone DNA polymerase OS=Desulfovibrio ferrophilus OX=241368 GN=dnaE2 PE=4 SV=1	-2.25748	0.472544	A0A2Z6AW76_9DELT	dnaE2	0.34	0.2	1	0	0	1	0	3
1-deoxy-D-xylulose 5-phosphate reductoisomerase OS=Desulfovibrio ferrophilus OX=241368 GN=dxr PE=3 SV=1	-1.17207	0.704338	A0A2Z6AZG0_9DELT	dxr	0.2	0.4	1	1	0	1	1	2
Fructose-1,6-bisphosphatase class 1 OS=Desulfovibrio ferrophilus OX=241368 GN=fbp PE=3 SV=1	-0.880374	0.557207	A0A2Z6AX19_9DELT	fbp	0.28	0.5	1	1	2	4	1	3
Flagellar L-ring protein OS=Desulfovibrio ferrophilus OX=241368 GN=flgH PE=3 SV=1	-0.635115	0.258346	A0A2Z6AXE6_9DELT	flgH	0.55	0.6	1	2	1	1	1	4
GTP cyclohydrolase FolE2 OS=Desulfovibrio ferrophilus OX=241368 GN=folE2 PE=3 SV=1	0.386077	0.143191	A0A2Z6AXI7_9DELT	folE2	0.72	1.3	1	3	1	3	0	1
Bifunctional uridylyltransferase/uridylyl-removing enzyme OS=Desulfovibrio ferrophilus OX=241368 GN=glnD PE=3 SV=1	0.0648975	0.0205085	A0A2Z6AUY0_9DELT	glnD	0.95	1	1	1	3	0	3	2
Guanylate kinase OS=Desulfovibrio ferrophilus OX=241368 GN=gmk PE=3 SV=1	-1.82415	0.461835	A0A2Z6AV97_9DELT	gmk	0.35	0.3	1	0	0	1	0	2
2,3-bisphosphoglycerate-dependent phosphoglycerate mutase OS=Desulfovibrio ferrophilus OX=241368 GN=gpmA PE=3 SV=1	-1.79586	0.757511	A0A2Z6AV49_9DELT	gpmA	0.17	0.3	1	0	1	1	2	4
Xanthine phosphoribosyltransferase OS=Desulfovibrio ferrophilus OX=241368 GN=gpt PE=3 SV=1	-0.589528	0.115624	A0A2Z6AV04_9DELT	gpt	0.77	0.7	1	1	0	3	0	0
Glutamyl-tRNA reductase OS=Desulfovibrio ferrophilus OX=241368 GN=hemA PE=3 SV=1	-1.06478	0.317978	A0A2Z6AWK3_9DELT	hemA	0.48	0.5	1	1	0	3	0	1
Imidazole glycerol phosphate synthase subunit HisF OS=Desulfovibrio ferrophilus OX=241368 GN=hisF PE=3 SV=1	-1.36725	0.367942	A0A2Z6AXJ6_9DELT	hisF	0.43	0.4	1	2	0	2	0	5
ATP phosphoribosyltransferase OS=Desulfovibrio ferrophilus OX=241368 GN=hisG PE=3 SV=1	-0.738476	0.263732	A0A2Z6B1Z9_9DELT	hisG	0.54	0.6	1	2	1	5	0	2
Branched-chain-amino-acid aminotransferase OS=Desulfovibrio ferrophilus OX=241368 GN=ilvE PE=3 SV=1	-0.660596	0.225627	A0A2Z6AXG3_9DELT	ilvE	0.59	0.6	1	1	0	2	1	0
3-isopropylmalate dehydratase small subunit OS=Desulfovibrio ferrophilus OX=241368 GN=leuD PE=3 SV=1	-2.24527	1.07215	A0A2Z6AYD6_9DELT	leuD	0.085	0.2	1	0	0	1	2	1
High-affinity branched-chain amino acid transport ATP-binding protein LivG OS=Desulfovibrio ferrophilus OX=241368 GN=livG PE=4 SV=1	-0.6489	0.265122	A0A2Z6AZT8_9DELT	livG	0.54	0.6	1	0	4	3	2	4
Tetraacyldisaccharide 4'-kinase OS=Desulfovibrio ferrophilus OX=241368 GN=lpxK PE=3 SV=1	0.110011	0.0283653	A0A2Z6B0Q6_9DELT	lpxK	0.94	1.1	1	0	3	0	2	2
Putative mannose-1-phosphate guanyltransferase OS=Desulfovibrio ferrophilus OX=241368 GN=manC PE=4 SV=1	-2.58542	2.269	A0A2Z6B1C0_9DELT	manC	0.0054	0.2	1	1	0	5	3	3
Methionine--tRNA ligase OS=Desulfovibrio ferrophilus OX=241368 GN=metG PE=3 SV=1	-0.446394	0.34298	A0A2Z6AV42_9DELT	metG	0.45	0.7	1	5	2	4	3	4
Cyclic pyranopterin monophosphate synthase OS=Desulfovibrio ferrophilus OX=241368 GN=moaC2 PE=3 SV=1	0.481465	0.245047	A0A2Z6AXI2_9DELT	moaC2	0.57	1.4	1	2	1	2	1	0
Cyclic dehypoxanthine futalosine synthase OS=Desulfovibrio ferrophilus OX=241368 GN=mqnC PE=3 SV=1	-1.32483	0.758926	A0A2Z6AYG7_9DELT	mqnC	0.17	0.4	1	2	0	3	3	1
Peptidoglycan glycosyltransferase MrdB OS=Desulfovibrio ferrophilus OX=241368 GN=mrdB PE=3 SV=1	10	0.769216	A0A2Z6B2J6_9DELT	mrdB	0.17	INF	1	2	0	0	0	0
Methylthioribose-1-phosphate isomerase OS=Desulfovibrio ferrophilus OX=241368 GN=mtnA PE=3 SV=1	-0.00208008	0.000416057	A0A2Z6AXB9_9DELT	mtnA	1	1	1	0	1	0	2	0
UDP-N-acetylglucosamine 1-carboxyvinyltransferase OS=Desulfovibrio ferrophilus OX=241368 GN=murA PE=3 SV=1	0.341815	0.113142	A0A2Z6AYZ2_9DELT	murA	0.77	1.3	1	2	4	2	0	4
UDP-N-acetylmuramoylalanine--D-glutamate ligase OS=Desulfovibrio ferrophilus OX=241368 GN=murD PE=3 SV=1	0.0359755	0.0181161	A0A2Z6AZG8_9DELT	murD	0.96	1	1	4	2	3	1	3
Probable lipid II flippase MurJ OS=Desulfovibrio ferrophilus OX=241368 GN=murJ PE=3 SV=1	1.66669	0.400244	A0A2Z6B045_9DELT	murJ	0.4	3.2	1	0	2	0	1	0
Transcription termination/antitermination protein NusA OS=Desulfovibrio ferrophilus OX=241368 GN=nusA PE=3 SV=1	1.09003	0.480466	A0A2Z6AXD8_9DELT	nusA	0.33	2.1	1	2	3	1	0	2
Polyribonucleotide nucleotidyltransferase OS=Desulfovibrio ferrophilus OX=241368 GN=pnp PE=3 SV=1	-1.10946	0.499127	A0A2Z6AXE3_9DELT	pnp	0.32	0.5	1	3	0	3	1	4
Peptide chain release factor 1 OS=Desulfovibrio ferrophilus OX=241368 GN=prfA PE=3 SV=1	0.357588	0.249027	A0A2Z6AV38_9DELT	prfA	0.56	1.3	1	2	2	1	1	2
Pyrroline-5-carboxylate reductase OS=Desulfovibrio ferrophilus OX=241368 GN=proC PE=3 SV=1	-0.86186	0.549416	A0A2Z6AZ25_9DELT	proC	0.28	0.6	1	0	2	2	2	2
DNA repair protein RecO OS=Desulfovibrio ferrophilus OX=241368 GN=recO PE=3 SV=1	-1.05623	0.443381	A0A2Z6AWM3_9DELT	recO	0.36	0.5	1	1	1	0	3	3
Transcription termination factor Rho OS=Desulfovibrio ferrophilus OX=241368 GN=rho PE=3 SV=1	-0.519847	0.408012	A0A2Z6AW73_9DELT	rho	0.39	0.7	1	3	1	2	2	3
3,4-dihydroxy-2-butanone 4-phosphate synthase OS=Desulfovibrio ferrophilus OX=241368 GN=ribB PE=3 SV=1	-0.3223	0.173564	A0A2Z6B397_9DELT	ribB	0.67	0.8	1	3	1	1	2	3
Ribosome maturation factor RimP OS=Desulfovibrio ferrophilus OX=241368 GN=rimP PE=3 SV=1	-0.66788	0.45286	A0A2Z6AXP6_9DELT	rimP	0.35	0.6	1	1	1	3	1	1
dTDP-4-dehydrorhamnose 3,5-epimerase OS=Desulfovibrio ferrophilus OX=241368 GN=rmlC PE=3 SV=1	1.12915	0.557614	A0A2Z6AZT3_9DELT	rmlC	0.28	2.2	1	1	2	1	1	0
Ribonuclease J OS=Desulfovibrio ferrophilus OX=241368 GN=rnj PE=3 SV=1	0.0793756	0.0340551	A0A2Z6AUA6_9DELT	rnj	0.92	1.1	1	1	1	2	0	1
50S ribosomal protein L5 OS=Desulfovibrio ferrophilus OX=241368 GN=rplE PE=3 SV=1	-0.206946	0.217407	A0A2Z6AV59_9DELT	rplE	0.61	0.9	1	2	2	2	2	2
50S ribosomal protein L10 OS=Desulfovibrio ferrophilus OX=241368 GN=rplJ PE=3 SV=1	0.205474	0.0567977	A0A2Z6AV30_9DELT	rplJ	0.88	1.2	1	0	2	2	0	1
30S ribosomal protein S6 OS=Desulfovibrio ferrophilus OX=241368 GN=rpsF PE=3 SV=1	-0.454618	0.150146	A0A2Z6AXM8_9DELT	rpsF	0.71	0.7	1	0	1	2	1	0
30S ribosomal protein S9 OS=Desulfovibrio ferrophilus OX=241368 GN=rpsI PE=3 SV=1	0.0203181	0.00756551	A0A2Z6AZ83_9DELT	rpsI	0.98	1	1	1	1	1	2	0
Serine--tRNA ligase OS=Desulfovibrio ferrophilus OX=241368 GN=serS PE=3 SV=1	0.0869508	0.0237029	A0A2Z6B1L3_9DELT	serS	0.95	1.1	1	2	5	0	6	2
Thiol peroxidase OS=Desulfovibrio ferrophilus OX=241368 GN=tpx PE=3 SV=1	-0.0679922	0.0151669	A0A2Z6B1W3_9DELT	tpx	0.97	1	1	1	1	0	0	3
tRNA pseudouridine synthase B OS=Desulfovibrio ferrophilus OX=241368 GN=truB PE=3 SV=1	-0.603539	0.168245	A0A2Z6AXD7_9DELT	truB	0.68	0.7	1	2	0	0	3	1
Flavin prenyltransferase UbiX OS=Desulfovibrio ferrophilus OX=241368 GN=ubiX PE=3 SV=1	0.438113	0.177825	A0A2Z6AYE1_9DELT	ubiX	0.66	1.4	1	1	2	0	2	1
Exodeoxyribonuclease 7 large subunit OS=Desulfovibrio ferrophilus OX=241368 GN=xseA PE=3 SV=1	1.27065	0.312478	A0A2Z6AVM9_9DELT	xseA	0.49	2.4	1	7	1	4	0	0
Endoribonuclease YbeY OS=Desulfovibrio ferrophilus OX=241368 GN=ybeY PE=3 SV=1	1.40707	0.877503	A0A2Z6AUS6_9DELT	ybeY	0.13	2.7	1	2	2	1	0	1
Ribosome-binding ATPase YchF OS=Desulfovibrio ferrophilus OX=241368 GN=ychF PE=3 SV=1	0.174268	0.0592073	A0A2Z6B2T9_9DELT	ychF	0.87	1.1	1	1	2	3	0	1
2-amino-3,7-dideoxy-D-threo-hept-6-ulosonate synthase OS=Desulfovibrio ferrophilus OX=241368 GN=aroA' PE=3 SV=1	0.0572555	0.0242999	A0A2Z6B2M1_9DELT	aroA	0.95	1	0	2	1	1	1	1
ATP-dependent Clp protease ATP-binding subunit ClpX OS=Desulfovibrio ferrophilus OX=241368 GN=clpX PE=3 SV=1	-0.900691	0.517031	A0A2Z6AXA9_9DELT	clpX	0.3	0.5	0	1	1	1	1	2
Cytidylate kinase OS=Desulfovibrio ferrophilus OX=241368 GN=cmk PE=3 SV=1	-0.560502	0.0952517	A0A2Z6B2L1_9DELT	cmk	0.8	0.7	0	0	1	2	0	0
Cytosine deaminase OS=Desulfovibrio ferrophilus OX=241368 GN=codA PE=4 SV=1	0.372192	0.125389	A0A2Z6AZA4_9DELT	codA	0.75	1.3	0	4	2	3	0	2
Magnesium transport protein CorA OS=Desulfovibrio ferrophilus OX=241368 GN=corA PE=3 SV=1	0.655577	0.111685	A0A2Z6B0P7_9DELT	corA	0.77	1.6	0	3	0	2	0	0
4Fe-4S ferredoxin iron-sulfur binding domain protein OS=Desulfovibrio ferrophilus OX=241368 GN=DFE_0026 PE=4 SV=1	-0.757146	0.238156	A0A2Z6AU46_9DELT	DFE_0026	0.58	0.6	0	3	2	3	6	0
HAMP domain protein OS=Desulfovibrio ferrophilus OX=241368 GN=DFE_0030 PE=4 SV=1	-1.69933	1.36299	A0A2Z6AU96_9DELT	DFE_0030	0.043	0.3	0	1	1	2	2	3
UspA domain-containing protein OS=Desulfovibrio ferrophilus OX=241368 GN=DFE_0048 PE=4 SV=1	-0.737728	0.378773	A0A2Z6AU65_9DELT	DFE_0048	0.42	0.6	0	3	2	4	4	1
Phage shock protein A, PspA OS=Desulfovibrio ferrophilus OX=241368 GN=DFE_0059 PE=4 SV=1	-1.58542	0.4445	A0A2Z6AU83_9DELT	DFE_0059	0.36	0.3	0	1	0	2	1	0
Cytochrome c oxidase subunit 2 OS=Desulfovibrio ferrophilus OX=241368 GN=DFE_0069 PE=3 SV=1	-1.66966	0.427518	A0A2Z6AU92_9DELT	DFE_0069	0.37	0.3	0	1	0	1	0	2
Uncharacterized protein OS=Desulfovibrio ferrophilus OX=241368 GN=DFE_0073 PE=4 SV=1	-10	0.427243	A0A2Z6AU99_9DELT	DFE_0073	0.37	0	0	0	0	2	0	0
Formate dehydrogenase OS=Desulfovibrio ferrophilus OX=241368 GN=DFE_0077 PE=3 SV=1	0.532186	0.153029	A0A2Z6AUA1_9DELT	DFE_0077	0.7	1.4	0	6	3	6	0	1
Homoserine dehydrogenase OS=Desulfovibrio ferrophilus OX=241368 GN=DFE_0106 PE=3 SV=1	-1.27753	0.319041	A0A2Z6AUC4_9DELT	DFE_0106	0.48	0.4	0	1	1	0	1	4
TPR repeat-containing protein OS=Desulfovibrio ferrophilus OX=241368 GN=DFE_0111 PE=4 SV=1	-10	1.47963	A0A2Z6AUC9_9DELT	DFE_0111	0.033	0	0	0	0	1	3	2
Uncharacterized protein OS=Desulfovibrio ferrophilus OX=241368 GN=DFE_0113 PE=4 SV=1	-10	0.427243	A0A2Z6AUD7_9DELT	DFE_0113	0.37	0	0	0	0	2	0	0
Signal transduction histidine kinase, LytS OS=Desulfovibrio ferrophilus OX=241368 GN=DFE_0118 PE=4 SV=1	0.551495	0.144337	A0A2Z6AUD6_9DELT	DFE_0118	0.72	1.5	0	1	3	0	1	2
Uncharacterized protein OS=Desulfovibrio ferrophilus OX=241368 GN=DFE_0121 PE=4 SV=1	-10	0.427243	A0A2Z6AUD8_9DELT	DFE_0121	0.37	INF	0	2	0	0	0	0
NADH/Ubiquinone/plastoquinone complex I OS=Desulfovibrio ferrophilus OX=241368 GN=DFE_0147 PE=4 SV=1	0.0540274	0.0156622	A0A2Z6AUG8_9DELT	DFE_0147	0.96	1	0	3	1	2	0	2
Uncharacterized protein OS=Desulfovibrio ferrophilus OX=241368 GN=DFE_0152 PE=4 SV=1	-0.728008	0.233343	A0A2Z6AUH5_9DELT	DFE_0152	0.58	0.6	0	0	2	1	1	2
Tetratricopeptide TPR_1 repeat-containing protein OS=Desulfovibrio ferrophilus OX=241368 GN=DFE_0159 PE=4 SV=1	-0.737727	0.378773	A0A2Z6AUL3_9DELT	DFE_0159	0.42	0.6	0	3	2	4	4	1
CheW protein OS=Desulfovibrio ferrophilus OX=241368 GN=DFE_0168 PE=4 SV=1	-0.328724	0.111915	A0A2Z6AUI5_9DELT	DFE_0168	0.77	0.8	0	2	1	2	0	2
2-oxoglutarate synthase OS=Desulfovibrio ferrophilus OX=241368 GN=DFE_0176 PE=4 SV=1	-1.60167	0.4707	A0A2Z6AUI7_9DELT	DFE_0176	0.34	0.3	0	1	1	5	2	0
Helix-turn-helix-domain containing protein AraC type OS=Desulfovibrio ferrophilus OX=241368 GN=DFE_0191 PE=4 SV=1	1.94494	0.48789	A0A2Z6AUK3_9DELT	DFE_0191	0.33	3.9	0	3	1	0	0	1
N-acetylmuramoyl-L-alanine amidase OS=Desulfovibrio ferrophilus OX=241368 GN=DFE_0196 PE=4 SV=1	-2.38184	1.4105	A0A2Z6AUK8_9DELT	DFE_0196	0.039	0.2	0	1	0	2	2	1
Indolepyruvate ferredoxin oxidoreductase OS=Desulfovibrio ferrophilus OX=241368 GN=DFE_0204 PE=4 SV=1	1.4395	0.232479	A0A2Z6AUN7_9DELT	DFE_0204	0.59	2.7	0	0	2	1	0	0
Diguanylate cyclase OS=Desulfovibrio ferrophilus OX=241368 GN=DFE_0217 PE=4 SV=1	-0.540788	0.265149	A0A2Z6AUN8_9DELT	DFE_0217	0.54	0.7	0	1	2	2	2	1
Tetratricopeptide repeat protein OS=Desulfovibrio ferrophilus OX=241368 GN=DFE_0220 PE=4 SV=1	-10	0.427243	A0A2Z6AUT8_9DELT	DFE_0220	0.37	0	0	0	0	2	0	0
Amidohydrolase OS=Desulfovibrio ferrophilus OX=241368 GN=DFE_0226 PE=4 SV=1	-1.43617	0.512854	A0A2Z6AUN6_9DELT	DFE_0226	0.31	0.4	0	1	1	3	0	3
ABC transporter related protein OS=Desulfovibrio ferrophilus OX=241368 GN=DFE_0286 PE=4 SV=1	-10	0.870232	A0A2Z6AUU0_9DELT	DFE_0286	0.13	0	0	0	0	3	0	4
KpsF/GutQ family protein OS=Desulfovibrio ferrophilus OX=241368 GN=DFE_0343 PE=3 SV=1	-10	0.427243	A0A2Z6AV02_9DELT	DFE_0343	0.37	INF	0	2	0	0	0	0
Predicted nucleotidyltransferase OS=Desulfovibrio ferrophilus OX=241368 GN=DFE_0359 PE=4 SV=1	0.439498	0.0742039	A0A2Z6AV62_9DELT	DFE_0359	0.84	1.4	0	0	2	2	0	0
Putative membrane-fusion protein OS=Desulfovibrio ferrophilus OX=241368 GN=DFE_0381 PE=3 SV=1	-1.32556	0.742041	A0A2Z6AV47_9DELT	DFE_0381	0.18	0.4	0	2	1	4	1	3
RNA polymerase sigma factor, sigma-70 family OS=Desulfovibrio ferrophilus OX=241368 GN=DFE_0383 PE=3 SV=1	-1.1565	0.192914	A0A2Z6AV40_9DELT	DFE_0383	0.64	0.4	0	1	0	0	0	2
Two component, sigma54 specific, transcriptional regulator, Fis family OS=Desulfovibrio ferrophilus OX=241368 GN=DFE_0447 PE=4 SV=1	-1.65315	0.425854	A0A2Z6AVC4_9DELT	DFE_0447	0.38	0.3	0	1	0	1	2	0
Lipoprotein OS=Desulfovibrio ferrophilus OX=241368 GN=DFE_0456 PE=4 SV=1	10	0.727232	A0A2Z6AVB1_9DELT	DFE_0456	0.19	INF	0	1	2	0	0	0
Uncharacterized protein OS=Desulfovibrio ferrophilus OX=241368 GN=DFE_0467 PE=4 SV=1	-10	0.845884	A0A2Z6AVE3_9DELT	DFE_0467	0.14	0	0	0	0	2	0	1
GFO/IDH/MOCA family oxidoreductase fused to GTPase/ATPase domain OS=Desulfovibrio ferrophilus OX=241368 GN=DFE_0480 PE=4 SV=1	10	0.872187	A0A2Z6AVJ6_9DELT	DFE_0480	0.13	INF	0	4	2	0	0	0
CheW protein OS=Desulfovibrio ferrophilus OX=241368 GN=DFE_0489 PE=4 SV=1	0.671276	0.235706	A0A2Z6AVK6_9DELT	DFE_0489	0.58	1.6	0	2	1	1	0	1
Uncharacterized protein OS=Desulfovibrio ferrophilus OX=241368 GN=DFE_0517 PE=4 SV=1	-0.00312375	0.000759303	A0A2Z6AVK0_9DELT	DFE_0517	1	1	0	4	2	0	5	1
Fucose 4-O-acetylase and related acetyltransferase-like protein OS=Desulfovibrio ferrophilus OX=241368 GN=DFE_0522 PE=4 SV=1	-10	0.427243	A0A2Z6AVK3_9DELT	DFE_0522	0.37	0	0	0	0	0	0	2
Amino acid-binding ACT domain-containing protein OS=Desulfovibrio ferrophilus OX=241368 GN=DFE_0523 PE=4 SV=1	-0.929385	0.157551	A0A2Z6AVH3_9DELT	DFE_0523	0.7	0.5	0	1	0	2	0	0
Transcriptional regulator, AraC family OS=Desulfovibrio ferrophilus OX=241368 GN=DFE_0527 PE=4 SV=1	-0.871079	0.351634	A0A2Z6AVL0_9DELT	DFE_0527	0.45	0.5	0	2	1	4	1	1
Multi-sensor Hybrid Histidine Kinase OS=Desulfovibrio ferrophilus OX=241368 GN=DFE_0532 PE=4 SV=1	-1.13288	0.189377	A0A2Z6AVL4_9DELT	DFE_0532	0.65	0.5	0	1	0	0	2	0
Uncharacterized protein OS=Desulfovibrio ferrophilus OX=241368 GN=DFE_0536 PE=4 SV=1	10	0.427243	A0A2Z6AVI9_9DELT	DFE_0536	0.37	0	0	0	0	0	2	0
Metal-dependent phosphohydrolase HD sub domain protein OS=Desulfovibrio ferrophilus OX=241368 GN=DFE_0557 PE=4 SV=1	0.0706146	0.0114135	A0A2Z6AVP0_9DELT	DFE_0557	0.97	1.1	0	2	0	2	0	0
Pseudouridine synthase OS=Desulfovibrio ferrophilus OX=241368 GN=DFE_0602 PE=3 SV=1	-1.13288	0.189377	A0A2Z6AVT2_9DELT	DFE_0602	0.65	0.5	0	1	0	0	2	0
Uncharacterized protein OS=Desulfovibrio ferrophilus OX=241368 GN=DFE_0604 PE=4 SV=1	-10	0.724852	A0A2Z6AVT9_9DELT	DFE_0604	0.19	0	0	0	0	3	1	0
Regulatory protein TetR OS=Desulfovibrio ferrophilus OX=241368 GN=DFE_0609 PE=4 SV=1	-1.1565	0.192914	A0A2Z6AVY3_9DELT	DFE_0609	0.64	0.4	0	1	0	0	0	2
Response regulator receiver modulated diguanylate cyclase OS=Desulfovibrio ferrophilus OX=241368 GN=DFE_0614 PE=4 SV=1	0.0655328	0.0187627	A0A2Z6AVU9_9DELT	DFE_0614	0.96	1	0	2	1	1	2	0
Uncharacterized protein OS=Desulfovibrio ferrophilus OX=241368 GN=DFE_0615 PE=4 SV=1	-10	0.427243	A0A2Z6AVT3_9DELT	DFE_0615	0.37	INF	0	0	2	0	0	0
Anti-sigma-factor antagonist OS=Desulfovibrio ferrophilus OX=241368 GN=DFE_0620 PE=4 SV=1	-0.456948	0.141407	A0A2Z6AVX9_9DELT	DFE_0620	0.72	0.7	0	1	1	1	2	0
Uncharacterized protein OS=Desulfovibrio ferrophilus OX=241368 GN=DFE_0624 PE=4 SV=1	-0.929385	0.157551	A0A2Z6AVV7_9DELT	DFE_0624	0.7	0.5	0	1	0	2	0	0
Uncharacterized protein OS=Desulfovibrio ferrophilus OX=241368 GN=DFE_0681 PE=4 SV=1	-0.436168	0.15469	A0A2Z6AVY7_9DELT	DFE_0681	0.7	0.7	0	2	2	3	0	3
Uncharacterized protein OS=Desulfovibrio ferrophilus OX=241368 GN=DFE_0688 PE=4 SV=1	-0.83626	0.248337	A0A2Z6AVZ9_9DELT	DFE_0688	0.56	0.6	0	3	0	1	3	1
Fis family transcriptional regulator OS=Desulfovibrio ferrophilus OX=241368 GN=DFE_0699 PE=4 SV=1	-10	0.841298	A0A2Z6AW56_9DELT	DFE_0699	0.14	0	0	0	0	2	1	0
ABC transporter-like protein OS=Desulfovibrio ferrophilus OX=241368 GN=DFE_0703 PE=4 SV=1	-10	0.427243	A0A2Z6AVZ6_9DELT	DFE_0703	0.37	INF	0	3	0	0	0	0
Inner-membrane translocator OS=Desulfovibrio ferrophilus OX=241368 GN=DFE_0705 PE=3 SV=1	-10	0.427243	A0A2Z6AW22_9DELT	DFE_0705	0.37	INF	0	0	2	0	0	0
AsnC family transcriptional regulator OS=Desulfovibrio ferrophilus OX=241368 GN=DFE_0732 PE=4 SV=1	10	0.727232	A0A2Z6AW50_9DELT	DFE_0732	0.19	INF	0	1	2	0	0	0
Uncharacterized protein OS=Desulfovibrio ferrophilus OX=241368 GN=DFE_0748 PE=4 SV=1	-1.13288	0.189377	A0A2Z6AW48_9DELT	DFE_0748	0.65	0.5	0	1	0	0	2	0
Polar amino acid ABC transporter inner membrane subunit OS=Desulfovibrio ferrophilus OX=241368 GN=DFE_0762 PE=3 SV=1	1.35623	0.365409	A0A2Z6AW79_9DELT	DFE_0762	0.43	2.6	0	4	1	1	0	1
Glycosyl transferase family 2 OS=Desulfovibrio ferrophilus OX=241368 GN=DFE_0788 PE=4 SV=1	-0.533137	0.348101	A0A2Z6AW85_9DELT	DFE_0788	0.45	0.7	0	4	3	5	3	3
Polar amino acid ABC transporter inner membrane subunit OS=Desulfovibrio ferrophilus OX=241368 GN=DFE_0800 PE=3 SV=1	2.24714	0.49091	A0A2Z6AWH1_9DELT	DFE_0800	0.32	4.7	0	4	1	0	0	1
Negative regulator of beta-lactamase expression-like protein OS=Desulfovibrio ferrophilus OX=241368 GN=DFE_0820 PE=4 SV=1	2.70817	0.583015	A0A2Z6AWI9_9DELT	DFE_0820	0.26	6.5	0	2	4	0	1	0
Tetratricopeptide TPR_2 repeat-containing protein OS=Desulfovibrio ferrophilus OX=241368 GN=DFE_0838 PE=4 SV=1	-0.763996	0.13017	A0A2Z6AWE1_9DELT	DFE_0838	0.74	0.6	0	0	1	0	2	0
3-deoxy-D-manno-octulosonate 8-phosphatephosphatase OS=Desulfovibrio ferrophilus OX=241368 GN=DFE_0843 PE=4 SV=1	-0.546037	0.206346	A0A2Z6AWE6_9DELT	DFE_0843	0.62	0.7	0	1	3	4	2	1
Peptidase S8/S53 subtilisin kexin sedolisin OS=Desulfovibrio ferrophilus OX=241368 GN=DFE_0856 PE=4 SV=1	-0.560502	0.0952518	A0A2Z6AWF9_9DELT	DFE_0856	0.8	0.7	0	0	1	2	0	0
Putative carboxylesterase OS=Desulfovibrio ferrophilus OX=241368 GN=DFE_0876 PE=4 SV=1	-0.034717	0.00710724	A0A2Z6AWH8_9DELT	DFE_0876	0.98	1	0	2	0	1	1	0
Putative response regulator receiver protein OS=Desulfovibrio ferrophilus OX=241368 GN=DFE_0877 PE=4 SV=1	-1.30011	0.45229	A0A2Z6AWN5_9DELT	DFE_0877	0.35	0.4	0	2	1	5	0	3
Cytochrome c assembly protein OS=Desulfovibrio ferrophilus OX=241368 GN=DFE_0907 PE=4 SV=1	-10	0.845884	A0A2Z6AWR2_9DELT	DFE_0907	0.14	0	0	0	0	2	0	1
CgeB family protein OS=Desulfovibrio ferrophilus OX=241368 GN=DFE_0910 PE=4 SV=1	-10	0.427243	A0A2Z6AWV6_9DELT	DFE_0910	0.37	0	0	0	0	0	0	3
Alanine racemase OS=Desulfovibrio ferrophilus OX=241368 GN=DFE_0911 PE=4 SV=1	1.236	0.204564	A0A2Z6AWK5_9DELT	DFE_0911	0.62	2.4	0	0	2	0	1	0
Inositol-1-monophosphatase OS=Desulfovibrio ferrophilus OX=241368 GN=DFE_0920 PE=3 SV=1	-2.68991	0.711342	A0A2Z6AWW6_9DELT	DFE_0920	0.19	0.2	0	1	0	1	4	1
Flagellar hook-associated protein 2 OS=Desulfovibrio ferrophilus OX=241368 GN=DFE_0940 PE=3 SV=1	-0.422974	0.098214	A0A2Z6AWY5_9DELT	DFE_0940	0.8	0.7	0	0	3	2	3	0
Tetratricopeptide domain-containing protein OS=Desulfovibrio ferrophilus OX=241368 GN=DFE_0953 PE=4 SV=1	-1.72801	0.777497	A0A2Z6AWQ1_9DELT	DFE_0953	0.17	0.3	0	0	1	1	1	2
ABC transporter related protein OS=Desulfovibrio ferrophilus OX=241368 GN=DFE_0967 PE=4 SV=1	0.889289	0.207169	A0A2Z6AWW7_9DELT	DFE_0967	0.62	1.9	0	4	1	3	0	0
RNP-1 like RNA-binding protein OS=Desulfovibrio ferrophilus OX=241368 GN=DFE_0985 PE=4 SV=1	0.246959	0.0704657	A0A2Z6AWV1_9DELT	DFE_0985	0.85	1.2	0	1	2	2	0	1
Regulatory protein GntR HTH OS=Desulfovibrio ferrophilus OX=241368 GN=DFE_1002 PE=4 SV=1	0.321478	0.0644577	A0A2Z6AX03_9DELT	DFE_1002	0.86	1.2	0	0	2	1	0	1
AAT family amino acid transporter OS=Desulfovibrio ferrophilus OX=241368 GN=DFE_1004 PE=4 SV=1	-1.58542	0.444499	A0A2Z6AWY0_9DELT	DFE_1004	0.36	0.3	0	1	0	2	1	0
Methyltransf_11 domain-containing protein OS=Desulfovibrio ferrophilus OX=241368 GN=DFE_1016 PE=4 SV=1	-10	3.08671	A0A2Z6AWW0_9DELT	DFE_1016	0.00082	0	0	0	0	3	3	2
Lytic transglycosylase catalytic OS=Desulfovibrio ferrophilus OX=241368 GN=DFE_1082 PE=4 SV=1	-1.87616	0.909823	A0A2Z6AX75_9DELT	DFE_1082	0.12	0.3	0	1	1	3	1	4
Alpha/beta hydrolase fold protein OS=Desulfovibrio ferrophilus OX=241368 GN=DFE_1098 PE=4 SV=1	-10	2.38871	A0A2Z6AX44_9DELT	DFE_1098	0.0041	0	0	0	0	2	3	2
Glycosyl transferase group 1 OS=Desulfovibrio ferrophilus OX=241368 GN=DFE_1101 PE=4 SV=1	-0.786813	0.237088	A0A2Z6AX47_9DELT	DFE_1101	0.58	0.6	0	1	1	3	1	0
Dienelactone hydrolase OS=Desulfovibrio ferrophilus OX=241368 GN=DFE_1111 PE=4 SV=1	-1.2681	0.441819	A0A2Z6AX54_9DELT	DFE_1111	0.36	0.4	0	1	1	0	3	2
Haloacid dehalogenase OS=Desulfovibrio ferrophilus OX=241368 GN=DFE_1119 PE=4 SV=1	-0.844875	0.571689	A0A2Z6AXB3_9DELT	DFE_1119	0.27	0.6	0	1	1	2	1	1
Ferritin OS=Desulfovibrio ferrophilus OX=241368 GN=DFE_1154 PE=3 SV=1	-0.343027	0.125721	A0A2Z6AXD6_9DELT	DFE_1154	0.75	0.8	0	1	3	3	1	2
DUF547 domain-containing protein OS=Desulfovibrio ferrophilus OX=241368 GN=DFE_1156 PE=4 SV=1	0.105425	0.0419715	A0A2Z6AX96_9DELT	DFE_1156	0.91	1.1	0	2	2	1	2	1
MltA domain protein OS=Desulfovibrio ferrophilus OX=241368 GN=DFE_1174 PE=4 SV=1	-0.972463	0.327527	A0A2Z6AXF6_9DELT	DFE_1174	0.47	0.5	0	0	2	3	1	1
Uncharacterized protein OS=Desulfovibrio ferrophilus OX=241368 GN=DFE_1193 PE=4 SV=1	-10	0.427243	A0A2Z6AXF0_9DELT	DFE_1193	0.37	0	0	0	0	0	0	2
MEMO1 family protein DFE_1200 OS=Desulfovibrio ferrophilus OX=241368 GN=DFE_1200 PE=3 SV=1	-1.65729	0.712271	A0A2Z6AXQ6_9DELT	DFE_1200	0.19	0.3	0	2	0	2	3	1
Transcriptional regulator, TetR family OS=Desulfovibrio ferrophilus OX=241368 GN=DFE_1259 PE=4 SV=1	-2.09077	0.994202	A0A2Z6AXQ4_9DELT	DFE_1259	0.1	0.2	0	1	0	1	2	1
Regulatory protein IclR OS=Desulfovibrio ferrophilus OX=241368 GN=DFE_1271 PE=4 SV=1	-0.034717	0.00710724	A0A2Z6AXL7_9DELT	DFE_1271	0.98	1	0	2	0	1	1	0
Putative transcriptional regulator, Crp/Fnr family OS=Desulfovibrio ferrophilus OX=241368 GN=DFE_1299 PE=4 SV=1	-0.0347171	0.00710724	A0A2Z6AXU5_9DELT	DFE_1299	0.98	1	0	2	0	1	1	0
ABC transporter OS=Desulfovibrio ferrophilus OX=241368 GN=DFE_1316 PE=4 SV=1	-0.132879	0.0216902	A0A2Z6AXQ5_9DELT	DFE_1316	0.95	0.9	0	2	0	0	2	0
(P)ppGpp synthetase I SpoT/RelA OS=Desulfovibrio ferrophilus OX=241368 GN=DFE_1319 PE=3 SV=1	-0.689276	0.392731	A0A2Z6AXW5_9DELT	DFE_1319	0.4	0.6	0	2	3	3	4	2
Uncharacterized protein OS=Desulfovibrio ferrophilus OX=241368 GN=DFE_1323 PE=4 SV=1	-1.59409	0.448803	A0A2Z6AXT3_9DELT	DFE_1323	0.36	0.3	0	1	0	2	0	1
Uncharacterized protein OS=Desulfovibrio ferrophilus OX=241368 GN=DFE_1333 PE=4 SV=1	0.956697	0.298229	A0A2Z6AXU2_9DELT	DFE_1333	0.5	1.9	0	3	1	0	1	1
Transcriptional regulator, LacI family OS=Desulfovibrio ferrophilus OX=241368 GN=DFE_1347 PE=4 SV=1	-1.25584	0.683176	A0A2Z6AXZ9_9DELT	DFE_1347	0.21	0.4	0	1	2	2	2	4
D-alanine--D-alanine ligase OS=Desulfovibrio ferrophilus OX=241368 GN=DFE_1362 PE=4 SV=1	2.62497	0.636259	A0A2Z6AXZ5_9DELT	DFE_1362	0.23	6.2	0	2	3	1	0	0
D-alanine--D-alanine ligase OS=Desulfovibrio ferrophilus OX=241368 GN=DFE_1363 PE=3 SV=1	-0.669655	0.15915	A0A2Z6AXX2_9DELT	DFE_1363	0.69	0.6	0	2	0	1	0	2
Single-stranded DNA-binding protein OS=Desulfovibrio ferrophilus OX=241368 GN=DFE_1371 PE=3 SV=1	0.671276	0.235706	A0A2Z6AXW8_9DELT	DFE_1371	0.58	1.6	0	2	1	1	0	1
Uncharacterized protein OS=Desulfovibrio ferrophilus OX=241368 GN=DFE_1381 PE=4 SV=1	-0.560502	0.0952518	A0A2Z6AXX9_9DELT	DFE_1381	0.8	0.7	0	0	1	2	0	0
Thioesterase superfamily protein OS=Desulfovibrio ferrophilus OX=241368 GN=DFE_1384 PE=4 SV=1	0.867121	0.147381	A0A2Z6AY52_9DELT	DFE_1384	0.71	1.8	0	2	0	0	1	0
Response regulator receiver protein OS=Desulfovibrio ferrophilus OX=241368 GN=DFE_1388 PE=4 SV=1	-0.653148	0.155107	A0A2Z6AXY2_9DELT	DFE_1388	0.7	0.6	0	2	0	1	2	0
Uncharacterized protein OS=Desulfovibrio ferrophilus OX=241368 GN=DFE_1389 PE=4 SV=1	0.0706146	0.0114135	A0A2Z6AY64_9DELT	DFE_1389	0.97	1.1	0	2	0	2	0	0
Glycosyl transferase group 1 OS=Desulfovibrio ferrophilus OX=241368 GN=DFE_1455 PE=4 SV=1	-0.225207	0.0487571	A0A2Z6AY51_9DELT	DFE_1455	0.89	0.9	0	0	2	2	0	1
Oxidoreductase, selenocysteine-containing OS=Desulfovibrio ferrophilus OX=241368 GN=DFE_1472 PE=4 SV=1	0.562185	0.138352	A0A2Z6AYA7_9DELT	DFE_1472	0.73	1.5	0	2	1	0	0	2
Glycerol 3-phosphate dehydrogenase (Quinone) subunit B OS=Desulfovibrio ferrophilus OX=241368 GN=DFE_1474 PE=4 SV=1	-1.72189	0.786644	A0A2Z6AYC8_9DELT	DFE_1474	0.16	0.3	0	0	1	1	2	1
Acetyltransferase, GNAT family OS=Desulfovibrio ferrophilus OX=241368 GN=DFE_1485 PE=4 SV=1	-0.763996	0.13017	A0A2Z6AY77_9DELT	DFE_1485	0.74	0.6	0	0	1	0	2	0
Molybdenum ABC transporter periplasmic molybdate-binding protein OS=Desulfovibrio ferrophilus OX=241368 GN=DFE_1496 PE=4 SV=1	-10	0.654644	A0A2Z6AY75_9DELT	DFE_1496	0.22	0	0	0	0	1	3	0
Type I secretion target repeat protein OS=Desulfovibrio ferrophilus OX=241368 GN=DFE_1504 PE=4 SV=1	-0.851205	0.314841	A0A2Z6AYF4_9DELT	DFE_1504	0.48	0.6	0	1	1	2	0	2
2-nitropropane dioxygenase OS=Desulfovibrio ferrophilus OX=241368 GN=DFE_1520 PE=4 SV=1	-1.21653	0.336097	A0A2Z6AYK9_9DELT	DFE_1520	0.46	0.4	0	0	1	2	1	0
Response regulator receiver protein OS=Desulfovibrio ferrophilus OX=241368 GN=DFE_1538 PE=4 SV=1	-0.725757	0.180345	A0A2Z6AYC5_9DELT	DFE_1538	0.66	0.6	0	2	0	0	2	1
Group 1 glycosyl transferase OS=Desulfovibrio ferrophilus OX=241368 GN=DFE_1562 PE=4 SV=1	-2.09689	0.977971	A0A2Z6AYI9_9DELT	DFE_1562	0.11	0.2	0	1	0	1	1	2
Glycerophosphodiester phosphodiesterase OS=Desulfovibrio ferrophilus OX=241368 GN=DFE_1580 PE=4 SV=1	0.236004	0.0390717	A0A2Z6AYS5_9DELT	DFE_1580	0.91	1.2	0	0	2	0	2	0
ABC transporter-like protein OS=Desulfovibrio ferrophilus OX=241368 GN=DFE_1591 PE=4 SV=1	-1.04107	0.418409	A0A2Z6AYH6_9DELT	DFE_1591	0.38	0.5	0	2	0	2	1	1
Glycine dehydrogenase (aminomethyl-transferring) OS=Desulfovibrio ferrophilus OX=241368 GN=DFE_1601 PE=3 SV=1	-0.664673	0.408058	A0A2Z6AYI7_9DELT	DFE_1601	0.39	0.6	0	6	2	5	4	4
NAD-dependent deacetylase OS=Desulfovibrio ferrophilus OX=241368 GN=DFE_1613 PE=4 SV=1	-1.42348	0.510055	A0A2Z6AYL6_9DELT	DFE_1613	0.31	0.4	0	1	1	3	3	0
POLIIIAc domain-containing protein OS=Desulfovibrio ferrophilus OX=241368 GN=DFE_1614 PE=4 SV=1	10	0.427243	A0A2Z6AYS0_9DELT	DFE_1614	0.37	0	0	0	0	0	0	3
BFN domain-containing protein OS=Desulfovibrio ferrophilus OX=241368 GN=DFE_1615 PE=4 SV=1	10	0.427243	A0A2Z6AYK3_9DELT	DFE_1615	0.37	0	0	0	0	2	0	0
Aminoglycoside phosphotransferase OS=Desulfovibrio ferrophilus OX=241368 GN=DFE_1618 PE=4 SV=1	2.0397	0.59732	A0A2Z6AYK4_9DELT	DFE_1618	0.25	4.1	0	2	2	0	0	1
Adenosine kinase OS=Desulfovibrio ferrophilus OX=241368 GN=DFE_1619 PE=4 SV=1	-2.38184	1.4105	A0A2Z6AYU6_9DELT	DFE_1619	0.039	0.2	0	1	0	2	2	1
Cytochrome c assembly protein OS=Desulfovibrio ferrophilus OX=241368 GN=DFE_1642 PE=4 SV=1	0.843504	0.143477	A0A2Z6AYR5_9DELT	DFE_1642	0.72	1.8	0	2	0	0	0	1
Lipopolysaccharide heptosyltransferase II OS=Desulfovibrio ferrophilus OX=241368 GN=DFE_1650 PE=4 SV=1	0.123419	0.0401257	A0A2Z6AYZ1_9DELT	DFE_1650	0.91	1.1	0	2	3	1	1	3
Putative group 1 glycosyl transferase OS=Desulfovibrio ferrophilus OX=241368 GN=DFE_1669 PE=4 SV=1	-0.156496	0.0256343	A0A2Z6AYZ0_9DELT	DFE_1669	0.94	0.9	0	2	0	0	0	2
HTH_17 domain-containing protein OS=Desulfovibrio ferrophilus OX=241368 GN=DFE_1695 PE=4 SV=1	10	0.427243	A0A2Z6AYS9_9DELT	DFE_1695	0.37	0	0	0	0	0	0	2
Phage baseplate assembly protein V OS=Desulfovibrio ferrophilus OX=241368 GN=DFE_1726 PE=4 SV=1	-0.793402	0.240273	A0A2Z6AYX2_9DELT	DFE_1726	0.58	0.6	0	1	1	3	0	1
Uncharacterized protein OS=Desulfovibrio ferrophilus OX=241368 GN=DFE_1775 PE=4 SV=1	-1.51435	0.242036	A0A2Z6AZ08_9DELT	DFE_1775	0.57	0.4	0	1	0	3	0	0
Pyruvate/ketoisovalerate oxidoreductase subunit gamma OS=Desulfovibrio ferrophilus OX=241368 GN=DFE_1781 PE=4 SV=1	-0.505812	0.145379	A0A2Z6AZ14_9DELT	DFE_1781	0.72	0.7	0	3	0	1	2	1
Putative lipoprotein transmembrane OS=Desulfovibrio ferrophilus OX=241368 GN=DFE_1789 PE=4 SV=1	0.0386993	0.00972381	A0A2Z6AZA3_9DELT	DFE_1789	0.98	1	0	6	1	4	3	0
Uncharacterized protein OS=Desulfovibrio ferrophilus OX=241368 GN=DFE_1801 PE=4 SV=1	-1.36475	0.365964	A0A2Z6AZ34_9DELT	DFE_1801	0.43	0.4	0	0	1	0	1	2
Cell division protein FtsQ OS=Desulfovibrio ferrophilus OX=241368 GN=DFE_1815 PE=3 SV=1	10	0.427243	A0A2Z6AZ47_9DELT	DFE_1815	0.37	0	0	0	0	0	0	2
Metal dependent phosphohydrolase OS=Desulfovibrio ferrophilus OX=241368 GN=DFE_1828 PE=4 SV=1	0.255633	0.0729133	A0A2Z6AZ68_9DELT	DFE_1828	0.85	1.2	0	1	2	2	1	0
Ornithine cyclodeaminase/mu-crystallin OS=Desulfovibrio ferrophilus OX=241368 GN=DFE_1833 PE=4 SV=1	-1.22521	0.34	A0A2Z6AZ90_9DELT	DFE_1833	0.46	0.4	0	0	1	2	0	1
MarR family transcriptional regulator OS=Desulfovibrio ferrophilus OX=241368 GN=DFE_1841 PE=4 SV=1	-2.08463	0.450521	A0A2Z6AZ73_9DELT	DFE_1841	0.35	0.2	0	1	0	1	3	0
Zinc metalloprotease OS=Desulfovibrio ferrophilus OX=241368 GN=DFE_1907 PE=3 SV=1	0.188233	0.0558073	A0A2Z6AZL3_9DELT	DFE_1907	0.88	1.1	0	1	3	1	1	2
Group 1 glycosyl transferase OS=Desulfovibrio ferrophilus OX=241368 GN=DFE_1913 PE=4 SV=1	-2.25504	1.14769	A0A2Z6AZG6_9DELT	DFE_1913	0.071	0.2	0	0	1	3	2	1
MJ0042 family finger-like protein OS=Desulfovibrio ferrophilus OX=241368 GN=DFE_1915 PE=4 SV=1	0.506953	0.166002	A0A2Z6AZE3_9DELT	DFE_1915	0.68	1.4	0	2	3	2	0	2
Nitrite and sulphite reductase 4Fe-4S region OS=Desulfovibrio ferrophilus OX=241368 GN=DFE_1918 PE=4 SV=1	1.236	0.204564	A0A2Z6AZF1_9DELT	DFE_1918	0.62	2.4	0	0	2	0	1	0
Radical SAM domain protein OS=Desulfovibrio ferrophilus OX=241368 GN=DFE_1921 PE=4 SV=1	0.843504	0.143477	A0A2Z6AZF4_9DELT	DFE_1921	0.72	1.8	0	2	0	0	0	1
PilZ domain-containing protein OS=Desulfovibrio ferrophilus OX=241368 GN=DFE_1933 PE=4 SV=1	10	0.427243	A0A2Z6AZI3_9DELT	DFE_1933	0.37	0	0	0	0	2	0	0
MFS domain-containing protein OS=Desulfovibrio ferrophilus OX=241368 GN=DFE_1944 PE=4 SV=1	-2.55778	0.88044	A0A2Z6AZQ0_9DELT	DFE_1944	0.13	0.2	0	0	1	1	2	4
UPF0056 membrane protein OS=Desulfovibrio ferrophilus OX=241368 GN=DFE_1950 PE=3 SV=1	-10	0.845884	A0A2Z6AZX9_9DELT	DFE_1950	0.14	0	0	0	0	2	0	1
Polysulfide reductase NrfD OS=Desulfovibrio ferrophilus OX=241368 GN=DFE_1997 PE=4 SV=1	1.236	0.204564	A0A2Z6AZV0_9DELT	DFE_1997	0.62	2.4	0	0	2	0	1	0
DinB superfamily OS=Desulfovibrio ferrophilus OX=241368 GN=DFE_2006 PE=4 SV=1	-1.58542	0.4445	A0A2Z6AZQ7_9DELT	DFE_2006	0.36	0.3	0	1	0	2	1	0
NADPH-dependent FMN reductase OS=Desulfovibrio ferrophilus OX=241368 GN=DFE_2016 PE=4 SV=1	0.301353	0.123525	A0A2Z6AZR6_9DELT	DFE_2016	0.75	1.2	0	5	4	4	1	3
Uncharacterized protein OS=Desulfovibrio ferrophilus OX=241368 GN=DFE_2025 PE=4 SV=1	-0.404639	0.088499	A0A2Z6AZP8_9DELT	DFE_2025	0.82	0.8	0	3	0	3	0	1
Phage Tail Collar Domain protein OS=Desulfovibrio ferrophilus OX=241368 GN=DFE_2027 PE=4 SV=1	10	0.427243	A0A2Z6AZX8_9DELT	DFE_2027	0.37	0	0	0	0	0	2	0
Uncharacterized protein OS=Desulfovibrio ferrophilus OX=241368 GN=DFE_2028 PE=4 SV=1	-10	0.841298	A0A2Z6AZT9_9DELT	DFE_2028	0.14	0	0	0	0	2	1	0
Peptidyl-prolyl cis-trans isomerase OS=Desulfovibrio ferrophilus OX=241368 GN=DFE_2044 PE=3 SV=1	-1.72801	0.777497	A0A2Z6AZZ4_9DELT	DFE_2044	0.17	0.3	0	0	1	1	1	2
ABC transporter OS=Desulfovibrio ferrophilus OX=241368 GN=DFE_2064 PE=3 SV=1	-1.73363	0.462142	A0A2Z6B015_9DELT	DFE_2064	0.35	0.3	0	1	0	0	1	2
1-(5-phosphoribosyl)-5-amino-4-imidazole-carboxylate AIR carboxylase OS=Desulfovibrio ferrophilus OX=241368 GN=DFE_2069 PE=4 SV=1	10	0.427243	A0A2Z6B028_9DELT	DFE_2069	0.37	INF	0	2	0	0	0	0
Uncharacterized protein OS=Desulfovibrio ferrophilus OX=241368 GN=DFE_2075 PE=4 SV=1	-10	1.66093	A0A2Z6AZU7_9DELT	DFE_2075	0.022	0	0	0	0	1	2	1
Hydrolase, TatD family OS=Desulfovibrio ferrophilus OX=241368 GN=DFE_2076 PE=4 SV=1	-0.906782	0.247401	A0A2Z6AZX3_9DELT	DFE_2076	0.57	0.5	0	1	1	1	0	3
Uncharacterized protein OS=Desulfovibrio ferrophilus OX=241368 GN=DFE_2078 PE=4 SV=1	-1.67219	0.865044	A0A2Z6AZY5_9DELT	DFE_2078	0.14	0.3	0	0	1	2	1	1
PHP domain protein OS=Desulfovibrio ferrophilus OX=241368 GN=DFE_2082 PE=4 SV=1	-1.58542	0.4445	A0A2Z6B009_9DELT	DFE_2082	0.36	0.3	0	1	0	2	1	0
UPF0272 protein Dbac_0709 OS=Desulfovibrio ferrophilus OX=241368 GN=DFE_2084 PE=4 SV=1	0.236004	0.0390717	A0A2Z6B032_9DELT	DFE_2084	0.91	1.2	0	0	2	0	2	0
Phosphoserine phosphatase SerB OS=Desulfovibrio ferrophilus OX=241368 GN=DFE_2088 PE=4 SV=1	-0.94262	0.270659	A0A2Z6AZZ2_9DELT	DFE_2088	0.54	0.5	0	1	1	0	3	1
Formamidopyrimidine-DNA glycosylase OS=Desulfovibrio ferrophilus OX=241368 GN=DFE_2090 PE=3 SV=1	10	0.427243	A0A2Z6B096_9DELT	DFE_2090	0.37	0	0	0	0	2	0	0
HTH gntR-type domain-containing protein OS=Desulfovibrio ferrophilus OX=241368 GN=DFE_2113 PE=4 SV=1	1.07061	0.179888	A0A2Z6B007_9DELT	DFE_2113	0.66	2.1	0	2	0	1	0	0
Uncharacterized protein OS=Desulfovibrio ferrophilus OX=241368 GN=DFE_2127 PE=4 SV=1	1.21239	0.201146	A0A2Z6B069_9DELT	DFE_2127	0.63	2.3	0	0	2	0	0	1
D-lactate dehydrogenase OS=Desulfovibrio ferrophilus OX=241368 GN=DFE_2128 PE=4 SV=1	-0.146975	0.047762	A0A2Z6B029_9DELT	DFE_2128	0.9	0.9	0	2	5	4	1	4
Uncharacterized protein OS=Desulfovibrio ferrophilus OX=241368 GN=DFE_2149 PE=4 SV=1	10	0.427243	A0A2Z6B099_9DELT	DFE_2149	0.37	0	0	0	0	2	0	0
Aspartate racemase OS=Desulfovibrio ferrophilus OX=241368 GN=DFE_2152 PE=3 SV=1	1.68455	0.417781	A0A2Z6B0A0_9DELT	DFE_2152	0.38	3.2	0	1	2	0	0	1
Protein HflK OS=Desulfovibrio ferrophilus OX=241368 GN=DFE_2158 PE=3 SV=1	0.0106577	0.0036169	A0A2Z6B083_9DELT	DFE_2158	0.99	1	0	3	1	1	2	1
ABC transporter membrane protein OS=Desulfovibrio ferrophilus OX=241368 GN=DFE_2164 PE=4 SV=1	-1.13288	0.189377	A0A2Z6B0D0_9DELT	DFE_2164	0.65	0.5	0	1	0	0	2	0
Glycosyl transferase family 9 OS=Desulfovibrio ferrophilus OX=241368 GN=DFE_2176 PE=4 SV=1	-2.8637	2.20767	A0A2Z6B066_9DELT	DFE_2176	0.0062	0.1	0	1	0	3	2	2
PBPb domain-containing protein OS=Desulfovibrio ferrophilus OX=241368 GN=DFE_2186 PE=4 SV=1	-0.59409	0.145801	A0A2Z6B074_9DELT	DFE_2186	0.71	0.7	0	2	0	2	0	1
Uncharacterized protein OS=Desulfovibrio ferrophilus OX=241368 GN=DFE_2192 PE=4 SV=1	-0.0681854	0.0135118	A0A2Z6B0D9_9DELT	DFE_2192	0.97	1	0	3	0	1	2	0
Uncharacterized protein OS=Desulfovibrio ferrophilus OX=241368 GN=DFE_2214 PE=4 SV=1	-0.0474049	0.00975454	A0A2Z6B0I3_9DELT	DFE_2214	0.98	1	0	2	0	1	0	1
DNA polymerase III delta OS=Desulfovibrio ferrophilus OX=241368 GN=DFE_2231 PE=4 SV=1	-2.09689	0.977971	A0A2Z6B0A1_9DELT	DFE_2231	0.11	0.2	0	1	0	1	1	2
Uncharacterized protein family UPF0310 OS=Desulfovibrio ferrophilus OX=241368 GN=DFE_2239 PE=4 SV=1	-1.13288	0.189377	A0A2Z6B0I4_9DELT	DFE_2239	0.65	0.5	0	1	0	0	2	0
Uncharacterized domain HDIG-containing protein OS=Desulfovibrio ferrophilus OX=241368 GN=DFE_2266 PE=4 SV=1	-0.585416	0.142983	A0A2Z6B0G8_9DELT	DFE_2266	0.72	0.7	0	2	0	2	1	0
DegT/DnrJ/EryC1/StrS aminotransferase OS=Desulfovibrio ferrophilus OX=241368 GN=DFE_2301 PE=3 SV=1	-0.546037	0.206347	A0A2Z6B0H1_9DELT	DFE_2301	0.62	0.7	0	1	3	4	2	1
NAD-dependent epimerase/dehydratase OS=Desulfovibrio ferrophilus OX=241368 GN=DFE_2303 PE=4 SV=1	-0.589889	0.217524	A0A2Z6B0I7_9DELT	DFE_2303	0.61	0.7	0	1	2	1	1	3
Uncharacterized protein OS=Desulfovibrio ferrophilus OX=241368 GN=DFE_2321 PE=4 SV=1	0.159897	0.0394925	A0A2Z6B0J1_9DELT	DFE_2321	0.91	1.1	0	1	4	0	3	2
Uncharacterized protein OS=Desulfovibrio ferrophilus OX=241368 GN=DFE_2328 PE=4 SV=1	-0.728008	0.233343	A0A2Z6B0P8_9DELT	DFE_2328	0.58	0.6	0	0	2	1	1	2
Uncharacterized protein OS=Desulfovibrio ferrophilus OX=241368 GN=DFE_2352 PE=4 SV=1	10	0.427243	A0A2Z6B0V5_9DELT	DFE_2352	0.37	0	0	0	0	2	0	0
Binding-protein-dependent transporter inner membrane component OS=Desulfovibrio ferrophilus OX=241368 GN=DFE_2413 PE=3 SV=1	0.139618	0.0535103	A0A2Z6B0U9_9DELT	DFE_2413	0.88	1.1	0	3	2	3	1	1
Peptide ABC transporter ATPase OS=Desulfovibrio ferrophilus OX=241368 GN=DFE_2414 PE=3 SV=1	1.33623	0.485007	A0A2Z6B130_9DELT	DFE_2414	0.33	2.5	0	3	2	0	1	1
Uncharacterized protein OS=Desulfovibrio ferrophilus OX=241368 GN=DFE_2427 PE=4 SV=1	-10	0.692125	A0A2Z6B117_9DELT	DFE_2427	0.2	0	0	0	0	0	3	1
Signal peptidase I OS=Desulfovibrio ferrophilus OX=241368 GN=DFE_2446 PE=3 SV=1	-10	0.597718	A0A2Z6B0Z1_9DELT	DFE_2446	0.25	0	0	0	0	1	4	0
Response regulator receiver modulated metal dependent phosphohydrolase OS=Desulfovibrio ferrophilus OX=241368 GN=DFE_2458 PE=4 SV=1	-10	0.841298	A0A2Z6B132_9DELT	DFE_2458	0.14	0	0	0	0	2	1	0
Carboxynorspermidine/carboxyspermidine decarboxylase OS=Desulfovibrio ferrophilus OX=241368 GN=DFE_2479 PE=3 SV=1	0.188232	0.0558072	A0A2Z6B167_9DELT	DFE_2479	0.88	1.1	0	1	3	1	1	2
Chemotaxis protein CheC OS=Desulfovibrio ferrophilus OX=241368 GN=DFE_2483 PE=4 SV=1	0.00454161	0.00153129	A0A2Z6B119_9DELT	DFE_2483	1	1	0	3	1	1	1	2
[truncated: 110 more rows]
