# Supplementary material for: Proteomic study of Desulfovibrio ferrophilus IS5 reveals overexpressed extracellular multi-heme cytochrome associated with severe microbiologically influenced corrosion
Source: Sci Rep. 2021 Jul 29;11:15458. doi: 10.1038/s41598-021-95060-0 (PMC8322314; doi:10.1038/s41598-021-95060-0)
Supplement: Supplementary file 4 — Supplementary Information 3. [file 41598_2021_95060_MOESM4_ESM.xlsx]

## Sheet: Supplementary Information 4_Day
Supplementary Information 4: The proteome analysis of biofilm cell proteins of samples at day 27
Identified Proteins (1401)	Accession Number	Alternate ID	CS_d27_BF_1	CS_d27_BF_2	CS_d27_BF_3
Multi-sensor signal transduction histidine kinase OS=Desulfovibrio ferrophilus OX=241368 GN=DFE_3368 PE=4 SV=1	A0A2Z6B3I3_9DELT	DFE_3368	82	58	53
Histidine kinase OS=Desulfovibrio ferrophilus OX=241368 GN=DFE_0667 PE=4 SV=1	A0A2Z6AW01_9DELT	DFE_0667	24	18	12
Pyruvate, water dikinase OS=Desulfovibrio ferrophilus OX=241368 GN=DFE_1094 PE=4 SV=1	A0A2Z6AX77_9DELT	DFE_1094	24	14	10
Pyruvate:ferredoxin oxidoreductase OS=Desulfovibrio ferrophilus OX=241368 GN=DFE_3289 PE=3 SV=1	A0A2Z6B3I9_9DELT	DFE_3289	20	10	8
DNA-directed RNA polymerase subunit beta' OS=Desulfovibrio ferrophilus OX=241368 GN=rpoC PE=3 SV=1	A0A2Z6AV82_9DELT	rpoC	19	4	9
CoA-binding domain protein OS=Desulfovibrio ferrophilus OX=241368 GN=DFE_2169 PE=4 SV=1	A0A2Z6B0B7_9DELT	DFE_2169	17	13	13
Glycosyl transferase family 2 OS=Desulfovibrio ferrophilus OX=241368 GN=DFE_2568 PE=4 SV=1	A0A2Z6B1D5_9DELT	DFE_2568	17	11	8
Uncharacterized protein OS=Desulfovibrio ferrophilus OX=241368 GN=DFE_2792 PE=4 SV=1	A0A2Z6B254_9DELT	DFE_2792	17	10	4
Dinitrogenase iron-molybdenum cofactor biosynthesis OS=Desulfovibrio ferrophilus OX=241368 GN=DFE_1237 PE=4 SV=1	A0A2Z6AXN8_9DELT	DFE_1237	16	10	10
Multi-sensor hybrid histidine kinase OS=Desulfovibrio ferrophilus OX=241368 GN=DFE_1788 PE=4 SV=1	A0A2Z6AZ30_9DELT	DFE_1788	16	6	5
Histidine kinase OS=Desulfovibrio ferrophilus OX=241368 GN=DFE_2689 PE=4 SV=1	A0A2Z6B1R5_9DELT	DFE_2689	16	14	6
Histidine kinase OS=Desulfovibrio ferrophilus OX=241368 GN=DFE_2879 PE=4 SV=1	A0A2Z6B2C8_9DELT	DFE_2879	16	3	7
OmpA/MotB domain-containing protein OS=Desulfovibrio ferrophilus OX=241368 GN=DFE_1377 PE=4 SV=1	A0A2Z6AY25_9DELT	DFE_1377	15	15	9
Signal transduction histidine kinase, nitrogen specific, NtrB OS=Desulfovibrio ferrophilus OX=241368 GN=DFE_0915 PE=4 SV=1	A0A2Z6AWP0_9DELT	DFE_0915	13	13	10
Methyl-accepting chemotaxis sensory transducer with Cache sensor OS=Desulfovibrio ferrophilus OX=241368 GN=DFE_1524 PE=4 SV=1	A0A2Z6AYH3_9DELT	DFE_1524	13	8	6
Putative adenylate cyclase OS=Desulfovibrio ferrophilus OX=241368 GN=DFE_2265 PE=4 SV=1	A0A2Z6B0F9_9DELT	DFE_2265	13	12	12
Tetratricopeptide repeat domain protein OS=Desulfovibrio ferrophilus OX=241368 GN=DFE_1401 PE=4 SV=1	A0A2Z6AXZ8_9DELT	DFE_1401	12	4	9
PAS domain S-box OS=Desulfovibrio ferrophilus OX=241368 GN=DFE_1879 PE=4 SV=1	A0A2Z6AZJ4_9DELT	DFE_1879	12	16	8
Cobyrinate a,c-diamide synthase OS=Desulfovibrio ferrophilus OX=241368 GN=cbiA PE=3 SV=1	A0A2Z6B2Q3_9DELT	cbiA	11	5	3
Type IV pilus assembly PilZ OS=Desulfovibrio ferrophilus OX=241368 GN=DFE_0007 PE=4 SV=1	A0A2Z6AU06_9DELT	DFE_0007	11	4	8
Acetolactate synthase OS=Desulfovibrio ferrophilus OX=241368 GN=DFE_0749 PE=3 SV=1	A0A2Z6AWA3_9DELT	DFE_0749	11	5	2
Methyl-accepting chemotaxis sensory transducer with Cache sensor OS=Desulfovibrio ferrophilus OX=241368 GN=DFE_1348 PE=4 SV=1	A0A2Z6AXU1_9DELT	DFE_1348	11	4	2
PAS/PAC sensor signal transduction histidine kinase OS=Desulfovibrio ferrophilus OX=241368 GN=DFE_1948 PE=4 SV=1	A0A2Z6AZL7_9DELT	DFE_1948	11	6	7
Uncharacterized protein OS=Desulfovibrio ferrophilus OX=241368 GN=DFE_2244 PE=4 SV=1	A0A2Z6B0K6_9DELT	DFE_2244	11	12	5
Leucine--tRNA ligase OS=Desulfovibrio ferrophilus OX=241368 GN=leuS PE=3 SV=1	A0A2Z6B0H4_9DELT	leuS	11	8	4
DNA mismatch repair protein MutL OS=Desulfovibrio ferrophilus OX=241368 GN=mutL PE=3 SV=1	A0A2Z6AXT2_9DELT	mutL	11	4	2
Carbamoyl-phosphate synthase large chain OS=Desulfovibrio ferrophilus OX=241368 GN=carB PE=3 SV=1	A0A2Z6AV08_9DELT	carB	10	4	4
Peptidase M48 Ste24p Zn-dependent protease with chaperone function OS=Desulfovibrio ferrophilus OX=241368 GN=DFE_0098 PE=3 SV=1	A0A2Z6AUB8_9DELT	DFE_0098	10	4	4
Filamentous hemagglutinin family outer membrane protein OS=Desulfovibrio ferrophilus OX=241368 GN=DFE_1771 PE=4 SV=1	A0A2Z6AZ00_9DELT	DFE_1771	10	4	7
Peptidylprolyl isomerase OS=Desulfovibrio ferrophilus OX=241368 GN=DFE_2050 PE=4 SV=1	A0A2Z6B065_9DELT	DFE_2050	10	7	8
N-acetyltransferase domain-containing protein OS=Desulfovibrio ferrophilus OX=241368 GN=DFE_2434 PE=4 SV=1	A0A2Z6B160_9DELT	DFE_2434	10	3	2
Glycosyl transferase group 1 OS=Desulfovibrio ferrophilus OX=241368 GN=DFE_2540 PE=4 SV=1	A0A2Z6B1J7_9DELT	DFE_2540	10	3	2
Response regulator receiver OS=Desulfovibrio ferrophilus OX=241368 GN=DFE_2818 PE=4 SV=1	A0A2Z6B220_9DELT	DFE_2818	10	6	5
Diguanylate cyclase/phosphodiesterase with PAS/PAC sensor(S) OS=Desulfovibrio ferrophilus OX=241368 GN=DFE_2865 PE=4 SV=1	A0A2Z6B290_9DELT	DFE_2865	10	7	10
Uncharacterized protein OS=Desulfovibrio ferrophilus OX=241368 GN=DFE_3000 PE=4 SV=1	A0A2Z6B2S4_9DELT	DFE_3000	10	8	13
Putative PAS/PAC sensor protein OS=Desulfovibrio ferrophilus OX=241368 GN=DFE_3356 PE=4 SV=1	A0A2Z6B3K6_9DELT	DFE_3356	10	3	5
Inosine-5'-monophosphate dehydrogenase OS=Desulfovibrio ferrophilus OX=241368 GN=guaB PE=3 SV=1	A0A2Z6AYU3_9DELT	guaB	10	10	4
Uncharacterized protein OS=Desulfovibrio ferrophilus OX=241368 GN=DFE_0028 PE=4 SV=1	A0A2Z6AU45_9DELT	DFE_0028	9	8	3
Probable membrane transporter protein OS=Desulfovibrio ferrophilus OX=241368 GN=DFE_0151 PE=3 SV=1	A0A2Z6AUG4_9DELT	DFE_0151	9	7	2
Diguanylate cyclase/phosphodiesterase with PAS/PAC sensor(S) OS=Desulfovibrio ferrophilus OX=241368 GN=DFE_0304 PE=4 SV=1	A0A2Z6AUY7_9DELT	DFE_0304	9	5	4
Fatty-acid--CoA ligase OS=Desulfovibrio ferrophilus OX=241368 GN=DFE_0704 PE=4 SV=1	A0A2Z6AW31_9DELT	DFE_0704	9	3	2
Adenylate/guanylate cyclase with Chase sensor OS=Desulfovibrio ferrophilus OX=241368 GN=DFE_0964 PE=4 SV=1	A0A2Z6AWU5_9DELT	DFE_0964	9	4	2
Peptidase M23 OS=Desulfovibrio ferrophilus OX=241368 GN=DFE_1183 PE=4 SV=1	A0A2Z6AXD9_9DELT	DFE_1183	9	8	6
Methyl-accepting chemotaxis sensory transducer OS=Desulfovibrio ferrophilus OX=241368 GN=DFE_1427 PE=4 SV=1	A0A2Z6AY76_9DELT	DFE_1427	9	5	4
Pyruvate, water dikinase OS=Desulfovibrio ferrophilus OX=241368 GN=DFE_1430 PE=4 SV=1	A0A2Z6AYC0_9DELT	DFE_1430	9	7	4
2-dehydropantoate 2-reductase OS=Desulfovibrio ferrophilus OX=241368 GN=DFE_1566 PE=3 SV=1	A0A2Z6AYF7_9DELT	DFE_1566	9	6	0
Uncharacterized protein OS=Desulfovibrio ferrophilus OX=241368 GN=DFE_1682 PE=4 SV=1	A0A2Z6AYX9_9DELT	DFE_1682	9	2	0
Methyl-accepting chemotaxis protein OS=Desulfovibrio ferrophilus OX=241368 GN=DFE_1894 PE=4 SV=1	A0A2Z6AZJ8_9DELT	DFE_1894	9	6	5
Diguanylate cyclase with PAS/PAC sensor OS=Desulfovibrio ferrophilus OX=241368 GN=DFE_2148 PE=4 SV=1	A0A2Z6B048_9DELT	DFE_2148	9	3	2
Sensory box protein OS=Desulfovibrio ferrophilus OX=241368 GN=DFE_2408 PE=4 SV=1	A0A2Z6B0Y4_9DELT	DFE_2408	9	3	3
UDP-glucose 4-epimerase OS=Desulfovibrio ferrophilus OX=241368 GN=DFE_2839 PE=4 SV=1	A0A2Z6B256_9DELT	DFE_2839	9	9	3
Signal transduction histidine kinase, nitrogen specific, NtrB OS=Desulfovibrio ferrophilus OX=241368 GN=DFE_3287 PE=4 SV=1	A0A2Z6B3I0_9DELT	DFE_3287	9	9	4
Transcription-repair-coupling factor OS=Desulfovibrio ferrophilus OX=241368 GN=mfd PE=3 SV=1	A0A2Z6AWQ4_9DELT	mfd	9	3	1
DNA-directed RNA polymerase subunit beta OS=Desulfovibrio ferrophilus OX=241368 GN=rpoB PE=3 SV=1	A0A2Z6AV46_9DELT	rpoB	9	4	6
30S ribosomal protein S5 OS=Desulfovibrio ferrophilus OX=241368 GN=rpsE PE=3 SV=1	A0A2Z6AV76_9DELT	rpsE	9	5	5
Cobyric acid synthase OS=Desulfovibrio ferrophilus OX=241368 GN=cobQ PE=3 SV=1	A0A2Z6B2V6_9DELT	cobQ	8	14	1
FAD-dependent pyridine nucleotide-disulphide oxidoreductase OS=Desulfovibrio ferrophilus OX=241368 GN=DFE_0049 PE=4 SV=1	A0A2Z6AU71_9DELT	DFE_0049	8	3	4
Bifunctional protein PutA OS=Desulfovibrio ferrophilus OX=241368 GN=DFE_0053 PE=3 SV=1	A0A2Z6AU80_9DELT	DFE_0053	8	6	2
Methyl-accepting chemotaxis sensory transducer with Cache sensor OS=Desulfovibrio ferrophilus OX=241368 GN=DFE_0231 PE=4 SV=1	A0A2Z6AUP7_9DELT	DFE_0231	8	4	4
7TM receptor with intracellular metal dependent phosphohydrolase OS=Desulfovibrio ferrophilus OX=241368 GN=DFE_0256 PE=4 SV=1	A0A2Z6AUR3_9DELT	DFE_0256	8	3	6
Cyclic nucleotide-binding protein OS=Desulfovibrio ferrophilus OX=241368 GN=DFE_0535 PE=4 SV=1	A0A2Z6AVK1_9DELT	DFE_0535	8	3	2
Diguanylate cyclase with PAS/PAC sensor OS=Desulfovibrio ferrophilus OX=241368 GN=DFE_0811 PE=4 SV=1	A0A2Z6AWA8_9DELT	DFE_0811	8	5	4
Uncharacterized protein OS=Desulfovibrio ferrophilus OX=241368 GN=DFE_0827 PE=4 SV=1	A0A2Z6AWJ1_9DELT	DFE_0827	8	0	1
Glutamate synthase (Ferredoxin) OS=Desulfovibrio ferrophilus OX=241368 GN=DFE_1046 PE=4 SV=1	A0A2Z6AWZ0_9DELT	DFE_1046	8	10	2
Sensory box protein OS=Desulfovibrio ferrophilus OX=241368 GN=DFE_1406 PE=4 SV=1	A0A2Z6AXZ2_9DELT	DFE_1406	8	3	3
Uncharacterized protein OS=Desulfovibrio ferrophilus OX=241368 GN=DFE_1452 PE=4 SV=1	A0A2Z6AY81_9DELT	DFE_1452	8	7	9
ATP-binding cassette subfamily B OS=Desulfovibrio ferrophilus OX=241368 GN=DFE_1499 PE=4 SV=1	A0A2Z6AYI1_9DELT	DFE_1499	8	6	1
GGDEF domain-containing protein OS=Desulfovibrio ferrophilus OX=241368 GN=DFE_1589 PE=4 SV=1	A0A2Z6AYR9_9DELT	DFE_1589	8	4	1
D,D-heptose 1,7-bisphosphate phosphatase OS=Desulfovibrio ferrophilus OX=241368 GN=DFE_1649 PE=3 SV=1	A0A2Z6AYX4_9DELT	DFE_1649	8	3	5
Methyl-accepting chemotaxis sensory transducer with Pas/Pac sensor OS=Desulfovibrio ferrophilus OX=241368 GN=DFE_1893 PE=4 SV=1	A0A2Z6AZE4_9DELT	DFE_1893	8	4	3
Metal dependent phosphohydrolase OS=Desulfovibrio ferrophilus OX=241368 GN=DFE_1978 PE=4 SV=1	A0A2Z6AZP4_9DELT	DFE_1978	8	5	4
Anaerobic dehydrogenase, typically selenocysteine-containing OS=Desulfovibrio ferrophilus OX=241368 GN=DFE_1999 PE=3 SV=1	A0A2Z6AZW0_9DELT	DFE_1999	8	5	4
Methyl-accepting chemotaxis sensory transducer with Pas/Pac sensor OS=Desulfovibrio ferrophilus OX=241368 GN=DFE_2005 PE=4 SV=1	A0A2Z6AZN1_9DELT	DFE_2005	8	1	2
Response regulator receiver modulated serine phosphatase OS=Desulfovibrio ferrophilus OX=241368 GN=DFE_2182 PE=4 SV=1	A0A2Z6B0D2_9DELT	DFE_2182	8	3	0
Molybdopterin oxidoreductase OS=Desulfovibrio ferrophilus OX=241368 GN=DFE_2517 PE=3 SV=1	A0A2Z6B1A8_9DELT	DFE_2517	8	1	4
H+ transporting two-sector ATPase E subunit OS=Desulfovibrio ferrophilus OX=241368 GN=DFE_2622 PE=4 SV=1	A0A2Z6B1L4_9DELT	DFE_2622	8	2	5
Sensory box protein OS=Desulfovibrio ferrophilus OX=241368 GN=DFE_2652 PE=4 SV=1	A0A2Z6B1P6_9DELT	DFE_2652	8	1	3
Hydantoinase/oxoprolinase family protein OS=Desulfovibrio ferrophilus OX=241368 GN=DFE_2688 PE=4 SV=1	A0A2Z6B1P7_9DELT	DFE_2688	8	7	2
Transcriptional regulator, GntR family with aminotransferase domain-containing protein OS=Desulfovibrio ferrophilus OX=241368 GN=DFE_3171 PE=4 SV=1	A0A2Z6B314_9DELT	DFE_3171	8	3	7
Glucose-6-phosphate isomerase OS=Desulfovibrio ferrophilus OX=241368 GN=pgi PE=3 SV=1	A0A2Z6B3F5_9DELT	pgi	8	1	2
Valine--tRNA ligase OS=Desulfovibrio ferrophilus OX=241368 GN=valS PE=3 SV=1	A0A2Z6B307_9DELT	valS	8	3	3
Shikimate dehydrogenase (NADP(+)) OS=Desulfovibrio ferrophilus OX=241368 GN=aroE PE=3 SV=1	A0A2Z6B1P5_9DELT	aroE	7	2	1
Probable butyrate kinase OS=Desulfovibrio ferrophilus OX=241368 GN=buk PE=3 SV=1	A0A2Z6B124_9DELT	buk	7	1	2
ABC-type molybdenum transport system, ATPase component/photorepair protein PhrA OS=Desulfovibrio ferrophilus OX=241368 GN=DFE_0116 PE=4 SV=1	A0A2Z6AUD1_9DELT	DFE_0116	7	2	8
Sensory box protein OS=Desulfovibrio ferrophilus OX=241368 GN=DFE_0325 PE=4 SV=1	A0A2Z6AUZ5_9DELT	DFE_0325	7	4	5
Penicillin-binding protein OS=Desulfovibrio ferrophilus OX=241368 GN=DFE_0346 PE=4 SV=1	A0A2Z6AV00_9DELT	DFE_0346	7	3	2
Histidine kinase OS=Desulfovibrio ferrophilus OX=241368 GN=DFE_0509 PE=4 SV=1	A0A2Z6AVN0_9DELT	DFE_0509	7	3	6
Acetolactate synthase OS=Desulfovibrio ferrophilus OX=241368 GN=DFE_0524 PE=3 SV=1	A0A2Z6AVK5_9DELT	DFE_0524	7	8	2
Thioredox_DsbH domain-containing protein OS=Desulfovibrio ferrophilus OX=241368 GN=DFE_0526 PE=4 SV=1	A0A2Z6AVH9_9DELT	DFE_0526	7	4	1
Family 3 extracellular solute-binding protein OS=Desulfovibrio ferrophilus OX=241368 GN=DFE_0799 PE=3 SV=1	A0A2Z6AWF3_9DELT	DFE_0799	7	2	3
Cobalamin synthesis protein P47K OS=Desulfovibrio ferrophilus OX=241368 GN=DFE_1006 PE=4 SV=1	A0A2Z6AWV0_9DELT	DFE_1006	7	2	2
Carbamoyl-phosphate synthase L chain ATP-binding OS=Desulfovibrio ferrophilus OX=241368 GN=DFE_1095 PE=4 SV=1	A0A2Z6AX61_9DELT	DFE_1095	7	9	5
Flagellar hook-associated protein FlgK OS=Desulfovibrio ferrophilus OX=241368 GN=DFE_1181 PE=3 SV=1	A0A2Z6AXC9_9DELT	DFE_1181	7	1	3
Tetratricopeptide TPR_2 repeat-containing protein OS=Desulfovibrio ferrophilus OX=241368 GN=DFE_1201 PE=4 SV=1	A0A2Z6AXE8_9DELT	DFE_1201	7	3	4
Response regulator receiver modulated CheW protein OS=Desulfovibrio ferrophilus OX=241368 GN=DFE_1275 PE=4 SV=1	A0A2Z6AXN6_9DELT	DFE_1275	7	3	1
CBS domain containing protein OS=Desulfovibrio ferrophilus OX=241368 GN=DFE_1286 PE=4 SV=1	A0A2Z6AXM1_9DELT	DFE_1286	7	3	2
Methyl-accepting chemotaxis sensory transducer OS=Desulfovibrio ferrophilus OX=241368 GN=DFE_1335 PE=4 SV=1	A0A2Z6AXU8_9DELT	DFE_1335	7	2	7
HAD superfamily P-type ATPase OS=Desulfovibrio ferrophilus OX=241368 GN=DFE_1573 PE=4 SV=1	A0A2Z6AYH4_9DELT	DFE_1573	7	8	6
DUF89 domain-containing protein OS=Desulfovibrio ferrophilus OX=241368 GN=DFE_1653 PE=4 SV=1	A0A2Z6AYQ8_9DELT	DFE_1653	7	5	7
Methyl-accepting chemotaxis sensory transducer with Cache sensor OS=Desulfovibrio ferrophilus OX=241368 GN=DFE_1668 PE=4 SV=1	A0A2Z6AYQ5_9DELT	DFE_1668	7	6	4
MJ0042 family finger-like protein OS=Desulfovibrio ferrophilus OX=241368 GN=DFE_1915 PE=4 SV=1	A0A2Z6AZE3_9DELT	DFE_1915	7	1	1
GAF and PAS/PAC sensor-containing adenylate/guanylate cyclase OS=Desulfovibrio ferrophilus OX=241368 GN=DFE_1957 PE=4 SV=1	A0A2Z6AZR4_9DELT	DFE_1957	7	3	3
Head-tail connector protein OS=Desulfovibrio ferrophilus OX=241368 GN=DFE_2029 PE=4 SV=1	A0A2Z6AZZ0_9DELT	DFE_2029	7	4	4
Mammalian cell entry related domain protein OS=Desulfovibrio ferrophilus OX=241368 GN=DFE_2107 PE=4 SV=1	A0A2Z6B056_9DELT	DFE_2107	7	5	2
PTS system mannose/fructose/sorbose family IID component OS=Desulfovibrio ferrophilus OX=241368 GN=DFE_2132 PE=4 SV=1	A0A2Z6B080_9DELT	DFE_2132	7	0	1
Aldehyde ferredoxin oxidoreductase OS=Desulfovibrio ferrophilus OX=241368 GN=DFE_2161 PE=4 SV=1	A0A2Z6B040_9DELT	DFE_2161	7	8	2
Uncharacterized protein OS=Desulfovibrio ferrophilus OX=241368 GN=DFE_2387 PE=4 SV=1	A0A2Z6B0X9_9DELT	DFE_2387	7	6	3
Uncharacterized protein OS=Desulfovibrio ferrophilus OX=241368 GN=DFE_2441 PE=4 SV=1	A0A2Z6B0W7_9DELT	DFE_2441	7	5	6
Carbon monoxide dehydrogenase OS=Desulfovibrio ferrophilus OX=241368 GN=DFE_2686 PE=4 SV=1	A0A2Z6B1P2_9DELT	DFE_2686	7	8	1
Trehalose synthase OS=Desulfovibrio ferrophilus OX=241368 GN=DFE_2789 PE=4 SV=1	A0A2Z6B209_9DELT	DFE_2789	7	4	7
Glycosyl transferase, group 1 family OS=Desulfovibrio ferrophilus OX=241368 GN=DFE_2847 PE=4 SV=1	A0A2Z6B296_9DELT	DFE_2847	7	6	3
Beta-lactamase superfamily hydrolase OS=Desulfovibrio ferrophilus OX=241368 GN=DFE_2978 PE=4 SV=1	A0A2Z6B2G8_9DELT	DFE_2978	7	4	3
Multi-sensor signal transduction histidine kinase OS=Desulfovibrio ferrophilus OX=241368 GN=DFE_3105 PE=4 SV=1	A0A2Z6B2W4_9DELT	DFE_3105	7	10	2
Methyl-accepting chemotaxis sensory transducer OS=Desulfovibrio ferrophilus OX=241368 GN=DFE_3132 PE=4 SV=1	A0A2Z6B339_9DELT	DFE_3132	7	1	6
4Fe-4S ferredoxin OS=Desulfovibrio ferrophilus OX=241368 GN=DFE_3364 PE=4 SV=1	A0A2Z6B3U1_9DELT	DFE_3364	7	1	2
Glutamate-1-semialdehyde 2,1-aminomutase OS=Desulfovibrio ferrophilus OX=241368 GN=hemL PE=3 SV=1	A0A2Z6B2M3_9DELT	hemL	7	4	4
Heat-inducible transcription repressor HrcA OS=Desulfovibrio ferrophilus OX=241368 GN=hrcA PE=3 SV=1	A0A2Z6AVA6_9DELT	hrcA	7	4	2
Isoleucine--tRNA ligase OS=Desulfovibrio ferrophilus OX=241368 GN=ileS PE=3 SV=1	A0A2Z6AWX1_9DELT	ileS	7	3	1
Dihydroxy-acid dehydratase OS=Desulfovibrio ferrophilus OX=241368 GN=ilvD PE=3 SV=1	A0A2Z6B1N6_9DELT	ilvD	7	9	7
DNA ligase OS=Desulfovibrio ferrophilus OX=241368 GN=ligA PE=3 SV=1	A0A2Z6AWG0_9DELT	ligA	7	2	3
Ribosomal protein S12 methylthiotransferase RimO OS=Desulfovibrio ferrophilus OX=241368 GN=rimO PE=3 SV=1	A0A2Z6B304_9DELT	rimO	7	1	4
Small ribosomal subunit biogenesis GTPase RsgA OS=Desulfovibrio ferrophilus OX=241368 GN=rsgA PE=3 SV=1	A0A2Z6AWC6_9DELT	rsgA	7	5	1
Argininosuccinate lyase OS=Desulfovibrio ferrophilus OX=241368 GN=argH PE=3 SV=1	A0A2Z6AUS7_9DELT	argH	6	7	1
Putative response regulator receiver modulated diguanylate cyclase/phosphodiesterase with PAS/PAC sensor(S) OS=Desulfovibrio ferrophilus OX=241368 GN=DFE_0134 PE=4 SV=1	A0A2Z6AUG7_9DELT	DFE_0134	6	9	5
Glu/Leu/Phe/Val dehydrogenase OS=Desulfovibrio ferrophilus OX=241368 GN=DFE_0171 PE=4 SV=1	A0A2Z6AUI4_9DELT	DFE_0171	6	3	6
Cysteine synthase OS=Desulfovibrio ferrophilus OX=241368 GN=DFE_0202 PE=4 SV=1	A0A2Z6AUM6_9DELT	DFE_0202	6	2	0
Fibronectin type-III domain-containing protein OS=Desulfovibrio ferrophilus OX=241368 GN=DFE_0243 PE=4 SV=1	A0A2Z6AUQ9_9DELT	DFE_0243	6	2	2
Glycosyltransferase OS=Desulfovibrio ferrophilus OX=241368 GN=DFE_0245 PE=4 SV=1	A0A2Z6AUR1_9DELT	DFE_0245	6	3	3
Cobalamin B12-binding domain-containing protein OS=Desulfovibrio ferrophilus OX=241368 GN=DFE_0483 PE=4 SV=1	A0A2Z6AVD5_9DELT	DFE_0483	6	7	1
Ferredoxin-dependent glutamate synthase OS=Desulfovibrio ferrophilus OX=241368 GN=DFE_0571 PE=4 SV=1	A0A2Z6AVN2_9DELT	DFE_0571	6	8	6
PAS domain S-box OS=Desulfovibrio ferrophilus OX=241368 GN=DFE_0619 PE=4 SV=1	A0A2Z6AVZ5_9DELT	DFE_0619	6	7	3
ABC transporter substrate binding protein OS=Desulfovibrio ferrophilus OX=241368 GN=DFE_0707 PE=4 SV=1	A0A2Z6AW65_9DELT	DFE_0707	6	0	4
CoB--CoM heterodisulfide reductase OS=Desulfovibrio ferrophilus OX=241368 GN=DFE_0755 PE=4 SV=1	A0A2Z6AW80_9DELT	DFE_0755	6	3	7
SET domain-containing protein OS=Desulfovibrio ferrophilus OX=241368 GN=DFE_0818 PE=4 SV=1	A0A2Z6AWB8_9DELT	DFE_0818	6	4	0
K+ transport system, NAD-binding component OS=Desulfovibrio ferrophilus OX=241368 GN=DFE_0834 PE=4 SV=1	A0A2Z6AWG6_9DELT	DFE_0834	6	3	4
Transcriptional regulator, XRE family OS=Desulfovibrio ferrophilus OX=241368 GN=DFE_0893 PE=4 SV=1	A0A2Z6AWJ7_9DELT	DFE_0893	6	3	5
Uncharacterized protein OS=Desulfovibrio ferrophilus OX=241368 GN=DFE_1000 PE=4 SV=1	A0A2Z6AX48_9DELT	DFE_1000	6	3	1
Homocysteine S-methyltransferase OS=Desulfovibrio ferrophilus OX=241368 GN=DFE_1142 PE=4 SV=1	A0A2Z6AXD0_9DELT	DFE_1142	6	4	4
Extracellular solute-binding protein family 3 OS=Desulfovibrio ferrophilus OX=241368 GN=DFE_1189 PE=4 SV=1	A0A2Z6AXI4_9DELT	DFE_1189	6	4	2
PP-loop domain-containing protein OS=Desulfovibrio ferrophilus OX=241368 GN=DFE_1242 PE=4 SV=1	A0A2Z6AXN3_9DELT	DFE_1242	6	6	3
Sodium/sulfate symporter OS=Desulfovibrio ferrophilus OX=241368 GN=DFE_1434 PE=4 SV=1	A0A2Z6AY99_9DELT	DFE_1434	6	3	3
NHLM bacteriocin system ABC transporter, peptidase/ATP-binding protein OS=Desulfovibrio ferrophilus OX=241368 GN=DFE_1500 PE=4 SV=1	A0A2Z6AYJ1_9DELT	DFE_1500	6	3	4
RTX toxins and related Ca2+-binding protein OS=Desulfovibrio ferrophilus OX=241368 GN=DFE_1502 PE=4 SV=1	A0A2Z6AYD2_9DELT	DFE_1502	6	4	5
Two component system sensor histidine kinase OS=Desulfovibrio ferrophilus OX=241368 GN=DFE_1515 PE=4 SV=1	A0A2Z6AYA2_9DELT	DFE_1515	6	3	5
Adenylate/guanylate cyclase OS=Desulfovibrio ferrophilus OX=241368 GN=DFE_1523 PE=4 SV=1	A0A2Z6AYC3_9DELT	DFE_1523	6	3	6
Protein serine/threonine phosphatase OS=Desulfovibrio ferrophilus OX=241368 GN=DFE_1529 PE=4 SV=1	A0A2Z6AYK8_9DELT	DFE_1529	6	3	2
Glycine dehydrogenase (aminomethyl-transferring) OS=Desulfovibrio ferrophilus OX=241368 GN=DFE_1601 PE=3 SV=1	A0A2Z6AYI7_9DELT	DFE_1601	6	2	4
NAD(P)-bd_dom domain-containing protein OS=Desulfovibrio ferrophilus OX=241368 GN=DFE_1624 PE=4 SV=1	A0A2Z6AYT0_9DELT	DFE_1624	6	5	4
Methylenetetrahydrofolate reductase OS=Desulfovibrio ferrophilus OX=241368 GN=DFE_1625 PE=4 SV=1	A0A2Z6AYL3_9DELT	DFE_1625	6	2	2
FAD linked oxidase domain protein OS=Desulfovibrio ferrophilus OX=241368 GN=DFE_1665 PE=4 SV=1	A0A2Z6AYQ3_9DELT	DFE_1665	6	7	13
Lambda family phage portal protein OS=Desulfovibrio ferrophilus OX=241368 GN=DFE_1737 PE=4 SV=1	A0A2Z6AZ44_9DELT	DFE_1737	6	3	6
Chemotaxis sensory transducer OS=Desulfovibrio ferrophilus OX=241368 GN=DFE_1882 PE=4 SV=1	A0A2Z6AZG2_9DELT	DFE_1882	6	2	6
HAMP domain protein OS=Desulfovibrio ferrophilus OX=241368 GN=DFE_1945 PE=4 SV=1	A0A2Z6AZH4_9DELT	DFE_1945	6	5	2
Putative G-D-S-L family lipolytic protein OS=Desulfovibrio ferrophilus OX=241368 GN=DFE_2013 PE=4 SV=1	A0A2Z6AZR1_9DELT	DFE_2013	6	1	0
PAS/PAC sensor signal transduction histidine kinase OS=Desulfovibrio ferrophilus OX=241368 GN=DFE_2046 PE=4 SV=1	A0A2Z6AZU5_9DELT	DFE_2046	6	7	7
Cytochrome c family protein OS=Desulfovibrio ferrophilus OX=241368 GN=DFE_2142 PE=4 SV=1	A0A2Z6B091_9DELT	DFE_2142	6	2	2
Thioredoxin reductase OS=Desulfovibrio ferrophilus OX=241368 GN=DFE_2331 PE=4 SV=1	A0A2Z6B0K0_9DELT	DFE_2331	6	0	1
Formate dehydrogenase OS=Desulfovibrio ferrophilus OX=241368 GN=DFE_2489 PE=4 SV=1	A0A2Z6B176_9DELT	DFE_2489	6	5	2
WD40 repeat-containing protein OS=Desulfovibrio ferrophilus OX=241368 GN=DFE_2629 PE=4 SV=1	A0A2Z6B1K9_9DELT	DFE_2629	6	6	3
Deoxyribodipyrimidine photolyase OS=Desulfovibrio ferrophilus OX=241368 GN=DFE_2721 PE=4 SV=1	A0A2Z6B1P9_9DELT	DFE_2721	6	2	0
Histidine kinase OS=Desulfovibrio ferrophilus OX=241368 GN=DFE_2729 PE=4 SV=1	A0A2Z6B1V3_9DELT	DFE_2729	6	4	6
Uncharacterized protein OS=Desulfovibrio ferrophilus OX=241368 GN=DFE_2752 PE=4 SV=1	A0A2Z6B207_9DELT	DFE_2752	6	0	1
Diguanylate cyclase with PAS/PAC sensor OS=Desulfovibrio ferrophilus OX=241368 GN=DFE_2764 PE=4 SV=1	A0A2Z6B234_9DELT	DFE_2764	6	5	4
Amino acid ABC transporter substrate-binding protein OS=Desulfovibrio ferrophilus OX=241368 GN=DFE_2867 PE=4 SV=1	A0A2Z6B2B3_9DELT	DFE_2867	6	8	7
Methyl-accepting chemotaxis sensory transducer with Pas/Pac sensor OS=Desulfovibrio ferrophilus OX=241368 GN=DFE_2925 PE=4 SV=1	A0A2Z6B2E4_9DELT	DFE_2925	6	6	11
Two component transcriptional regulator OS=Desulfovibrio ferrophilus OX=241368 GN=DFE_3212 PE=4 SV=1	A0A2Z6B3C0_9DELT	DFE_3212	6	4	2
Anaerobic ribonucleoside-triphosphate reductase OS=Desulfovibrio ferrophilus OX=241368 GN=DFE_3257 PE=4 SV=1	A0A2Z6B3F0_9DELT	DFE_3257	6	6	0
Response regulator receiver protein OS=Desulfovibrio ferrophilus OX=241368 GN=DFE_3282 PE=4 SV=1	A0A2Z6B3J5_9DELT	DFE_3282	6	1	0
Regulatory protein GntR HTH OS=Desulfovibrio ferrophilus OX=241368 GN=DFE_3320 PE=4 SV=1	A0A2Z6B3N9_9DELT	DFE_3320	6	3	5
DNA topoisomerase OS=Desulfovibrio ferrophilus OX=241368 GN=DFE_A0045 PE=4 SV=1	A0A2Z6B429_9DELT	DFE_A0045	6	1	2
DNA primase OS=Desulfovibrio ferrophilus OX=241368 GN=dnaG PE=3 SV=1	A0A2Z6AX04_9DELT	dnaG	6	7	5
Glyceraldehyde-3-phosphate dehydrogenase OS=Desulfovibrio ferrophilus OX=241368 GN=gapA PE=3 SV=1	A0A2Z6B075_9DELT	gapA	6	0	1
tRNA-2-methylthio-N(6)-dimethylallyladenosine synthase OS=Desulfovibrio ferrophilus OX=241368 GN=miaB PE=3 SV=1	A0A2Z6AYK6_9DELT	miaB	6	2	3
Amidophosphoribosyltransferase OS=Desulfovibrio ferrophilus OX=241368 GN=purF PE=3 SV=1	A0A2Z6AV22_9DELT	purF	6	7	6
ATP-dependent RecD-like DNA helicase OS=Desulfovibrio ferrophilus OX=241368 GN=recD2 PE=3 SV=1	A0A2Z6AXC5_9DELT	recD2	6	2	8
Protein-glutamate methylesterase/protein-glutamine glutaminase OS=Desulfovibrio ferrophilus OX=241368 GN=cheB PE=3 SV=1	A0A2Z6AWA5_9DELT	cheB	5	1	1
Cell division coordinator CpoB OS=Desulfovibrio ferrophilus OX=241368 GN=cpoB PE=3 SV=1	A0A2Z6AWX0_9DELT	cpoB	5	1	1
Glutamate synthase (NADPH) small subunit OS=Desulfovibrio ferrophilus OX=241368 GN=DFE_0025 PE=4 SV=1	A0A2Z6AU48_9DELT	DFE_0025	5	2	2
Uncharacterized protein OS=Desulfovibrio ferrophilus OX=241368 GN=DFE_0034 PE=4 SV=1	A0A2Z6AU61_9DELT	DFE_0034	5	5	3
Flagellar biosynthesis anti-sigma factor protein FlgM OS=Desulfovibrio ferrophilus OX=241368 GN=DFE_0086 PE=4 SV=1	A0A2Z6AUA3_9DELT	DFE_0086	5	0	1
PAS/PAC sensor signal transduction histidine kinase OS=Desulfovibrio ferrophilus OX=241368 GN=DFE_0093 PE=4 SV=1	A0A2Z6AUB9_9DELT	DFE_0093	5	5	5
Tetratricopeptide repeat protein OS=Desulfovibrio ferrophilus OX=241368 GN=DFE_0115 PE=4 SV=1	A0A2Z6AUD2_9DELT	DFE_0115	5	0	1
Uncharacterized protein OS=Desulfovibrio ferrophilus OX=241368 GN=DFE_0172 PE=4 SV=1	A0A2Z6AUJ5_9DELT	DFE_0172	5	10	7
Methyl-accepting chemotaxis sensory transducer with Pas/Pac sensor OS=Desulfovibrio ferrophilus OX=241368 GN=DFE_0195 PE=4 SV=1	A0A2Z6AUL4_9DELT	DFE_0195	5	2	5
Diguanylate cyclase OS=Desulfovibrio ferrophilus OX=241368 GN=DFE_0217 PE=4 SV=1	A0A2Z6AUN8_9DELT	DFE_0217	5	2	1
Putative PAS/PAC sensor protein OS=Desulfovibrio ferrophilus OX=241368 GN=DFE_0291 PE=4 SV=1	A0A2Z6AUV7_9DELT	DFE_0291	5	1	2
Diguanylate cyclase/phosphodiesterase with PAS/PAC sensor(S) OS=Desulfovibrio ferrophilus OX=241368 GN=DFE_0441 PE=4 SV=1	A0A2Z6AVA9_9DELT	DFE_0441	5	4	3
F5/8 type C domain protein OS=Desulfovibrio ferrophilus OX=241368 GN=DFE_0453 PE=4 SV=1	A0A2Z6AVA7_9DELT	DFE_0453	5	4	2
Response regulator receiver protein OS=Desulfovibrio ferrophilus OX=241368 GN=DFE_0490 PE=4 SV=1	A0A2Z6AVK7_9DELT	DFE_0490	5	1	0
CheA signal transduction histidine kinase OS=Desulfovibrio ferrophilus OX=241368 GN=DFE_0491 PE=4 SV=1	A0A2Z6AVF7_9DELT	DFE_0491	5	7	3
Putative serine/threonine protein kinase OS=Desulfovibrio ferrophilus OX=241368 GN=DFE_0511 PE=4 SV=1	A0A2Z6AVH4_9DELT	DFE_0511	5	7	7
Regulatory components of sensory transduction system OS=Desulfovibrio ferrophilus OX=241368 GN=DFE_0540 PE=4 SV=1	A0A2Z6AVQ2_9DELT	DFE_0540	5	1	4
Uncharacterized protein OS=Desulfovibrio ferrophilus OX=241368 GN=DFE_0561 PE=4 SV=1	A0A2Z6AVM3_9DELT	DFE_0561	5	5	0
Peptide ABC transporter substrate-binding protein OS=Desulfovibrio ferrophilus OX=241368 GN=DFE_0665 PE=4 SV=1	A0A2Z6AVY5_9DELT	DFE_0665	5	0	0
Response regulator receiver OS=Desulfovibrio ferrophilus OX=241368 GN=DFE_0668 PE=4 SV=1	A0A2Z6AVY0_9DELT	DFE_0668	5	1	1
Two-component hybrid sensor and regulator OS=Desulfovibrio ferrophilus OX=241368 GN=DFE_0670 PE=4 SV=1	A0A2Z6AW28_9DELT	DFE_0670	5	2	6
Uncharacterized protein OS=Desulfovibrio ferrophilus OX=241368 GN=DFE_0728 PE=4 SV=1	A0A2Z6AW35_9DELT	DFE_0728	5	4	3
Diguanylate cyclase GGDEF domain-containing protein OS=Desulfovibrio ferrophilus OX=241368 GN=DFE_0808 PE=4 SV=1	A0A2Z6AWA7_9DELT	DFE_0808	5	3	3
ABC transporter-like protein OS=Desulfovibrio ferrophilus OX=241368 GN=DFE_0815 PE=4 SV=1	A0A2Z6AWD8_9DELT	DFE_0815	5	2	2
2-isopropylmalate synthase OS=Desulfovibrio ferrophilus OX=241368 GN=DFE_0880 PE=3 SV=1	A0A2Z6AWP5_9DELT	DFE_0880	5	3	2
Cell division protein FtsK OS=Desulfovibrio ferrophilus OX=241368 GN=DFE_0974 PE=3 SV=1	A0A2Z6AWV4_9DELT	DFE_0974	5	4	1
Metallo-beta-lactamase family protein OS=Desulfovibrio ferrophilus OX=241368 GN=DFE_1005 PE=4 SV=1	A0A2Z6AWX6_9DELT	DFE_1005	5	2	1
Diguanylate cyclase with PAS/PAC sensor OS=Desulfovibrio ferrophilus OX=241368 GN=DFE_1013 PE=4 SV=1	A0A2Z6AWW1_9DELT	DFE_1013	5	8	6
FAD-dependent pyridine nucleotide-disulfideoxidoreductase OS=Desulfovibrio ferrophilus OX=241368 GN=DFE_1041 PE=4 SV=1	A0A2Z6AWY4_9DELT	DFE_1041	5	1	5
Translation elongation factor G OS=Desulfovibrio ferrophilus OX=241368 GN=DFE_1068 PE=4 SV=1	A0A2Z6AX12_9DELT	DFE_1068	5	5	1
PAS modulated sigma54 specific transcriptional regulator, Fis family OS=Desulfovibrio ferrophilus OX=241368 GN=DFE_1283 PE=4 SV=1	A0A2Z6AXN9_9DELT	DFE_1283	5	1	0
Uncharacterized protein OS=Desulfovibrio ferrophilus OX=241368 GN=DFE_1313 PE=4 SV=1	A0A2Z6AXS1_9DELT	DFE_1313	5	1	3
Uncharacterized protein OS=Desulfovibrio ferrophilus OX=241368 GN=DFE_1322 PE=3 SV=1	A0A2Z6AXV6_9DELT	DFE_1322	5	5	3
Transcriptional regulator, LacI family OS=Desulfovibrio ferrophilus OX=241368 GN=DFE_1347 PE=4 SV=1	A0A2Z6AXZ9_9DELT	DFE_1347	5	0	2
Thiamine biosynthesis protein ThiF OS=Desulfovibrio ferrophilus OX=241368 GN=DFE_1469 PE=4 SV=1	A0A2Z6AYF2_9DELT	DFE_1469	5	3	4
DNA internalization-related competence protein ComEC/Rec2 OS=Desulfovibrio ferrophilus OX=241368 GN=DFE_1678 PE=4 SV=1	A0A2Z6AYR4_9DELT	DFE_1678	5	4	3
ATPase involved in DNA repair OS=Desulfovibrio ferrophilus OX=241368 GN=DFE_1711 PE=4 SV=1	A0A2Z6AYU8_9DELT	DFE_1711	5	9	3
Phosphoadenosine phosphosulfate reductase OS=Desulfovibrio ferrophilus OX=241368 GN=DFE_1712 PE=4 SV=1	A0A2Z6AZ04_9DELT	DFE_1712	5	1	0
Uncharacterized protein OS=Desulfovibrio ferrophilus OX=241368 GN=DFE_1717 PE=4 SV=1	A0A2Z6AZ26_9DELT	DFE_1717	5	7	4
PAS modulated sigma54 specific transcriptional regulator, Fis family OS=Desulfovibrio ferrophilus OX=241368 GN=DFE_1747 PE=4 SV=1	A0A2Z6AZ53_9DELT	DFE_1747	5	0	2
Polypeptide-transport-associated domain protein ShlB-type OS=Desulfovibrio ferrophilus OX=241368 GN=DFE_1772 PE=4 SV=1	A0A2Z6AZ57_9DELT	DFE_1772	5	3	3
ABC-type amino acid transport/signal transduction systems, periplasmic component/domain OS=Desulfovibrio ferrophilus OX=241368 GN=DFE_1787 PE=4 SV=1	A0A2Z6AZ97_9DELT	DFE_1787	5	0	2
Sensory box histidine kinase/response regulator OS=Desulfovibrio ferrophilus OX=241368 GN=DFE_2003 PE=4 SV=1	A0A2Z6AZQ1_9DELT	DFE_2003	5	1	3
5-enolpyruvylshikimate-3-phosphate synthase-like protein OS=Desulfovibrio ferrophilus OX=241368 GN=DFE_2053 PE=4 SV=1	A0A2Z6AZU6_9DELT	DFE_2053	5	7	5
Heterodisulfide reductase subunit A OS=Desulfovibrio ferrophilus OX=241368 GN=DFE_2057 PE=4 SV=1	A0A2Z6B008_9DELT	DFE_2057	5	4	2
Alpha/beta hydrolase OS=Desulfovibrio ferrophilus OX=241368 GN=DFE_2074 PE=4 SV=1	A0A2Z6B025_9DELT	DFE_2074	5	2	1
Ribonuclease, Rne/Rng family OS=Desulfovibrio ferrophilus OX=241368 GN=DFE_2101 PE=4 SV=1	A0A2Z6AZY2_9DELT	DFE_2101	5	1	0
Putative Zn-dependent peptidase OS=Desulfovibrio ferrophilus OX=241368 GN=DFE_2315 PE=3 SV=1	A0A2Z6B0L5_9DELT	DFE_2315	5	8	6
Radical SAM protein OS=Desulfovibrio ferrophilus OX=241368 GN=DFE_2330 PE=4 SV=1	A0A2Z6B0X5_9DELT	DFE_2330	5	1	2
Pyruvate, water dikinase OS=Desulfovibrio ferrophilus OX=241368 GN=DFE_2349 PE=4 SV=1	A0A2Z6B0U2_9DELT	DFE_2349	5	4	4
Histidine kinase OS=Desulfovibrio ferrophilus OX=241368 GN=DFE_2429 PE=4 SV=1	A0A2Z6B122_9DELT	DFE_2429	5	3	4
UDP-galactopyranose mutase OS=Desulfovibrio ferrophilus OX=241368 GN=DFE_2561 PE=4 SV=1	A0A2Z6B188_9DELT	DFE_2561	5	1	2
NAD-dependent epimerase/dehydratase OS=Desulfovibrio ferrophilus OX=241368 GN=DFE_2574 PE=4 SV=1	A0A2Z6B1I6_9DELT	DFE_2574	5	0	1
Ribonuclease II OS=Desulfovibrio ferrophilus OX=241368 GN=DFE_2612 PE=4 SV=1	A0A2Z6B1K4_9DELT	DFE_2612	5	3	2
Group 1 glycosyl transferase OS=Desulfovibrio ferrophilus OX=241368 GN=DFE_2840 PE=4 SV=1	A0A2Z6B2C7_9DELT	DFE_2840	5	0	2
Putative CBS domain and cyclic nucleotide-regulated nucleotidyltransferase OS=Desulfovibrio ferrophilus OX=241368 GN=DFE_2989 PE=4 SV=1	A0A2Z6B2Q0_9DELT	DFE_2989	5	0	4
Acriflavin resistance protein OS=Desulfovibrio ferrophilus OX=241368 GN=DFE_3089 PE=3 SV=1	A0A2Z6B2Z4_9DELT	DFE_3089	5	3	1
UPF0234 protein DFE_3127 OS=Desulfovibrio ferrophilus OX=241368 GN=DFE_3127 PE=3 SV=1	A0A2Z6B315_9DELT	DFE_3127	5	5	3
Acriflavin resistance protein OS=Desulfovibrio ferrophilus OX=241368 GN=DFE_3134 PE=3 SV=1	A0A2Z6B369_9DELT	DFE_3134	5	3	6
Putative Thermostable carboxypeptidase 1 OS=Desulfovibrio ferrophilus OX=241368 GN=DFE_3161 PE=4 SV=1	A0A2Z6B306_9DELT	DFE_3161	5	1	5
DNA repair protein RecN OS=Desulfovibrio ferrophilus OX=241368 GN=DFE_3213 PE=3 SV=1	A0A2Z6B346_9DELT	DFE_3213	5	2	1
Efflux transporter, RND family, MFP subunit OS=Desulfovibrio ferrophilus OX=241368 GN=DFE_3226 PE=3 SV=1	A0A2Z6B377_9DELT	DFE_3226	5	3	2
Iron-sulfur binding protein OS=Desulfovibrio ferrophilus OX=241368 GN=DFE_3296 PE=4 SV=1	A0A2Z6B3E8_9DELT	DFE_3296	5	4	3
Sodium/hydrogen exchanger OS=Desulfovibrio ferrophilus OX=241368 GN=DFE_3374 PE=4 SV=1	A0A2Z6B3U8_9DELT	DFE_3374	5	4	2
RNA polymerase sigma factor for flagellar operon OS=Desulfovibrio ferrophilus OX=241368 GN=fliA PE=3 SV=1	A0A2Z6AXP4_9DELT	fliA	5	0	5
Signal recognition particle receptor FtsY OS=Desulfovibrio ferrophilus OX=241368 GN=ftsY PE=3 SV=1	A0A2Z6B3H8_9DELT	ftsY	5	0	0
Cell division protein FtsZ OS=Desulfovibrio ferrophilus OX=241368 GN=ftsZ PE=3 SV=1	A0A2Z6AZ67_9DELT	ftsZ	5	4	1
Aspartyl/glutamyl-tRNA(Asn/Gln) amidotransferase subunit B OS=Desulfovibrio ferrophilus OX=241368 GN=gatB PE=3 SV=1	A0A2Z6AXG2_9DELT	gatB	5	1	2
Glutamine--fructose-6-phosphate aminotransferase [isomerizing] OS=Desulfovibrio ferrophilus OX=241368 GN=glmS PE=3 SV=1	A0A2Z6B337_9DELT	glmS	5	2	1
Glutamine--tRNA ligase OS=Desulfovibrio ferrophilus OX=241368 GN=glnS PE=3 SV=1	A0A2Z6B114_9DELT	glnS	5	4	4
2-isopropylmalate synthase OS=Desulfovibrio ferrophilus OX=241368 GN=leuA PE=3 SV=1	A0A2Z6AYP3_9DELT	leuA	5	4	6
Protein LldD OS=Desulfovibrio ferrophilus OX=241368 GN=lldD PE=3 SV=1	A0A2Z6B3J0_9DELT	lldD	5	2	4
5-methylthioadenosine/S-adenosylhomocysteine deaminase OS=Desulfovibrio ferrophilus OX=241368 GN=mtaD PE=3 SV=1	A0A2Z6AWK1_9DELT	mtaD	5	4	0
Spermidine/putrescine import ATP-binding protein PotA OS=Desulfovibrio ferrophilus OX=241368 GN=potA PE=3 SV=1	A0A2Z6B185_9DELT	potA	5	2	1
Peptide chain release factor 2 OS=Desulfovibrio ferrophilus OX=241368 GN=prfB PE=3 SV=1	A0A2Z6AWG7_9DELT	prfB	5	1	0
Riboflavin biosynthesis protein RibBA OS=Desulfovibrio ferrophilus OX=241368 GN=ribBA PE=3 SV=1	A0A2Z6B0B4_9DELT	ribBA	5	2	2
Dual-specificity RNA methyltransferase RlmN OS=Desulfovibrio ferrophilus OX=241368 GN=rlmN PE=3 SV=1	A0A2Z6B227_9DELT	rlmN	5	3	3
Ribonuclease R OS=Desulfovibrio ferrophilus OX=241368 GN=rnr PE=3 SV=1	A0A2Z6B0C6_9DELT	rnr	5	3	3
30S ribosomal protein S20 OS=Desulfovibrio ferrophilus OX=241368 GN=rpsT PE=3 SV=1	A0A2Z6AWQ2_9DELT	rpsT	5	2	0
Putative potassium transporter peripheral membrane protein OS=Desulfovibrio ferrophilus OX=241368 GN=trkA PE=4 SV=1	A0A2Z6AWK2_9DELT	trkA	5	4	5
Oligopeptide transport ATP-binding protein AppF OS=Desulfovibrio ferrophilus OX=241368 GN=appF PE=3 SV=1	A0A2Z6B0V4_9DELT	appF	4	2	4
Aspartate ammonia-lyase OS=Desulfovibrio ferrophilus OX=241368 GN=aspA PE=3 SV=1	A0A2Z6AYG5_9DELT	aspA	4	4	2
Aspartate--tRNA(Asp/Asn) ligase OS=Desulfovibrio ferrophilus OX=241368 GN=aspS PE=3 SV=1	A0A2Z6B1L8_9DELT	aspS	4	0	1
Cobalamin biosynthesis protein CobD OS=Desulfovibrio ferrophilus OX=241368 GN=cobD PE=3 SV=1	A0A2Z6AVF3_9DELT	cobD	4	4	9
Cytosine deaminase OS=Desulfovibrio ferrophilus OX=241368 GN=codA PE=4 SV=1	A0A2Z6AZA4_9DELT	codA	4	0	3
Diaminopimelate epimerase OS=Desulfovibrio ferrophilus OX=241368 GN=dapF PE=3 SV=1	A0A2Z6AWG2_9DELT	dapF	4	1	1
Methyl-accepting chemotaxis sensory transducer with Pas/Pac sensor OS=Desulfovibrio ferrophilus OX=241368 GN=DFE_0023 PE=4 SV=1	A0A2Z6AU50_9DELT	DFE_0023	4	3	3
Elongation factor G OS=Desulfovibrio ferrophilus OX=241368 GN=DFE_0082 PE=4 SV=1	A0A2Z6AUA4_9DELT	DFE_0082	4	6	2
PAS sensor protein OS=Desulfovibrio ferrophilus OX=241368 GN=DFE_0167 PE=4 SV=1	A0A2Z6AUI9_9DELT	DFE_0167	4	4	4
Uncharacterized protein OS=Desulfovibrio ferrophilus OX=241368 GN=DFE_0182 PE=4 SV=1	A0A2Z6AUK5_9DELT	DFE_0182	4	3	0
Aminotransferase OS=Desulfovibrio ferrophilus OX=241368 GN=DFE_0184 PE=3 SV=1	A0A2Z6AUL9_9DELT	DFE_0184	4	4	4
Glycosyl transferase group 1 OS=Desulfovibrio ferrophilus OX=241368 GN=DFE_0244 PE=4 SV=1	A0A2Z6AUS8_9DELT	DFE_0244	4	0	0
Type I secretion outer membrane protein, TolC family OS=Desulfovibrio ferrophilus OX=241368 GN=DFE_0285 PE=4 SV=1	A0A2Z6AUV3_9DELT	DFE_0285	4	1	4
Membrane fusion protein (MFP) family protein OS=Desulfovibrio ferrophilus OX=241368 GN=DFE_0288 PE=3 SV=1	A0A2Z6AUV4_9DELT	DFE_0288	4	4	2
Glycosyl transferase, group 1 OS=Desulfovibrio ferrophilus OX=241368 GN=DFE_0289 PE=4 SV=1	A0A2Z6AUZ0_9DELT	DFE_0289	4	4	0
Glycine/betaine/L-proline ABC transporter ATPase OS=Desulfovibrio ferrophilus OX=241368 GN=DFE_0318 PE=4 SV=1	A0A2Z6AUY2_9DELT	DFE_0318	4	3	4
Uncharacterized protein OS=Desulfovibrio ferrophilus OX=241368 GN=DFE_0351 PE=4 SV=1	A0A2Z6AV16_9DELT	DFE_0351	4	4	0
Adenylate cyclase OS=Desulfovibrio ferrophilus OX=241368 GN=DFE_0363 PE=4 SV=1	A0A2Z6AV21_9DELT	DFE_0363	4	1	2
Uncharacterized protein OS=Desulfovibrio ferrophilus OX=241368 GN=DFE_0429 PE=4 SV=1	A0A2Z6AVD6_9DELT	DFE_0429	4	2	2
TRAP transporter solute receptor, TAXI family OS=Desulfovibrio ferrophilus OX=241368 GN=DFE_0471 PE=4 SV=1	A0A2Z6AVD8_9DELT	DFE_0471	4	2	3
Two-component sensor kinase OS=Desulfovibrio ferrophilus OX=241368 GN=DFE_0474 PE=4 SV=1	A0A2Z6AVF5_9DELT	DFE_0474	4	2	3
Uncharacterized protein OS=Desulfovibrio ferrophilus OX=241368 GN=DFE_0485 PE=4 SV=1	A0A2Z6AVF1_9DELT	DFE_0485	4	3	2
Cyclic nucleotide-binding protein OS=Desulfovibrio ferrophilus OX=241368 GN=DFE_0562 PE=4 SV=1	A0A2Z6AVP6_9DELT	DFE_0562	4	4	3
Metal dependent phosphohydrolase domain-containing protein OS=Desulfovibrio ferrophilus OX=241368 GN=DFE_0581 PE=4 SV=1	A0A2Z6AVP2_9DELT	DFE_0581	4	1	2
Fe-S type, tartrate/fumarate subfamily hydro-lyase subunit alpha OS=Desulfovibrio ferrophilus OX=241368 GN=DFE_0592 PE=4 SV=1	A0A2Z6AVS4_9DELT	DFE_0592	4	0	1
GCN5-related N-acetyltransferase OS=Desulfovibrio ferrophilus OX=241368 GN=DFE_0594 PE=4 SV=1	A0A2Z6AVT0_9DELT	DFE_0594	4	4	4
Uncharacterized protein OS=Desulfovibrio ferrophilus OX=241368 GN=DFE_0598 PE=4 SV=1	A0A2Z6AVQ8_9DELT	DFE_0598	4	1	2
Molybdopterin-guanine dinucleotide biosynthesis protein OS=Desulfovibrio ferrophilus OX=241368 GN=DFE_0639 PE=4 SV=1	A0A2Z6AW15_9DELT	DFE_0639	4	2	0
Response regulator receiver protein OS=Desulfovibrio ferrophilus OX=241368 GN=DFE_0649 PE=4 SV=1	A0A2Z6AW23_9DELT	DFE_0649	4	7	7
PAS/PAC sensor signal transduction histidine kinase OS=Desulfovibrio ferrophilus OX=241368 GN=DFE_0650 PE=4 SV=1	A0A2Z6AW10_9DELT	DFE_0650	4	4	0
FAD:protein FMN transferase OS=Desulfovibrio ferrophilus OX=241368 GN=DFE_0660 PE=3 SV=1	A0A2Z6AW20_9DELT	DFE_0660	4	1	2
GTP-binding protein TypA OS=Desulfovibrio ferrophilus OX=241368 GN=DFE_0672 PE=4 SV=1	A0A2Z6AW03_9DELT	DFE_0672	4	7	2
Phenylacetate-coenzyme A ligase OS=Desulfovibrio ferrophilus OX=241368 GN=DFE_0709 PE=4 SV=1	A0A2Z6AW66_9DELT	DFE_0709	4	0	2
Glycosyl transferase family 2 OS=Desulfovibrio ferrophilus OX=241368 GN=DFE_0788 PE=4 SV=1	A0A2Z6AW85_9DELT	DFE_0788	4	2	4
Uncharacterized protein OS=Desulfovibrio ferrophilus OX=241368 GN=DFE_0789 PE=4 SV=1	A0A2Z6AWE3_9DELT	DFE_0789	4	2	5
PAS domain S-box OS=Desulfovibrio ferrophilus OX=241368 GN=DFE_0821 PE=4 SV=1	A0A2Z6AWB5_9DELT	DFE_0821	4	2	1
GCN5-related N-acetyltransferase OS=Desulfovibrio ferrophilus OX=241368 GN=DFE_0946 PE=4 SV=1	A0A2Z6AWP2_9DELT	DFE_0946	4	0	1
Putative sensory box protein OS=Desulfovibrio ferrophilus OX=241368 GN=DFE_0971 PE=4 SV=1	A0A2Z6AWR6_9DELT	DFE_0971	4	1	5
ABC-type multidrug transport system, ATPase component OS=Desulfovibrio ferrophilus OX=241368 GN=DFE_0986 PE=4 SV=1	A0A2Z6AWT3_9DELT	DFE_0986	4	3	2
TPR_REGION domain-containing protein OS=Desulfovibrio ferrophilus OX=241368 GN=DFE_0994 PE=4 SV=1	A0A2Z6AWX3_9DELT	DFE_0994	4	3	3
Uncharacterized protein OS=Desulfovibrio ferrophilus OX=241368 GN=DFE_1009 PE=4 SV=1	A0A2Z6AX00_9DELT	DFE_1009	4	0	0
Ferredoxin-dependent glutamate synthase OS=Desulfovibrio ferrophilus OX=241368 GN=DFE_1040 PE=3 SV=1	A0A2Z6AX86_9DELT	DFE_1040	4	1	4
Electron-transferring-flavoprotein dehydrogenase OS=Desulfovibrio ferrophilus OX=241368 GN=DFE_1054 PE=4 SV=1	A0A2Z6AX37_9DELT	DFE_1054	4	3	3
Cytochrome-c3 hydrogenase OS=Desulfovibrio ferrophilus OX=241368 GN=DFE_1090 PE=3 SV=1	A0A2Z6AXE0_9DELT	DFE_1090	4	3	3
Transketolase OS=Desulfovibrio ferrophilus OX=241368 GN=DFE_1149 PE=3 SV=1	A0A2Z6AXE4_9DELT	DFE_1149	4	1	5
Sigma-54 factor interaction domain-containing protein OS=Desulfovibrio ferrophilus OX=241368 GN=DFE_1202 PE=4 SV=1	A0A2Z6AXJ5_9DELT	DFE_1202	4	0	0
Transglutaminase-like superfamily domain protein OS=Desulfovibrio ferrophilus OX=241368 GN=DFE_1212 PE=4 SV=1	A0A2Z6AXK5_9DELT	DFE_1212	4	4	4
Hydrogenase, Fe-only OS=Desulfovibrio ferrophilus OX=241368 GN=DFE_1213 PE=4 SV=1	A0A2Z6AXH1_9DELT	DFE_1213	4	0	0
Response regulator receiver protein OS=Desulfovibrio ferrophilus OX=241368 GN=DFE_1250 PE=4 SV=1	A0A2Z6AXV3_9DELT	DFE_1250	4	5	0
SNF2-like protein OS=Desulfovibrio ferrophilus OX=241368 GN=DFE_1321 PE=4 SV=1	A0A2Z6AXR9_9DELT	DFE_1321	4	6	7
D-alanine--D-alanine ligase OS=Desulfovibrio ferrophilus OX=241368 GN=DFE_1362 PE=4 SV=1	A0A2Z6AXZ5_9DELT	DFE_1362	4	1	2
Sensory box protein OS=Desulfovibrio ferrophilus OX=241368 GN=DFE_1383 PE=4 SV=1	A0A2Z6AXY9_9DELT	DFE_1383	4	5	5
Response regulator receiver OS=Desulfovibrio ferrophilus OX=241368 GN=DFE_1408 PE=4 SV=1	A0A2Z6AY00_9DELT	DFE_1408	4	2	1
4Fe-4S ferredoxin OS=Desulfovibrio ferrophilus OX=241368 GN=DFE_1445 PE=4 SV=1	A0A2Z6AY41_9DELT	DFE_1445	4	7	3
Transmembrane complex, ferredoxin, 2 (4Fe-4S) OS=Desulfovibrio ferrophilus OX=241368 GN=DFE_1449 PE=4 SV=1	A0A2Z6AYD0_9DELT	DFE_1449	4	3	2
Type I secretion target GGXGXDXXX repeat protein domain protein OS=Desulfovibrio ferrophilus OX=241368 GN=DFE_1501 PE=4 SV=1	A0A2Z6AY91_9DELT	DFE_1501	4	2	3
Efflux pump membrane transporter OS=Desulfovibrio ferrophilus OX=241368 GN=DFE_1557 PE=3 SV=1	A0A2Z6AYM1_9DELT	DFE_1557	4	4	1
Diguanylate cyclase OS=Desulfovibrio ferrophilus OX=241368 GN=DFE_1561 PE=4 SV=1	A0A2Z6AYE5_9DELT	DFE_1561	4	1	1
Group 1 glycosyl transferase OS=Desulfovibrio ferrophilus OX=241368 GN=DFE_1562 PE=4 SV=1	A0A2Z6AYI9_9DELT	DFE_1562	4	1	0
Response regulator receiver protein OS=Desulfovibrio ferrophilus OX=241368 GN=DFE_1598 PE=4 SV=1	A0A2Z6AYI5_9DELT	DFE_1598	4	0	0
MotA/TolQ/ExbB proton channel OS=Desulfovibrio ferrophilus OX=241368 GN=DFE_1612 PE=3 SV=1	A0A2Z6AYN5_9DELT	DFE_1612	4	5	5
ABC transporter substrate binding protein OS=Desulfovibrio ferrophilus OX=241368 GN=DFE_1639 PE=4 SV=1	A0A2Z6AYW4_9DELT	DFE_1639	4	5	6
Carbamoyltransferase HypF OS=Desulfovibrio ferrophilus OX=241368 GN=DFE_1662 PE=3 SV=1	A0A2Z6AYV9_9DELT	DFE_1662	4	4	3
Helicase-like protein OS=Desulfovibrio ferrophilus OX=241368 GN=DFE_1705 PE=4 SV=1	A0A2Z6AYT7_9DELT	DFE_1705	4	4	3
Tail sheath protein OS=Desulfovibrio ferrophilus OX=241368 GN=DFE_1720 PE=4 SV=1	A0A2Z6AZ64_9DELT	DFE_1720	4	2	1
Terminase large subunit OS=Desulfovibrio ferrophilus OX=241368 GN=DFE_1742 PE=4 SV=1	A0A2Z6AZ28_9DELT	DFE_1742	4	1	4
Lipid-A-disaccharide synthase OS=Desulfovibrio ferrophilus OX=241368 GN=DFE_1774 PE=3 SV=1	A0A2Z6AZ82_9DELT	DFE_1774	4	0	1
Response regulator OS=Desulfovibrio ferrophilus OX=241368 GN=DFE_1786 PE=4 SV=1	A0A2Z6AZ33_9DELT	DFE_1786	4	0	3
Diguanylate cyclase/phosphodiesterase with PAS/PAC sensor(S) OS=Desulfovibrio ferrophilus OX=241368 GN=DFE_1881 PE=4 SV=1	A0A2Z6AZB8_9DELT	DFE_1881	4	9	2
Cytochrome c family protein OS=Desulfovibrio ferrophilus OX=241368 GN=DFE_1892 PE=4 SV=1	A0A2Z6AZH0_9DELT	DFE_1892	4	0	0
Histidine kinase OS=Desulfovibrio ferrophilus OX=241368 GN=DFE_1898 PE=4 SV=1	A0A2Z6AZD0_9DELT	DFE_1898	4	6	5
Diguanylate cyclase/phosphodiesterase with PAS/PAC sensor(S) OS=Desulfovibrio ferrophilus OX=241368 GN=DFE_1920 PE=4 SV=1	A0A2Z6AZR7_9DELT	DFE_1920	4	3	3
Radical SAM protein OS=Desulfovibrio ferrophilus OX=241368 GN=DFE_1924 PE=4 SV=1	A0A2Z6AZM9_9DELT	DFE_1924	4	4	3
Flagellar motor protein OS=Desulfovibrio ferrophilus OX=241368 GN=DFE_1975 PE=4 SV=1	A0A2Z6AZK1_9DELT	DFE_1975	4	2	0
Tetratricopeptide repeat protein OS=Desulfovibrio ferrophilus OX=241368 GN=DFE_2011 PE=4 SV=1	A0A2Z6AZN8_9DELT	DFE_2011	4	1	2
Sulfate adenylyltransferase OS=Desulfovibrio ferrophilus OX=241368 GN=DFE_2054 PE=4 SV=1	A0A2Z6B005_9DELT	DFE_2054	4	1	2
Quinone-interacting membrane-bound oxidoreductase OS=Desulfovibrio ferrophilus OX=241368 GN=DFE_2058 PE=4 SV=1	A0A2Z6AZW6_9DELT	DFE_2058	4	4	1
Histone deacetylase superfamily protein OS=Desulfovibrio ferrophilus OX=241368 GN=DFE_2114 PE=4 SV=1	A0A2Z6B085_9DELT	DFE_2114	4	2	3
Signal transduction histidine kinase, nitrogen specific, NtrB OS=Desulfovibrio ferrophilus OX=241368 GN=DFE_2123 PE=4 SV=1	A0A2Z6B016_9DELT	DFE_2123	4	3	5
Flagellar hook-length control protein OS=Desulfovibrio ferrophilus OX=241368 GN=DFE_2175 PE=4 SV=1	A0A2Z6B068_9DELT	DFE_2175	4	6	4
PAS/PAC sensor signal transduction histidine kinase OS=Desulfovibrio ferrophilus OX=241368 GN=DFE_2207 PE=4 SV=1	A0A2Z6B0D8_9DELT	DFE_2207	4	2	0
Thiamine biosynthesis protein OS=Desulfovibrio ferrophilus OX=241368 GN=DFE_2258 PE=4 SV=1	A0A2Z6B0I0_9DELT	DFE_2258	4	4	2
Radical SAM domain protein OS=Desulfovibrio ferrophilus OX=241368 GN=DFE_2308 PE=4 SV=1	A0A2Z6B0M8_9DELT	DFE_2308	4	2	0
Uncharacterized protein OS=Desulfovibrio ferrophilus OX=241368 GN=DFE_2317 PE=4 SV=1	A0A2Z6B0Q5_9DELT	DFE_2317	4	1	2
Putative transcriptional regulator, Crp/Fnr family OS=Desulfovibrio ferrophilus OX=241368 GN=DFE_2319 PE=4 SV=1	A0A2Z6B0Q9_9DELT	DFE_2319	4	0	2
Putative sensory box protein OS=Desulfovibrio ferrophilus OX=241368 GN=DFE_2336 PE=4 SV=1	A0A2Z6B0N6_9DELT	DFE_2336	4	4	1
Flagellin OS=Desulfovibrio ferrophilus OX=241368 GN=DFE_2355 PE=3 SV=1	A0A2Z6B0Q4_9DELT	DFE_2355	4	6	0
Import inner membrane translocase subunit Tim44 OS=Desulfovibrio ferrophilus OX=241368 GN=DFE_2453 PE=4 SV=1	A0A2Z6B0Y9_9DELT	DFE_2453	4	1	3
Transcriptional regulator, AraC family OS=Desulfovibrio ferrophilus OX=241368 GN=DFE_2496 PE=4 SV=1	A0A2Z6B138_9DELT	DFE_2496	4	3	0
Sel1 domain protein repeat-containing protein OS=Desulfovibrio ferrophilus OX=241368 GN=DFE_2550 PE=4 SV=1	A0A2Z6B1K7_9DELT	DFE_2550	4	3	1
Uncharacterized protein OS=Desulfovibrio ferrophilus OX=241368 GN=DFE_2554 PE=4 SV=1	A0A2Z6B1H0_9DELT	DFE_2554	4	3	0
Glycosyl transferase family 2 OS=Desulfovibrio ferrophilus OX=241368 GN=DFE_2569 PE=4 SV=1	A0A2Z6B1F4_9DELT	DFE_2569	4	1	2
Uncharacterized protein OS=Desulfovibrio ferrophilus OX=241368 GN=DFE_2595 PE=4 SV=1	A0A2Z6B1G9_9DELT	DFE_2595	4	1	3
Methyltransferase type 11 OS=Desulfovibrio ferrophilus OX=241368 GN=DFE_2599 PE=4 SV=1	A0A2Z6B1I2_9DELT	DFE_2599	4	0	0
DegT/DnrJ/EryC1/StrS aminotransferase family protein OS=Desulfovibrio ferrophilus OX=241368 GN=DFE_2605 PE=3 SV=1	A0A2Z6B1H6_9DELT	DFE_2605	4	3	1
Flagellar M-ring protein OS=Desulfovibrio ferrophilus OX=241368 GN=DFE_2620 PE=3 SV=1	A0A2Z6B1S3_9DELT	DFE_2620	4	3	1
Uncharacterized protein OS=Desulfovibrio ferrophilus OX=241368 GN=DFE_2738 PE=4 SV=1	A0A2Z6B1U4_9DELT	DFE_2738	4	1	0
Aldehyde ferredoxin oxidoreductase OS=Desulfovibrio ferrophilus OX=241368 GN=DFE_2741 PE=4 SV=1	A0A2Z6B1R8_9DELT	DFE_2741	4	3	3
Adenylosuccinate lyase OS=Desulfovibrio ferrophilus OX=241368 GN=DFE_2748 PE=3 SV=1	A0A2Z6B1V5_9DELT	DFE_2748	4	1	2
Membrane bound O-acyl transferase MBOAT family protein OS=Desulfovibrio ferrophilus OX=241368 GN=DFE_2819 PE=3 SV=1	A0A2Z6B236_9DELT	DFE_2819	4	3	0
Methyl-accepting chemotaxis sensory transducer with Pas/Pac sensor OS=Desulfovibrio ferrophilus OX=241368 GN=DFE_2831 PE=4 SV=1	A0A2Z6B213_9DELT	DFE_2831	4	4	1
UDP-N-acetylglucosamine 2-epimerase OS=Desulfovibrio ferrophilus OX=241368 GN=DFE_2837 PE=3 SV=1	A0A2Z6B288_9DELT	DFE_2837	4	4	1
Uncharacterized protein OS=Desulfovibrio ferrophilus OX=241368 GN=DFE_2890 PE=4 SV=1	A0A2Z6B2H1_9DELT	DFE_2890	4	3	2
UvrD/REP helicase OS=Desulfovibrio ferrophilus OX=241368 GN=DFE_3033 PE=4 SV=1	A0A2Z6B2L6_9DELT	DFE_3033	4	1	2
Uncharacterized protein OS=Desulfovibrio ferrophilus OX=241368 GN=DFE_3144 PE=4 SV=1	A0A2Z6B379_9DELT	DFE_3144	4	5	3
Nitroreductase OS=Desulfovibrio ferrophilus OX=241368 GN=DFE_3150 PE=4 SV=1	A0A2Z6B384_9DELT	DFE_3150	4	1	0
Methyl-accepting chemotaxis sensory transducer OS=Desulfovibrio ferrophilus OX=241368 GN=DFE_3174 PE=4 SV=1	A0A2Z6B3B1_9DELT	DFE_3174	4	3	1
dITP/XTP pyrophosphatase OS=Desulfovibrio ferrophilus OX=241368 GN=DFE_3190 PE=3 SV=1	A0A2Z6B3B9_9DELT	DFE_3190	4	2	3
Phosphate binding protein OS=Desulfovibrio ferrophilus OX=241368 GN=DFE_3201 PE=4 SV=1	A0A2Z6B348_9DELT	DFE_3201	4	1	1
Diguanylate cyclase and serine/threonine protein kinase with TPR repeats OS=Desulfovibrio ferrophilus OX=241368 GN=DFE_3232 PE=4 SV=1	A0A2Z6B3E1_9DELT	DFE_3232	4	4	1
Metal dependent phosphohydrolase OS=Desulfovibrio ferrophilus OX=241368 GN=DFE_3284 PE=4 SV=1	A0A2Z6B3M8_9DELT	DFE_3284	4	1	3
Uncharacterized protein OS=Desulfovibrio ferrophilus OX=241368 GN=DFE_3304 PE=4 SV=1	A0A2Z6B3P5_9DELT	DFE_3304	4	3	2
Cobyrinic acid ac-diamide synthase OS=Desulfovibrio ferrophilus OX=241368 GN=DFE_3331 PE=4 SV=1	A0A2Z6B3H3_9DELT	DFE_3331	4	1	0
TrkA-N domain protein OS=Desulfovibrio ferrophilus OX=241368 GN=DFE_3373 PE=4 SV=1	A0A2Z6B3K4_9DELT	DFE_3373	4	0	1
Type IV secretion/conjugal transfer ATPase, VirB4 family OS=Desulfovibrio ferrophilus OX=241368 GN=DFE_A0001 PE=4 SV=1	A0A2Z6B452_9DELT	DFE_A0001	4	2	3
Replicative DNA helicase OS=Desulfovibrio ferrophilus OX=241368 GN=dnaB PE=3 SV=1	A0A2Z6AXI0_9DELT	dnaB	4	4	6
Formate dehydrogenase subunit alpha OS=Desulfovibrio ferrophilus OX=241368 GN=fdhA PE=3 SV=1	A0A2Z6AXY5_9DELT	fdhA	4	3	5
Signal recognition particle protein OS=Desulfovibrio ferrophilus OX=241368 GN=ffh PE=3 SV=1	A0A2Z6B021_9DELT	ffh	4	4	5
Elongation factor G OS=Desulfovibrio ferrophilus OX=241368 GN=fusA PE=3 SV=1	A0A2Z6AV56_9DELT	fusA	4	4	2
2,3-bisphosphoglycerate-independent phosphoglycerate mutase OS=Desulfovibrio ferrophilus OX=241368 GN=gpmI PE=3 SV=1	A0A2Z6AXD2_9DELT	gpmI	4	4	3
Delta-aminolevulinic acid dehydratase OS=Desulfovibrio ferrophilus OX=241368 GN=hemB PE=3 SV=1	A0A2Z6AZH5_9DELT	hemB	4	3	3
Hypoxanthine phosphoribosyltransferase OS=Desulfovibrio ferrophilus OX=241368 GN=hpt PE=3 SV=1	A0A2Z6AXD3_9DELT	hpt	4	1	0
Chaperone protein HtpG OS=Desulfovibrio ferrophilus OX=241368 GN=htpG PE=3 SV=1	A0A2Z6B0M5_9DELT	htpG	4	2	1
Translation initiation factor IF-2 OS=Desulfovibrio ferrophilus OX=241368 GN=infB PE=3 SV=1	A0A2Z6AXI5_9DELT	infB	4	1	1
4-hydroxy-3-methylbut-2-en-1-yl diphosphate synthase (flavodoxin) OS=Desulfovibrio ferrophilus OX=241368 GN=ispG PE=3 SV=1	A0A2Z6AVM6_9DELT	ispG	4	3	0
Lea3 protein OS=Desulfovibrio ferrophilus OX=241368 GN=lea3 PE=4 SV=1	A0A2Z6B1L2_9DELT	lea3	4	0	1
tRNA uridine 5-carboxymethylaminomethyl modification enzyme MnmG OS=Desulfovibrio ferrophilus OX=241368 GN=mnmG PE=3 SV=1	A0A2Z6AWG4_9DELT	mnmG	4	1	3
Phosphonates import ATP-binding protein PhnC OS=Desulfovibrio ferrophilus OX=241368 GN=phnC PE=3 SV=1	A0A2Z6AY56_9DELT	phnC	4	3	0
Polyribonucleotide nucleotidyltransferase OS=Desulfovibrio ferrophilus OX=241368 GN=pnp PE=3 SV=1	A0A2Z6AXE3_9DELT	pnp	4	2	1
Pyrroline-5-carboxylate reductase OS=Desulfovibrio ferrophilus OX=241368 GN=proC PE=3 SV=1	A0A2Z6AZ25_9DELT	proC	4	2	0
Dihydroorotase OS=Desulfovibrio ferrophilus OX=241368 GN=pyrC PE=3 SV=1	A0A2Z6B1Z6_9DELT	pyrC	4	3	3
50S ribosomal protein L1 OS=Desulfovibrio ferrophilus OX=241368 GN=rplA PE=3 SV=1	A0A2Z6AV44_9DELT	rplA	4	2	0
Multifunctional fusion protein OS=Desulfovibrio ferrophilus OX=241368 GN=secF PE=3 SV=1	A0A2Z6AX35_9DELT	secF	4	2	2
Protein tex OS=Desulfovibrio ferrophilus OX=241368 GN=tex PE=4 SV=1	A0A2Z6AZV9_9DELT	tex	4	2	0
Queuine tRNA-ribosyltransferase OS=Desulfovibrio ferrophilus OX=241368 GN=tgt PE=3 SV=1	A0A2Z6AYP9_9DELT	tgt	4	2	1
Acetyl-coenzyme A synthetase OS=Desulfovibrio ferrophilus OX=241368 GN=acsA2 PE=4 SV=1	A0A2Z6B1A1_9DELT	acsA2	3	1	1
Adenosylhomocysteinase OS=Desulfovibrio ferrophilus OX=241368 GN=ahcY PE=3 SV=1	A0A2Z6B2A7_9DELT	ahcY	3	1	4
Argininosuccinate synthase OS=Desulfovibrio ferrophilus OX=241368 GN=argG PE=3 SV=1	A0A2Z6AUX9_9DELT	argG	3	0	1
2-amino-3,7-dideoxy-D-threo-hept-6-ulosonate synthase OS=Desulfovibrio ferrophilus OX=241368 GN=aroA' PE=3 SV=1	A0A2Z6AZK3_9DELT	aroA	3	2	1
2-amino-3,7-dideoxy-D-threo-hept-6-ulosonate synthase OS=Desulfovibrio ferrophilus OX=241368 GN=aroA' PE=3 SV=1	A0A2Z6B2M1_9DELT	aroA	3	2	2
ATP synthase subunit alpha OS=Desulfovibrio ferrophilus OX=241368 GN=atpA PE=3 SV=1	A0A2Z6B2K2_9DELT	atpA	3	2	0
Cobalt-precorrin-8X methylmutase OS=Desulfovibrio ferrophilus OX=241368 GN=cbiC PE=4 SV=1	A0A2Z6AU42_9DELT	cbiC	3	1	3
Cobalt-precorrin-5B C(1)-methyltransferase OS=Desulfovibrio ferrophilus OX=241368 GN=cbiD PE=3 SV=1	A0A2Z6B2H9_9DELT	cbiD	3	0	0
ATP-dependent Clp protease ATP-binding subunit ClpA OS=Desulfovibrio ferrophilus OX=241368 GN=clpA PE=3 SV=1	A0A2Z6AWD4_9DELT	clpA	3	3	2
Cytochrome c oxidase subunit 1 OS=Desulfovibrio ferrophilus OX=241368 GN=coxA PE=3 SV=1	A0A2Z6AU86_9DELT	coxA	3	3	0
Carboxypeptidase G2 OS=Desulfovibrio ferrophilus OX=241368 GN=cpg PE=4 SV=1	A0A2Z6B173_9DELT	cpg	3	1	3
GTPase Der OS=Desulfovibrio ferrophilus OX=241368 GN=der PE=3 SV=1	A0A2Z6AXM5_9DELT	der	3	2	2
Anaerobic ribonucleoside triphosphate reductase OS=Desulfovibrio ferrophilus OX=241368 GN=DFE_0010 PE=4 SV=1	A0A2Z6AU74_9DELT	DFE_0010	3	2	3
4Fe-4S ferredoxin iron-sulfur binding domain protein OS=Desulfovibrio ferrophilus OX=241368 GN=DFE_0026 PE=4 SV=1	A0A2Z6AU46_9DELT	DFE_0026	3	1	0
Aldehyde ferredoxin oxidoreductase OS=Desulfovibrio ferrophilus OX=241368 GN=DFE_0042 PE=4 SV=1	A0A2Z6AU69_9DELT	DFE_0042	3	3	2
FG-GAP repeat protein OS=Desulfovibrio ferrophilus OX=241368 GN=DFE_0052 PE=4 SV=1	A0A2Z6AU77_9DELT	DFE_0052	3	3	0
Methyl-accepting chemotaxis sensory transducer with Cache sensor OS=Desulfovibrio ferrophilus OX=241368 GN=DFE_0055 PE=4 SV=1	A0A2Z6AU79_9DELT	DFE_0055	3	5	1
Diguanylate cyclase with PAS/PAC sensor OS=Desulfovibrio ferrophilus OX=241368 GN=DFE_0095 PE=4 SV=1	A0A2Z6AUB4_9DELT	DFE_0095	3	12	6
DEAD/DEAH box helicase domain protein OS=Desulfovibrio ferrophilus OX=241368 GN=DFE_0100 PE=3 SV=1	A0A2Z6AUG0_9DELT	DFE_0100	3	0	2
Proposed homoserine kinase OS=Desulfovibrio ferrophilus OX=241368 GN=DFE_0104 PE=4 SV=1	A0A2Z6AUD4_9DELT	DFE_0104	3	1	2
Sigma-54 dependent transcriptional regulator OS=Desulfovibrio ferrophilus OX=241368 GN=DFE_0124 PE=4 SV=1	A0A2Z6AUF5_9DELT	DFE_0124	3	1	1
Nitrate reductase OS=Desulfovibrio ferrophilus OX=241368 GN=DFE_0136 PE=3 SV=1	A0A2Z6AUE9_9DELT	DFE_0136	3	1	3
Heat shock protein DnaJ domain-containing protein OS=Desulfovibrio ferrophilus OX=241368 GN=DFE_0187 PE=4 SV=1	A0A2Z6AUK9_9DELT	DFE_0187	3	1	0
Uncharacterized protein OS=Desulfovibrio ferrophilus OX=241368 GN=DFE_0201 PE=4 SV=1	A0A2Z6AUL1_9DELT	DFE_0201	3	3	4
Uncharacterized protein OS=Desulfovibrio ferrophilus OX=241368 GN=DFE_0242 PE=4 SV=1	A0A2Z6AUR9_9DELT	DFE_0242	3	1	3
TPR_REGION domain-containing protein OS=Desulfovibrio ferrophilus OX=241368 GN=DFE_0247 PE=4 SV=1	A0A2Z6AUR5_9DELT	DFE_0247	3	2	3
Iron-containing alcohol dehydrogenase OS=Desulfovibrio ferrophilus OX=241368 GN=DFE_0265 PE=4 SV=1	A0A2Z6AUT1_9DELT	DFE_0265	3	3	3
Peptide-transporting ATPase OS=Desulfovibrio ferrophilus OX=241368 GN=DFE_0287 PE=4 SV=1	A0A2Z6AUV6_9DELT	DFE_0287	3	3	1
ABC transporter OS=Desulfovibrio ferrophilus OX=241368 GN=DFE_0292 PE=4 SV=1	A0A2Z6AUX2_9DELT	DFE_0292	3	0	2
Monosaccharide-transporting ATPase OS=Desulfovibrio ferrophilus OX=241368 GN=DFE_0295 PE=4 SV=1	A0A2Z6AUW2_9DELT	DFE_0295	3	0	3
Peptidase U32 OS=Desulfovibrio ferrophilus OX=241368 GN=DFE_0356 PE=4 SV=1	A0A2Z6AV10_9DELT	DFE_0356	3	2	6
Selenide, water dikinase OS=Desulfovibrio ferrophilus OX=241368 GN=DFE_0419 PE=3 SV=1	A0A2Z6AVC5_9DELT	DFE_0419	3	0	0
Putative Diguanylate cyclase OS=Desulfovibrio ferrophilus OX=241368 GN=DFE_0446 PE=4 SV=1	A0A2Z6AVA4_9DELT	DFE_0446	3	5	10
Catalase OS=Desulfovibrio ferrophilus OX=241368 GN=DFE_0469 PE=3 SV=1	A0A2Z6AVI3_9DELT	DFE_0469	3	3	2
Uncharacterized protein OS=Desulfovibrio ferrophilus OX=241368 GN=DFE_0492 PE=4 SV=1	A0A2Z6AVH5_9DELT	DFE_0492	3	0	0
Beta-N-acetylhexosaminidase OS=Desulfovibrio ferrophilus OX=241368 GN=DFE_0506 PE=4 SV=1	A0A2Z6AVF9_9DELT	DFE_0506	3	3	2
6-phosphofructokinase OS=Desulfovibrio ferrophilus OX=241368 GN=DFE_0519 PE=4 SV=1	A0A2Z6AVN9_9DELT	DFE_0519	3	1	0
Multi-sensor signal transduction histidine kinase OS=Desulfovibrio ferrophilus OX=241368 GN=DFE_0579 PE=4 SV=1	A0A2Z6AVV3_9DELT	DFE_0579	3	1	2
Fis family transcriptional regulator OS=Desulfovibrio ferrophilus OX=241368 GN=DFE_0582 PE=4 SV=1	A0A2Z6AVR6_9DELT	DFE_0582	3	3	1
Phosphoesterase, Icc protein-like protein OS=Desulfovibrio ferrophilus OX=241368 GN=DFE_0586 PE=4 SV=1	A0A2Z6AVN6_9DELT	DFE_0586	3	2	2
Response regulator receiver modulated diguanylate cyclase OS=Desulfovibrio ferrophilus OX=241368 GN=DFE_0614 PE=4 SV=1	A0A2Z6AVU9_9DELT	DFE_0614	3	3	2
Formate dehydrogenase subunit alpha OS=Desulfovibrio ferrophilus OX=241368 GN=DFE_0627 PE=3 SV=1	A0A2Z6AVW5_9DELT	DFE_0627	3	7	3
Uncharacterized protein OS=Desulfovibrio ferrophilus OX=241368 GN=DFE_0642 PE=4 SV=1	A0A2Z6AVX5_9DELT	DFE_0642	3	1	1
Glutaminyl-peptide cyclotransferase OS=Desulfovibrio ferrophilus OX=241368 GN=DFE_0687 PE=4 SV=1	A0A2Z6AW44_9DELT	DFE_0687	3	0	0
Uncharacterized protein OS=Desulfovibrio ferrophilus OX=241368 GN=DFE_0727 PE=4 SV=1	A0A2Z6AW87_9DELT	DFE_0727	3	1	4
Tetratricopeptide TPR_2 repeat protein OS=Desulfovibrio ferrophilus OX=241368 GN=DFE_0736 PE=4 SV=1	A0A2Z6AW42_9DELT	DFE_0736	3	2	3
Methyl-accepting chemotaxis protein OS=Desulfovibrio ferrophilus OX=241368 GN=DFE_0769 PE=4 SV=1	A0A2Z6AWC4_9DELT	DFE_0769	3	3	4
Amidinotransferase OS=Desulfovibrio ferrophilus OX=241368 GN=DFE_0797 PE=4 SV=1	A0A2Z6AWG1_9DELT	DFE_0797	3	0	0
Putative Histidine kinase OS=Desulfovibrio ferrophilus OX=241368 GN=DFE_0830 PE=4 SV=1	A0A2Z6AWJ8_9DELT	DFE_0830	3	1	2
Nucleotide-binding protein DFE_0850 OS=Desulfovibrio ferrophilus OX=241368 GN=DFE_0850 PE=3 SV=1	A0A2Z6AWL6_9DELT	DFE_0850	3	1	1
Uncharacterized protein OS=Desulfovibrio ferrophilus OX=241368 GN=DFE_0917 PE=4 SV=1	A0A2Z6AWS1_9DELT	DFE_0917	3	3	2
Metallophosphoesterase OS=Desulfovibrio ferrophilus OX=241368 GN=DFE_0928 PE=4 SV=1	A0A2Z6AWM9_9DELT	DFE_0928	3	3	0
Signal transduction histidine kinase OS=Desulfovibrio ferrophilus OX=241368 GN=DFE_0931 PE=4 SV=1	A0A2Z6AWM7_9DELT	DFE_0931	3	1	1
Flagellar hook-associated protein FlgK OS=Desulfovibrio ferrophilus OX=241368 GN=DFE_0938 PE=3 SV=1	A0A2Z6AWN9_9DELT	DFE_0938	3	2	1
Polynucleotide adenylyltransferase region OS=Desulfovibrio ferrophilus OX=241368 GN=DFE_0958 PE=3 SV=1	A0A2Z6AWR0_9DELT	DFE_0958	3	3	1
Polysaccharide deacetylase OS=Desulfovibrio ferrophilus OX=241368 GN=DFE_0966 PE=4 SV=1	A0A2Z6AWR3_9DELT	DFE_0966	3	2	2
Uncharacterized protein OS=Desulfovibrio ferrophilus OX=241368 GN=DFE_0996 PE=4 SV=1	A0A2Z6AWU2_9DELT	DFE_0996	3	0	4
Glutamine synthetase OS=Desulfovibrio ferrophilus OX=241368 GN=DFE_1010 PE=3 SV=1	A0A2Z6AX56_9DELT	DFE_1010	3	2	1
Periplasmic binding protein OS=Desulfovibrio ferrophilus OX=241368 GN=DFE_1019 PE=4 SV=1	A0A2Z6AX10_9DELT	DFE_1019	3	2	2
Quinolinate synthase OS=Desulfovibrio ferrophilus OX=241368 GN=DFE_1033 PE=4 SV=1	A0A2Z6AWX9_9DELT	DFE_1033	3	5	4
L-aspartate oxidase OS=Desulfovibrio ferrophilus OX=241368 GN=DFE_1034 PE=3 SV=1	A0A2Z6AX16_9DELT	DFE_1034	3	2	0
Glyceraldehyde-3-phosphate dehydrogenase OS=Desulfovibrio ferrophilus OX=241368 GN=DFE_1043 PE=3 SV=1	A0A2Z6AWZ1_9DELT	DFE_1043	3	2	2
Transglutaminase domain protein OS=Desulfovibrio ferrophilus OX=241368 GN=DFE_1045 PE=4 SV=1	A0A2Z6AX15_9DELT	DFE_1045	3	2	2
Acyl-CoA dehydrogenase domain-containing protein OS=Desulfovibrio ferrophilus OX=241368 GN=DFE_1055 PE=4 SV=1	A0A2Z6AX24_9DELT	DFE_1055	3	6	6
Diguanylate cyclase OS=Desulfovibrio ferrophilus OX=241368 GN=DFE_1104 PE=4 SV=1	A0A2Z6AX89_9DELT	DFE_1104	3	3	0
Pyruvate flavodoxin/ferredoxin oxidoreductase domain-containing protein OS=Desulfovibrio ferrophilus OX=241368 GN=DFE_1153 PE=4 SV=1	A0A2Z6AXA2_9DELT	DFE_1153	3	3	1
FlgO domain-containing protein OS=Desulfovibrio ferrophilus OX=241368 GN=DFE_1157 PE=4 SV=1	A0A2Z6AXG1_9DELT	DFE_1157	3	3	0
Flagellar basal-body rod protein FlgG OS=Desulfovibrio ferrophilus OX=241368 GN=DFE_1187 PE=3 SV=1	A0A2Z6AXI8_9DELT	DFE_1187	3	0	1
Putative outer membrane receptor OS=Desulfovibrio ferrophilus OX=241368 GN=DFE_1216 PE=3 SV=1	A0A2Z6AXF5_9DELT	DFE_1216	3	4	1
ABC-type transport system, periplasmic component OS=Desulfovibrio ferrophilus OX=241368 GN=DFE_1217 PE=4 SV=1	A0A2Z6AXL8_9DELT	DFE_1217	3	0	0
Putative Flagellar biosynthesis protein FlhF OS=Desulfovibrio ferrophilus OX=241368 GN=DFE_1247 PE=4 SV=1	A0A2Z6AXP8_9DELT	DFE_1247	3	5	3
Sirohydrochlorin cobaltochelatase OS=Desulfovibrio ferrophilus OX=241368 GN=DFE_1303 PE=3 SV=1	A0A2Z6AXR4_9DELT	DFE_1303	3	2	2
Peptidase M23 OS=Desulfovibrio ferrophilus OX=241368 GN=DFE_1311 PE=4 SV=1	A0A2Z6AXQ9_9DELT	DFE_1311	3	5	6
Methyltransferase type 11 OS=Desulfovibrio ferrophilus OX=241368 GN=DFE_1332 PE=4 SV=1	A0A2Z6AXW4_9DELT	DFE_1332	3	1	1
Uncharacterized protein OS=Desulfovibrio ferrophilus OX=241368 GN=DFE_1337 PE=4 SV=1	A0A2Z6AXY8_9DELT	DFE_1337	3	1	0
Single-stranded DNA-binding protein OS=Desulfovibrio ferrophilus OX=241368 GN=DFE_1371 PE=3 SV=1	A0A2Z6AXW8_9DELT	DFE_1371	3	0	0
Diguanylate cyclase/phosphodiesterase OS=Desulfovibrio ferrophilus OX=241368 GN=DFE_1386 PE=4 SV=1	A0A2Z6AXX0_9DELT	DFE_1386	3	3	1
Thiazole biosynthesis protein ThiH OS=Desulfovibrio ferrophilus OX=241368 GN=DFE_1468 PE=4 SV=1	A0A2Z6AY53_9DELT	DFE_1468	3	0	0
Glycerol-3-phosphate dehydrogenase OS=Desulfovibrio ferrophilus OX=241368 GN=DFE_1473 PE=4 SV=1	A0A2Z6AY78_9DELT	DFE_1473	3	3	1
Nitrogenase OS=Desulfovibrio ferrophilus OX=241368 GN=DFE_1483 PE=3 SV=1	A0A2Z6AY90_9DELT	DFE_1483	3	3	1
Nitrogenase molybdenum-iron protein beta chain OS=Desulfovibrio ferrophilus OX=241368 GN=DFE_1488 PE=3 SV=1	A0A2Z6AY72_9DELT	DFE_1488	3	2	0
Dicarboxylate transport OS=Desulfovibrio ferrophilus OX=241368 GN=DFE_1509 PE=4 SV=1	A0A2Z6AYJ2_9DELT	DFE_1509	3	4	5
Aminopeptidase OS=Desulfovibrio ferrophilus OX=241368 GN=DFE_1513 PE=4 SV=1	A0A2Z6AYB5_9DELT	DFE_1513	3	6	2
Glycosyl transferase group 1 OS=Desulfovibrio ferrophilus OX=241368 GN=DFE_1540 PE=4 SV=1	A0A2Z6AYN4_9DELT	DFE_1540	3	0	4
Haloacid dehalogenase domain protein hydrolase OS=Desulfovibrio ferrophilus OX=241368 GN=DFE_1553 PE=4 SV=1	A0A2Z6AYF3_9DELT	DFE_1553	3	1	1
Tail Collar domain protein OS=Desulfovibrio ferrophilus OX=241368 GN=DFE_1722 PE=4 SV=1	A0A2Z6AZ11_9DELT	DFE_1722	3	1	2
Cytochrome c family protein OS=Desulfovibrio ferrophilus OX=241368 GN=DFE_1749 PE=4 SV=1	A0A2Z6AZ70_9DELT	DFE_1749	3	1	1
Endoribonuclease L-PSP OS=Desulfovibrio ferrophilus OX=241368 GN=DFE_1777 PE=4 SV=1	A0A2Z6AZ88_9DELT	DFE_1777	3	0	0
Diguanylate cyclase OS=Desulfovibrio ferrophilus OX=241368 GN=DFE_1852 PE=4 SV=1	A0A2Z6AZD3_9DELT	DFE_1852	3	0	0
GCN5-related N-acetyltransferase OS=Desulfovibrio ferrophilus OX=241368 GN=DFE_1857 PE=4 SV=1	A0A2Z6AZG7_9DELT	DFE_1857	3	2	2
Family 3 extracellular solute-binding protein OS=Desulfovibrio ferrophilus OX=241368 GN=DFE_1861 PE=3 SV=1	A0A2Z6AZ95_9DELT	DFE_1861	3	2	2
Basic membrane lipoprotein OS=Desulfovibrio ferrophilus OX=241368 GN=DFE_1867 PE=4 SV=1	A0A2Z6AZH7_9DELT	DFE_1867	3	5	0
Response regulator receiver protein OS=Desulfovibrio ferrophilus OX=241368 GN=DFE_1896 PE=4 SV=1	A0A2Z6AZF0_9DELT	DFE_1896	3	1	1
Zinc metalloprotease OS=Desulfovibrio ferrophilus OX=241368 GN=DFE_1907 PE=3 SV=1	A0A2Z6AZL3_9DELT	DFE_1907	3	1	5
Uncharacterized protein OS=Desulfovibrio ferrophilus OX=241368 GN=DFE_1909 PE=4 SV=1	A0A2Z6AZM4_9DELT	DFE_1909	3	0	4
Flagellin OS=Desulfovibrio ferrophilus OX=241368 GN=DFE_1910 PE=3 SV=1	A0A2Z6AZQ6_9DELT	DFE_1910	3	3	1
PilZ domain-containing protein OS=Desulfovibrio ferrophilus OX=241368 GN=DFE_1949 PE=4 SV=1	A0A2Z6AZR3_9DELT	DFE_1949	3	7	2
ADP-ribosylglycohydrolase OS=Desulfovibrio ferrophilus OX=241368 GN=DFE_1959 PE=4 SV=1	A0A2Z6AZS4_9DELT	DFE_1959	3	0	0
LprI domain-containing protein OS=Desulfovibrio ferrophilus OX=241368 GN=DFE_1970 PE=4 SV=1	A0A2Z6AZZ6_9DELT	DFE_1970	3	2	1
Fimbrial assembly protein PilC OS=Desulfovibrio ferrophilus OX=241368 GN=DFE_1984 PE=4 SV=1	A0A2Z6AZT6_9DELT	DFE_1984	3	4	4
Uncharacterized protein OS=Desulfovibrio ferrophilus OX=241368 GN=DFE_1993 PE=4 SV=1	A0A2Z6AZP1_9DELT	DFE_1993	3	0	0
Uncharacterized protein OS=Desulfovibrio ferrophilus OX=241368 GN=DFE_2021 PE=4 SV=1	A0A2Z6AZP9_9DELT	DFE_2021	3	2	1
Uncharacterized protein OS=Desulfovibrio ferrophilus OX=241368 GN=DFE_2025 PE=4 SV=1	A0A2Z6AZP8_9DELT	DFE_2025	3	1	0
Uncharacterized protein OS=Desulfovibrio ferrophilus OX=241368 GN=DFE_2026 PE=4 SV=1	A0A2Z6AZS6_9DELT	DFE_2026	3	1	0
Efflux transporter, RND family, MFP subunit OS=Desulfovibrio ferrophilus OX=241368 GN=DFE_2042 PE=4 SV=1	A0A2Z6AZX4_9DELT	DFE_2042	3	3	1
SLT domain-containing protein OS=Desulfovibrio ferrophilus OX=241368 GN=DFE_2047 PE=4 SV=1	A0A2Z6AZZ9_9DELT	DFE_2047	3	2	1
Aconitate hydratase OS=Desulfovibrio ferrophilus OX=241368 GN=DFE_2051 PE=4 SV=1	A0A2Z6AZS9_9DELT	DFE_2051	3	6	0
Adenylylsulfate reductase subunit alpha OS=Desulfovibrio ferrophilus OX=241368 GN=DFE_2056 PE=4 SV=1	A0A2Z6AZV2_9DELT	DFE_2056	3	5	2
Extracellular ligand-binding receptor OS=Desulfovibrio ferrophilus OX=241368 GN=DFE_2062 PE=4 SV=1	A0A2Z6AZZ5_9DELT	DFE_2062	3	2	3
Peptidase U32 OS=Desulfovibrio ferrophilus OX=241368 GN=DFE_2083 PE=4 SV=1	A0A2Z6AZX6_9DELT	DFE_2083	3	1	1
HTH gntR-type domain-containing protein OS=Desulfovibrio ferrophilus OX=241368 GN=DFE_2094 PE=4 SV=1	A0A2Z6B041_9DELT	DFE_2094	3	2	2
Protein HflK OS=Desulfovibrio ferrophilus OX=241368 GN=DFE_2158 PE=3 SV=1	A0A2Z6B083_9DELT	DFE_2158	3	1	0
Phosphohexose mutase OS=Desulfovibrio ferrophilus OX=241368 GN=DFE_2159 PE=3 SV=1	A0A2Z6B0A8_9DELT	DFE_2159	3	2	2
Flagellar hook protein FlgE OS=Desulfovibrio ferrophilus OX=241368 GN=DFE_2167 PE=3 SV=1	A0A2Z6B0A6_9DELT	DFE_2167	3	0	5
Flagellin OS=Desulfovibrio ferrophilus OX=241368 GN=DFE_2171 PE=3 SV=1	A0A2Z6B049_9DELT	DFE_2171	3	3	2
CgeB family protein OS=Desulfovibrio ferrophilus OX=241368 GN=DFE_2177 PE=4 SV=1	A0A2Z6B0B5_9DELT	DFE_2177	3	4	4
Cupin 2 conserved barrel domain protein OS=Desulfovibrio ferrophilus OX=241368 GN=DFE_2189 PE=4 SV=1	A0A2Z6B0E1_9DELT	DFE_2189	3	4	3
Riboflavin biosynthesis protein RibD OS=Desulfovibrio ferrophilus OX=241368 GN=DFE_2223 PE=3 SV=1	A0A2Z6B0A9_9DELT	DFE_2223	3	2	1
Putative NADH:flavin oxidoreductase OS=Desulfovibrio ferrophilus OX=241368 GN=DFE_2271 PE=4 SV=1	A0A2Z6B0E2_9DELT	DFE_2271	3	3	2
Acriflavin resistance protein OS=Desulfovibrio ferrophilus OX=241368 GN=DFE_2295 PE=3 SV=1	A0A2Z6B0J3_9DELT	DFE_2295	3	3	4
Response regulator with CheY-like receiver OS=Desulfovibrio ferrophilus OX=241368 GN=DFE_2343 PE=4 SV=1	A0A2Z6B0N3_9DELT	DFE_2343	3	3	0
Uncharacterized protein OS=Desulfovibrio ferrophilus OX=241368 GN=DFE_2365 PE=4 SV=1	A0A2Z6B0R2_9DELT	DFE_2365	3	0	1
Endopeptidase La OS=Desulfovibrio ferrophilus OX=241368 GN=DFE_2382 PE=3 SV=1	A0A2Z6B0Y5_9DELT	DFE_2382	3	8	0
Peptidase M48 Ste24p OS=Desulfovibrio ferrophilus OX=241368 GN=DFE_2386 PE=3 SV=1	A0A2Z6B0T2_9DELT	DFE_2386	3	0	1
L-serine ammonia-lyase OS=Desulfovibrio ferrophilus OX=241368 GN=DFE_2419 PE=4 SV=1	A0A2Z6B111_9DELT	DFE_2419	3	3	1
Histidine kinase OS=Desulfovibrio ferrophilus OX=241368 GN=DFE_2430 PE=4 SV=1	A0A2Z6B184_9DELT	DFE_2430	3	5	3
Methyl-accepting chemotaxis protein OS=Desulfovibrio ferrophilus OX=241368 GN=DFE_2448 PE=4 SV=1	A0A2Z6B121_9DELT	DFE_2448	3	6	2
5'-Nucleotidase domain protein OS=Desulfovibrio ferrophilus OX=241368 GN=DFE_2460 PE=3 SV=1	A0A2Z6B1B0_9DELT	DFE_2460	3	1	1
Metal dependent phosphohydrolase OS=Desulfovibrio ferrophilus OX=241368 GN=DFE_2482 PE=4 SV=1	A0A2Z6B186_9DELT	DFE_2482	3	1	1
Histidine kinase OS=Desulfovibrio ferrophilus OX=241368 GN=DFE_2485 PE=4 SV=1	A0A2Z6B128_9DELT	DFE_2485	3	3	3
UspA domain-containing protein OS=Desulfovibrio ferrophilus OX=241368 GN=DFE_2493 PE=4 SV=1	A0A2Z6B126_9DELT	DFE_2493	3	1	4
Extracellular solute-binding protein family 1 OS=Desulfovibrio ferrophilus OX=241368 GN=DFE_2501 PE=4 SV=1	A0A2Z6B123_9DELT	DFE_2501	3	4	1
ABC transporter related protein OS=Desulfovibrio ferrophilus OX=241368 GN=DFE_2505 PE=3 SV=1	A0A2Z6B150_9DELT	DFE_2505	3	4	4
Toluene ABC transporter ATP-binding protein OS=Desulfovibrio ferrophilus OX=241368 GN=DFE_2506 PE=3 SV=1	A0A2Z6B149_9DELT	DFE_2506	3	3	2
Putative ATPase OS=Desulfovibrio ferrophilus OX=241368 GN=DFE_2533 PE=4 SV=1	A0A2Z6B165_9DELT	DFE_2533	3	3	1
Endopolygalacturonase OS=Desulfovibrio ferrophilus OX=241368 GN=DFE_2543 PE=4 SV=1	A0A2Z6B174_9DELT	DFE_2543	3	5	2
Uncharacterized protein OS=Desulfovibrio ferrophilus OX=241368 GN=DFE_2559 PE=4 SV=1	A0A2Z6B1E1_9DELT	DFE_2559	3	0	3
Glycosyl transferase family 2 OS=Desulfovibrio ferrophilus OX=241368 GN=DFE_2565 PE=4 SV=1	A0A2Z6B1D8_9DELT	DFE_2565	3	0	0
Glycosyl transferase family 2 OS=Desulfovibrio ferrophilus OX=241368 GN=DFE_2577 PE=4 SV=1	A0A2Z6B1G6_9DELT	DFE_2577	3	2	3
TPR_REGION domain-containing protein OS=Desulfovibrio ferrophilus OX=241368 GN=DFE_2578 PE=4 SV=1	A0A2Z6B1E2_9DELT	DFE_2578	3	1	3
TehB domain-containing protein OS=Desulfovibrio ferrophilus OX=241368 GN=DFE_2585 PE=4 SV=1	A0A2Z6B1F9_9DELT	DFE_2585	3	1	2
N-acetyl sugar amidotransferase OS=Desulfovibrio ferrophilus OX=241368 GN=DFE_2590 PE=4 SV=1	A0A2Z6B1P3_9DELT	DFE_2590	3	0	1
IMP cyclohydrolase OS=Desulfovibrio ferrophilus OX=241368 GN=DFE_2615 PE=4 SV=1	A0A2Z6B1I7_9DELT	DFE_2615	3	2	0
Flagellar motor switch protein FliG OS=Desulfovibrio ferrophilus OX=241368 GN=DFE_2621 PE=4 SV=1	A0A2Z6B1E4_9DELT	DFE_2621	3	4	1
HATPase_c domain-containing protein OS=Desulfovibrio ferrophilus OX=241368 GN=DFE_2641 PE=4 SV=1	A0A2Z6B1G4_9DELT	DFE_2641	3	0	1
ParB-like partition protein OS=Desulfovibrio ferrophilus OX=241368 GN=DFE_2655 PE=3 SV=1	A0A2Z6B1N1_9DELT	DFE_2655	3	3	3
Pseudouridine synthase OS=Desulfovibrio ferrophilus OX=241368 GN=DFE_2710 PE=3 SV=1	A0A2Z6B208_9DELT	DFE_2710	3	3	0
Uncharacterized protein OS=Desulfovibrio ferrophilus OX=241368 GN=DFE_2711 PE=4 SV=1	A0A2Z6B1P1_9DELT	DFE_2711	3	1	1
Fructose-bisphosphate aldolase OS=Desulfovibrio ferrophilus OX=241368 GN=DFE_2734 PE=4 SV=1	A0A2Z6B201_9DELT	DFE_2734	3	1	1
DEAD/DEAH box helicase domain protein OS=Desulfovibrio ferrophilus OX=241368 GN=DFE_2736 PE=4 SV=1	A0A2Z6B1T8_9DELT	DFE_2736	3	4	2
Peptidase_M99 domain-containing protein OS=Desulfovibrio ferrophilus OX=241368 GN=DFE_2753 PE=4 SV=1	A0A2Z6B1T3_9DELT	DFE_2753	3	0	0
Diaminopimelate epimerase-like protein OS=Desulfovibrio ferrophilus OX=241368 GN=DFE_2755 PE=4 SV=1	A0A2Z6B1X1_9DELT	DFE_2755	3	5	2
Glycosyl transferase, group 1 OS=Desulfovibrio ferrophilus OX=241368 GN=DFE_2762 PE=4 SV=1	A0A2Z6B219_9DELT	DFE_2762	3	2	2
PAS/PAC sensor signal transduction histidine kinase OS=Desulfovibrio ferrophilus OX=241368 GN=DFE_2786 PE=4 SV=1	A0A2Z6B1Y3_9DELT	DFE_2786	3	1	2
GA27408, isoform A OS=Desulfovibrio ferrophilus OX=241368 GN=DFE_2793 PE=4 SV=1	A0A2Z6B1X3_9DELT	DFE_2793	3	1	1
Uncharacterized protein OS=Desulfovibrio ferrophilus OX=241368 GN=DFE_2794 PE=4 SV=1	A0A2Z6B264_9DELT	DFE_2794	3	3	3
Phospholipase D/Transphosphatidylase OS=Desulfovibrio ferrophilus OX=241368 GN=DFE_2797 PE=3 SV=1	A0A2Z6B248_9DELT	DFE_2797	3	1	1
MotA_ExbB domain-containing protein OS=Desulfovibrio ferrophilus OX=241368 GN=DFE_2811 PE=3 SV=1	A0A2Z6B1Z5_9DELT	DFE_2811	3	0	2
Capsular polysaccharide synthesis enzyme CapF OS=Desulfovibrio ferrophilus OX=241368 GN=DFE_2838 PE=4 SV=1	A0A2Z6B237_9DELT	DFE_2838	3	3	3
N-acetylneuraminic acid synthetase OS=Desulfovibrio ferrophilus OX=241368 GN=DFE_2856 PE=4 SV=1	A0A2Z6B250_9DELT	DFE_2856	3	2	2
Uncharacterized protein OS=Desulfovibrio ferrophilus OX=241368 GN=DFE_2895 PE=4 SV=1	A0A2Z6B2B5_9DELT	DFE_2895	3	2	3
Pyruvate/2-oxoglutarate dehydrogenase complex, dihydrolipoamide dehydrogenase component OS=Desulfovibrio ferrophilus OX=241368 GN=DFE_2910 PE=3 SV=1	A0A2Z6B2I6_9DELT	DFE_2910	3	1	0
Beta-lactamase domain-containing protein OS=Desulfovibrio ferrophilus OX=241368 GN=DFE_2919 PE=3 SV=1	A0A2Z6B2H4_9DELT	DFE_2919	3	3	1
Penicillin-binding protein 2 OS=Desulfovibrio ferrophilus OX=241368 GN=DFE_2940 PE=4 SV=1	A0A2Z6B2L4_9DELT	DFE_2940	3	3	2
HTH gntR-type domain-containing protein OS=Desulfovibrio ferrophilus OX=241368 GN=DFE_3036 PE=4 SV=1	A0A2Z6B2P4_9DELT	DFE_3036	3	1	0
Serine/threonine protein kinase OS=Desulfovibrio ferrophilus OX=241368 GN=DFE_3075 PE=4 SV=1	A0A2Z6B2T5_9DELT	DFE_3075	3	1	2
ABC transporter related protein OS=Desulfovibrio ferrophilus OX=241368 GN=DFE_3097 PE=4 SV=1	A0A2Z6B2Y3_9DELT	DFE_3097	3	0	1
Pyruvate, water dikinase OS=Desulfovibrio ferrophilus OX=241368 GN=DFE_3103 PE=4 SV=1	A0A2Z6B2T7_9DELT	DFE_3103	3	5	1
Methylase involved in ubiquinone/menaquinone biosynthesis OS=Desulfovibrio ferrophilus OX=241368 GN=DFE_3115 PE=4 SV=1	A0A2Z6B2X4_9DELT	DFE_3115	3	1	3
ABC transporter OS=Desulfovibrio ferrophilus OX=241368 GN=DFE_3126 PE=4 SV=1	A0A2Z6B2Y1_9DELT	DFE_3126	3	3	8
Family 3 adenylate cyclase OS=Desulfovibrio ferrophilus OX=241368 GN=DFE_3143 PE=4 SV=1	A0A2Z6B2X6_9DELT	DFE_3143	3	2	2
Diguanylate cyclase with PAS/PAC and GAF sensors OS=Desulfovibrio ferrophilus OX=241368 GN=DFE_3168 PE=4 SV=1	A0A2Z6B2Y9_9DELT	DFE_3168	3	1	1
Response regulator receiver protein OS=Desulfovibrio ferrophilus OX=241368 GN=DFE_3195 PE=4 SV=1	A0A2Z6B353_9DELT	DFE_3195	3	3	1
Phosphate transporter OS=Desulfovibrio ferrophilus OX=241368 GN=DFE_3205 PE=3 SV=1	A0A2Z6B366_9DELT	DFE_3205	3	0	0
Phosphate transport regulator OS=Desulfovibrio ferrophilus OX=241368 GN=DFE_3206 PE=4 SV=1	A0A2Z6B356_9DELT	DFE_3206	3	4	1
4-alpha-glucanotransferase OS=Desulfovibrio ferrophilus OX=241368 GN=DFE_3221 PE=3 SV=1	A0A2Z6B367_9DELT	DFE_3221	3	1	2
Sensory transduction regulatory protein OS=Desulfovibrio ferrophilus OX=241368 GN=DFE_3249 PE=4 SV=1	A0A2Z6B3F2_9DELT	DFE_3249	3	2	2
TetR family transcriptional regulator OS=Desulfovibrio ferrophilus OX=241368 GN=DFE_3252 PE=4 SV=1	A0A2Z6B3G2_9DELT	DFE_3252	3	2	1
YceI family protein OS=Desulfovibrio ferrophilus OX=241368 GN=DFE_3259 PE=3 SV=1	A0A2Z6B3G1_9DELT	DFE_3259	3	0	0
DNA helicase OS=Desulfovibrio ferrophilus OX=241368 GN=DFE_3264 PE=3 SV=1	A0A2Z6B3K3_9DELT	DFE_3264	3	3	2
C_GCAxxG_C_C family protein OS=Desulfovibrio ferrophilus OX=241368 GN=DFE_3267 PE=4 SV=1	A0A2Z6B3F9_9DELT	DFE_3267	3	2	1
NMT1 domain-containing protein OS=Desulfovibrio ferrophilus OX=241368 GN=DFE_3275 PE=4 SV=1	A0A2Z6B3D5_9DELT	DFE_3275	3	2	4
Iron-sulfur cluster-binding protein OS=Desulfovibrio ferrophilus OX=241368 GN=DFE_3292 PE=4 SV=1	A0A2Z6B3K9_9DELT	DFE_3292	3	3	2
Methyl-accepting chemotaxis sensory transducer, class 34H OS=Desulfovibrio ferrophilus OX=241368 GN=DFE_3301 PE=4 SV=1	A0A2Z6B3E3_9DELT	DFE_3301	3	4	4
ABC transporter substrate binding protein OS=Desulfovibrio ferrophilus OX=241368 GN=DFE_3315 PE=4 SV=1	A0A2Z6B3H6_9DELT	DFE_3315	3	0	0
Betaine aldehyde dehydrogenase OS=Desulfovibrio ferrophilus OX=241368 GN=DFE_3318 PE=3 SV=1	A0A2Z6B3D2_9DELT	DFE_3318	3	4	2
Metalloprotease, iron regulated OS=Desulfovibrio ferrophilus OX=241368 GN=DFE_3342 PE=4 SV=1	A0A2Z6B3Q5_9DELT	DFE_3342	3	4	4
Uncharacterized protein OS=Desulfovibrio ferrophilus OX=241368 GN=DFE_3350 PE=4 SV=1	A0A2Z6B3R5_9DELT	DFE_3350	3	4	6
3-hydroxyacyl-CoA dehydrogenase NAD-binding protein OS=Desulfovibrio ferrophilus OX=241368 GN=DFE_A0016 PE=4 SV=1	A0A2Z6B3N0_9DELT	DFE_A0016	3	0	1
Type IV secretory system Conjugative DNA transfer family protein OS=Desulfovibrio ferrophilus OX=241368 GN=DFE_A0047 PE=4 SV=1	A0A2Z6B424_9DELT	DFE_A0047	3	3	4
Type II secretion system protein E OS=Desulfovibrio ferrophilus OX=241368 GN=DFE_A0048 PE=4 SV=1	A0A2Z6B3R6_9DELT	DFE_A0048	3	3	3
GTPase Era OS=Desulfovibrio ferrophilus OX=241368 GN=era PE=3 SV=1	A0A2Z6B1K5_9DELT	era	3	2	0
3-hydroxyacyl-[acyl-carrier-protein] dehydratase FabZ OS=Desulfovibrio ferrophilus OX=241368 GN=fabZ PE=3 SV=1	A0A2Z6AV12_9DELT	fabZ	3	3	2
Flagellar biosynthesis protein FlhA OS=Desulfovibrio ferrophilus OX=241368 GN=flhA PE=3 SV=1	A0A2Z6AXI3_9DELT	flhA	3	4	2
Probable glycine dehydrogenase (decarboxylating) subunit 1 OS=Desulfovibrio ferrophilus OX=241368 GN=gcvPA PE=3 SV=1	A0A2Z6AYU0_9DELT	gcvPA	3	0	1
Gamma-glutamyltransferase OS=Desulfovibrio ferrophilus OX=241368 GN=ggt PE=4 SV=1	A0A2Z6AUW0_9DELT	ggt	3	4	4
Glutamine synthetase, type I OS=Desulfovibrio ferrophilus OX=241368 GN=glnA_1 PE=3 SV=1	A0A2Z6B285_9DELT	glnA_1	3	0	5
ABC transporter glutamine-binding protein glnH OS=Desulfovibrio ferrophilus OX=241368 GN=glnH PE=3 SV=1	A0A2Z6AW57_9DELT	glnH	3	0	1
Glutamate--tRNA ligase OS=Desulfovibrio ferrophilus OX=241368 GN=gltX PE=3 SV=1	A0A2Z6B0F7_9DELT	gltX	3	0	3
Glycine--tRNA ligase beta subunit OS=Desulfovibrio ferrophilus OX=241368 GN=glyS PE=3 SV=1	A0A2Z6AWJ4_9DELT	glyS	3	1	3
DNA gyrase subunit A OS=Desulfovibrio ferrophilus OX=241368 GN=gyrA PE=3 SV=1	A0A2Z6B1S0_9DELT	gyrA	3	4	5
Ketol-acid reductoisomerase (NADP(+)) OS=Desulfovibrio ferrophilus OX=241368 GN=ilvC PE=3 SV=1	A0A2Z6AW47_9DELT	ilvC	3	2	0
LivM4 protein OS=Desulfovibrio ferrophilus OX=241368 GN=livM4 PE=3 SV=1	A0A2Z6B0X4_9DELT	livM4	3	2	1
Lon protease OS=Desulfovibrio ferrophilus OX=241368 GN=lon PE=2 SV=1	A0A2Z6AXL4_9DELT	lon	3	4	1
Diaminopimelate decarboxylase OS=Desulfovibrio ferrophilus OX=241368 GN=lysA PE=3 SV=1	A0A2Z6AWZ5_9DELT	lysA	3	2	3
Diaminopimelate decarboxylase OS=Desulfovibrio ferrophilus OX=241368 GN=lysA PE=3 SV=1	A0A2Z6AZC9_9DELT	lysA	3	0	0
2-aminoadipate transaminase OS=Desulfovibrio ferrophilus OX=241368 GN=lysN PE=4 SV=1	A0A2Z6AZF7_9DELT	lysN	3	3	5
S-adenosylmethionine synthase OS=Desulfovibrio ferrophilus OX=241368 GN=metK PE=3 SV=1	A0A2Z6B272_9DELT	metK	3	4	2
GTP 3',8-cyclase OS=Desulfovibrio ferrophilus OX=241368 GN=moaA PE=3 SV=1	A0A2Z6AVU1_9DELT	moaA	3	1	2
UDP-N-acetylmuramoyl-tripeptide--D-alanyl-D-alanine ligase OS=Desulfovibrio ferrophilus OX=241368 GN=murF PE=3 SV=1	A0A2Z6AZA6_9DELT	murF	3	1	4
DNA mismatch repair protein MutS OS=Desulfovibrio ferrophilus OX=241368 GN=mutS PE=3 SV=1	A0A2Z6AWV5_9DELT	mutS	3	2	3
Glutamine-dependent NAD(+) synthetase OS=Desulfovibrio ferrophilus OX=241368 GN=nadE PE=3 SV=1	A0A2Z6AXK3_9DELT	nadE	3	3	1
Nitrogen fixation protein NifU OS=Desulfovibrio ferrophilus OX=241368 GN=nifU PE=3 SV=1	A0A2Z6B345_9DELT	nifU	3	0	2
NADH-quinone oxidoreductase subunit D OS=Desulfovibrio ferrophilus OX=241368 GN=nuoD PE=3 SV=1	A0A2Z6AUK1_9DELT	nuoD	3	1	0
4-phosphoerythronate dehydrogenase OS=Desulfovibrio ferrophilus OX=241368 GN=pdxB_1 PE=3 SV=1	A0A2Z6B2B8_9DELT	pdxB_1	3	3	1
Pyridoxine 5'-phosphate synthase OS=Desulfovibrio ferrophilus OX=241368 GN=pdxJ PE=3 SV=1	A0A2Z6AWI7_9DELT	pdxJ	3	0	1
DNA polymerase I OS=Desulfovibrio ferrophilus OX=241368 GN=polA PE=3 SV=1	A0A2Z6B2K3_9DELT	polA	3	3	3
Peptide chain release factor 1 OS=Desulfovibrio ferrophilus OX=241368 GN=prfA PE=3 SV=1	A0A2Z6AV38_9DELT	prfA	3	2	1
Primosomal protein N' OS=Desulfovibrio ferrophilus OX=241368 GN=priA PE=3 SV=1	A0A2Z6AUU2_9DELT	priA	3	2	2
Pyrroline-5-carboxylate reductase OS=Desulfovibrio ferrophilus OX=241368 GN=proC PE=3 SV=1	A0A2Z6AXR3_9DELT	proC	3	1	5
Phosphoribosylamine--glycine ligase OS=Desulfovibrio ferrophilus OX=241368 GN=purD PE=3 SV=1	A0A2Z6B301_9DELT	purD	3	3	4
Phosphoribosylformylglycinamidine synthase subunit PurL OS=Desulfovibrio ferrophilus OX=241368 GN=purL PE=3 SV=1	A0A2Z6B2P0_9DELT	purL	3	3	4
Orotidine 5'-phosphate decarboxylase OS=Desulfovibrio ferrophilus OX=241368 GN=pyrF PE=4 SV=1	A0A2Z6AVK4_9DELT	pyrF	3	2	1
ATP-dependent RNA helicase RhlE OS=Desulfovibrio ferrophilus OX=241368 GN=rhlE-2 PE=3 SV=1	A0A2Z6B332_9DELT	rhlE-2	3	2	1
Ribonuclease 3 OS=Desulfovibrio ferrophilus OX=241368 GN=rnc PE=3 SV=1	A0A2Z6B0H7_9DELT	rnc	3	3	3
Ribose-5-phosphate isomerase B OS=Desulfovibrio ferrophilus OX=241368 GN=rpiB PE=4 SV=1	A0A2Z6AX95_9DELT	rpiB	3	2	0
DNA-directed RNA polymerase subunit alpha OS=Desulfovibrio ferrophilus OX=241368 GN=rpoA PE=3 SV=1	A0A2Z6AV70_9DELT	rpoA	3	1	1
RNA polymerase sigma factor OS=Desulfovibrio ferrophilus OX=241368 GN=rpoH PE=3 SV=1	A0A2Z6AX92_9DELT	rpoH	3	3	2
30S ribosomal protein S4 OS=Desulfovibrio ferrophilus OX=241368 GN=rpsD PE=3 SV=1	A0A2Z6AV85_9DELT	rpsD	3	0	2
Protein translocase subunit SecA OS=Desulfovibrio ferrophilus OX=241368 GN=secA PE=3 SV=1	A0A2Z6B0C8_9DELT	secA	3	6	0
Sulfate transporter ybaR OS=Desulfovibrio ferrophilus OX=241368 GN=sulP PE=4 SV=1	A0A2Z6B2Y5_9DELT	sulP	3	0	2
SulP family sulfate transporter OS=Desulfovibrio ferrophilus OX=241368 GN=sulP3 PE=3 SV=1	A0A2Z6AVX8_9DELT	sulP3	3	2	0
tRNA-specific 2-thiouridylase MnmA OS=Desulfovibrio ferrophilus OX=241368 GN=trmU PE=3 SV=1	A0A2Z6AVA1_9DELT	trmU	3	0	2
Tryptophan synthase alpha chain OS=Desulfovibrio ferrophilus OX=241368 GN=trpA PE=3 SV=1	A0A2Z6B2Q6_9DELT	trpA	3	1	0
Thioredoxin OS=Desulfovibrio ferrophilus OX=241368 GN=trxA PE=3 SV=1	A0A2Z6AX17_9DELT	trxA	3	0	1
UvrABC system protein A OS=Desulfovibrio ferrophilus OX=241368 GN=uvrA PE=3 SV=1	A0A2Z6B355_9DELT	uvrA	3	4	4
UvrABC system protein C OS=Desulfovibrio ferrophilus OX=241368 GN=uvrC PE=3 SV=1	A0A2Z6AY92_9DELT	uvrC	3	4	2
Uncharacterized isomerase yddE OS=Desulfovibrio ferrophilus OX=241368 GN=yddE PE=4 SV=1	A0A2Z6AYQ1_9DELT	yddE	3	1	2
Transcriptional regulatory protein zraR OS=Desulfovibrio ferrophilus OX=241368 GN=zraR PE=4 SV=1	A0A2Z6B092_9DELT	zraR	3	4	1
Acetyl-coenzyme A synthetase OS=Desulfovibrio ferrophilus OX=241368 GN=acsA PE=3 SV=1	A0A2Z6B1I9_9DELT	acsA	2	6	2
Ornithine carbamoyltransferase OS=Desulfovibrio ferrophilus OX=241368 GN=argF PE=3 SV=1	A0A2Z6AUW1_9DELT	argF	2	2	0
Arginine biosynthesis bifunctional protein ArgJ OS=Desulfovibrio ferrophilus OX=241368 GN=argJ PE=3 SV=1	A0A2Z6B061_9DELT	argJ	2	3	0
Arginine--tRNA ligase OS=Desulfovibrio ferrophilus OX=241368 GN=argS PE=3 SV=1	A0A2Z6AVM1_9DELT	argS	2	1	1
3-dehydroquinate dehydratase OS=Desulfovibrio ferrophilus OX=241368 GN=aroQ PE=3 SV=1	A0A2Z6AWS3_9DELT	aroQ	2	2	1
Outer membrane protein assembly factor BamA OS=Desulfovibrio ferrophilus OX=241368 GN=bamA PE=3 SV=1	A0A2Z6AV32_9DELT	bamA	2	7	8
Oxygen-dependent choline dehydrogenase OS=Desulfovibrio ferrophilus OX=241368 GN=betA PE=3 SV=1	A0A2Z6B3L6_9DELT	betA	2	3	0
Adenosylmethionine-8-amino-7-oxononanoate aminotransferase OS=Desulfovibrio ferrophilus OX=241368 GN=bioA PE=3 SV=1	A0A2Z6AY26_9DELT	bioA	2	1	1
Malonyl-CoA O-methyltransferase BioC OS=Desulfovibrio ferrophilus OX=241368 GN=bioC2 PE=4 SV=1	A0A2Z6B2D5_9DELT	bioC2	2	0	1
Carbamoyl-phosphate synthase small chain OS=Desulfovibrio ferrophilus OX=241368 GN=carA PE=3 SV=1	A0A2Z6AXR5_9DELT	carA	2	1	2
Cytidylate kinase OS=Desulfovibrio ferrophilus OX=241368 GN=cmk PE=3 SV=1	A0A2Z6B2L1_9DELT	cmk	2	0	2
Dephospho-CoA kinase OS=Desulfovibrio ferrophilus OX=241368 GN=coaE PE=3 SV=1	A0A2Z6AYJ7_9DELT	coaE	2	0	0
Cobyrinate a,c-diamide synthase OS=Desulfovibrio ferrophilus OX=241368 GN=cobB PE=3 SV=1	A0A2Z6B2L9_9DELT	cobB	2	1	0
Flp pilus assembly protein CpaB OS=Desulfovibrio ferrophilus OX=241368 GN=cpaB PE=4 SV=1	A0A2Z6AY62_9DELT	cpaB	2	1	0
3',5'-cyclic adenosine monophosphate phosphodiesterase CpdA OS=Desulfovibrio ferrophilus OX=241368 GN=cpdA PE=3 SV=1	A0A2Z6AXV0_9DELT	cpdA	2	0	1
4-hydroxy-tetrahydrodipicolinate reductase OS=Desulfovibrio ferrophilus OX=241368 GN=dapB PE=3 SV=1	A0A2Z6AW88_9DELT	dapB	2	1	2
D-alanine--D-alanine ligase OS=Desulfovibrio ferrophilus OX=241368 GN=ddl PE=3 SV=1	A0A2Z6AXK0_9DELT	ddl	2	3	2
BadM/Rrf2 family transcriptional regulator OS=Desulfovibrio ferrophilus OX=241368 GN=DFE_0011 PE=4 SV=1	A0A2Z6AU21_9DELT	DFE_0011	2	1	0
TRAP transporter solute receptor, DctP family protein OS=Desulfovibrio ferrophilus OX=241368 GN=DFE_0017 PE=4 SV=1	A0A2Z6AU43_9DELT	DFE_0017	2	0	2
Diguanylate cyclase OS=Desulfovibrio ferrophilus OX=241368 GN=DFE_0032 PE=4 SV=1	A0A2Z6AU60_9DELT	DFE_0032	2	0	1
Rhodanese domain protein OS=Desulfovibrio ferrophilus OX=241368 GN=DFE_0037 PE=4 SV=1	A0A2Z6AU62_9DELT	DFE_0037	2	0	0
Diguanylate cyclase/phosphodiesterase with PAS/PAC sensor(S) OS=Desulfovibrio ferrophilus OX=241368 GN=DFE_0044 PE=4 SV=1	A0A2Z6AU72_9DELT	DFE_0044	2	4	6
Putative anti-sigma regulatory factor, serine/threonine protein kinase OS=Desulfovibrio ferrophilus OX=241368 GN=DFE_0050 PE=4 SV=1	A0A2Z6AUB7_9DELT	DFE_0050	2	1	1
Cytochrome c class I OS=Desulfovibrio ferrophilus OX=241368 GN=DFE_0064 PE=4 SV=1	A0A2Z6AU95_9DELT	DFE_0064	2	0	2
Formate dehydrogenase OS=Desulfovibrio ferrophilus OX=241368 GN=DFE_0077 PE=3 SV=1	A0A2Z6AUA1_9DELT	DFE_0077	2	3	4
RNA polymerase sigma factor, sigma-70 family protein OS=Desulfovibrio ferrophilus OX=241368 GN=DFE_0080 PE=3 SV=1	A0A2Z6AUE6_9DELT	DFE_0080	2	2	1
Alkyl hydroperoxide reductase/ Thiol specific antioxidant/ Mal allergen OS=Desulfovibrio ferrophilus OX=241368 GN=DFE_0091 PE=4 SV=1	A0A2Z6AUB1_9DELT	DFE_0091	2	3	1
Uncharacterized protein OS=Desulfovibrio ferrophilus OX=241368 GN=DFE_0094 PE=4 SV=1	A0A2Z6AUC6_9DELT	DFE_0094	2	1	1
Uncharacterized protein OS=Desulfovibrio ferrophilus OX=241368 GN=DFE_0101 PE=4 SV=1	A0A2Z6AUC1_9DELT	DFE_0101	2	0	1
Homoserine dehydrogenase OS=Desulfovibrio ferrophilus OX=241368 GN=DFE_0106 PE=3 SV=1	A0A2Z6AUC4_9DELT	DFE_0106	2	3	3
TPR repeat-containing protein OS=Desulfovibrio ferrophilus OX=241368 GN=DFE_0111 PE=4 SV=1	A0A2Z6AUC9_9DELT	DFE_0111	2	0	0
MotA/TolQ/ExbB proton channel OS=Desulfovibrio ferrophilus OX=241368 GN=DFE_0132 PE=3 SV=1	A0A2Z6AUF1_9DELT	DFE_0132	2	1	3
Lysine exporter protein LysE/YggA OS=Desulfovibrio ferrophilus OX=241368 GN=DFE_0154 PE=4 SV=1	A0A2Z6AUI8_9DELT	DFE_0154	2	2	1
Putative response regulator receiver modulated diguanylate cyclase OS=Desulfovibrio ferrophilus OX=241368 GN=DFE_0161 PE=4 SV=1	A0A2Z6AUH3_9DELT	DFE_0161	2	2	1
Transcriptional regulator OS=Desulfovibrio ferrophilus OX=241368 GN=DFE_0170 PE=4 SV=1	A0A2Z6AUN5_9DELT	DFE_0170	2	1	0
Pyruvate ferredoxin/flavodoxin oxidoreductase OS=Desulfovibrio ferrophilus OX=241368 GN=DFE_0175 PE=4 SV=1	A0A2Z6AUJ2_9DELT	DFE_0175	2	1	3
Cl-channel voltage-gated family protein OS=Desulfovibrio ferrophilus OX=241368 GN=DFE_0180 PE=4 SV=1	A0A2Z6AUP6_9DELT	DFE_0180	2	0	0
Polysaccharide deacetylase OS=Desulfovibrio ferrophilus OX=241368 GN=DFE_0186 PE=4 SV=1	A0A2Z6AUJ9_9DELT	DFE_0186	2	2	2
Indolepyruvate oxidoreductase subunit IorA OS=Desulfovibrio ferrophilus OX=241368 GN=DFE_0205 PE=4 SV=1	A0A2Z6AUM1_9DELT	DFE_0205	2	3	5
3-hydroxy acid dehydrogenase OS=Desulfovibrio ferrophilus OX=241368 GN=DFE_0216 PE=3 SV=1	A0A2Z6AUM7_9DELT	DFE_0216	2	2	4
Uncharacterized protein OS=Desulfovibrio ferrophilus OX=241368 GN=DFE_0229 PE=4 SV=1	A0A2Z6AUT4_9DELT	DFE_0229	2	3	0
Putative ABC transporter periplasmic protein OS=Desulfovibrio ferrophilus OX=241368 GN=DFE_0283 PE=4 SV=1	A0A2Z6AUU5_9DELT	DFE_0283	2	1	1
Family 3 extracellular solute-binding protein OS=Desulfovibrio ferrophilus OX=241368 GN=DFE_0294 PE=4 SV=1	A0A2Z6AUX7_9DELT	DFE_0294	2	0	0
NAD(P) transhydrogenase alpha subunit OS=Desulfovibrio ferrophilus OX=241368 GN=DFE_0321 PE=4 SV=1	A0A2Z6AUY6_9DELT	DFE_0321	2	7	2
PSP1 domain-containing protein OS=Desulfovibrio ferrophilus OX=241368 GN=DFE_0338 PE=4 SV=1	A0A2Z6AV09_9DELT	DFE_0338	2	0	3
Putative membrane-fusion protein OS=Desulfovibrio ferrophilus OX=241368 GN=DFE_0381 PE=3 SV=1	A0A2Z6AV47_9DELT	DFE_0381	2	1	1
LppC family lipoprotein OS=Desulfovibrio ferrophilus OX=241368 GN=DFE_0434 PE=4 SV=1	A0A2Z6AVB9_9DELT	DFE_0434	2	3	0
dTDP-glucose 4,6-dehydratase OS=Desulfovibrio ferrophilus OX=241368 GN=DFE_0440 PE=3 SV=1	A0A2Z6AVF8_9DELT	DFE_0440	2	3	1
Putative multi-sensor hybrid histidine kinase OS=Desulfovibrio ferrophilus OX=241368 GN=DFE_0444 PE=4 SV=1	A0A2Z6AVC9_9DELT	DFE_0444	2	4	0
Peptidylprolyl cis-trans isomerase OS=Desulfovibrio ferrophilus OX=241368 GN=DFE_0457 PE=4 SV=1	A0A2Z6AVD4_9DELT	DFE_0457	2	0	2
Cytochrome C family protein OS=Desulfovibrio ferrophilus OX=241368 GN=DFE_0461 PE=4 SV=1	A0A2Z6AVC8_9DELT	DFE_0461	2	0	1
Doubled CXXCH domain protein OS=Desulfovibrio ferrophilus OX=241368 GN=DFE_0464 PE=4 SV=1	A0A2Z6AVE5_9DELT	DFE_0464	2	0	3
Abortive infection protein AbiGI OS=Desulfovibrio ferrophilus OX=241368 GN=DFE_0477 PE=4 SV=1	A0A2Z6AVF6_9DELT	DFE_0477	2	0	0
Family 3 extracellular solute-binding protein OS=Desulfovibrio ferrophilus OX=241368 GN=DFE_0479 PE=4 SV=1	A0A2Z6AVJ5_9DELT	DFE_0479	2	0	1
Exodeoxyribonuclease V OS=Desulfovibrio ferrophilus OX=241368 GN=DFE_0501 PE=4 SV=1	A0A2Z6AVG6_9DELT	DFE_0501	2	0	1
Signal transduction histidine kinase OS=Desulfovibrio ferrophilus OX=241368 GN=DFE_0516 PE=4 SV=1	A0A2Z6AVG9_9DELT	DFE_0516	2	3	0
Uncharacterized protein OS=Desulfovibrio ferrophilus OX=241368 GN=DFE_0517 PE=4 SV=1	A0A2Z6AVK0_9DELT	DFE_0517	2	0	1
Two component system sensor histidine kinase, GAF region OS=Desulfovibrio ferrophilus OX=241368 GN=DFE_0552 PE=4 SV=1	A0A2Z6AVN4_9DELT	DFE_0552	2	1	0
AMP-dependent synthetase and ligase OS=Desulfovibrio ferrophilus OX=241368 GN=DFE_0559 PE=4 SV=1	A0A2Z6AVT6_9DELT	DFE_0559	2	1	1
Transcriptional regulator, TetR family OS=Desulfovibrio ferrophilus OX=241368 GN=DFE_0567 PE=4 SV=1	A0A2Z6AVQ1_9DELT	DFE_0567	2	0	1
Uncharacterized protein OS=Desulfovibrio ferrophilus OX=241368 GN=DFE_0580 PE=4 SV=1	A0A2Z6AVU0_9DELT	DFE_0580	2	2	1
Uncharacterized protein OS=Desulfovibrio ferrophilus OX=241368 GN=DFE_0615 PE=4 SV=1	A0A2Z6AVT3_9DELT	DFE_0615	2	1	0
Extracellular ligand-binding receptor OS=Desulfovibrio ferrophilus OX=241368 GN=DFE_0618 PE=4 SV=1	A0A2Z6AVS8_9DELT	DFE_0618	2	2	2
Formate dehydrogenase subunit FdhD OS=Desulfovibrio ferrophilus OX=241368 GN=DFE_0634 PE=4 SV=1	A0A2Z6AVW8_9DELT	DFE_0634	2	0	2
YD repeat protein OS=Desulfovibrio ferrophilus OX=241368 GN=DFE_0641 PE=4 SV=1	A0A2Z6AVV1_9DELT	DFE_0641	2	0	0
Uncharacterized protein OS=Desulfovibrio ferrophilus OX=241368 GN=DFE_0662 PE=4 SV=1	A0A2Z6AVZ4_9DELT	DFE_0662	2	1	1
Adenylate/guanylate cyclase OS=Desulfovibrio ferrophilus OX=241368 GN=DFE_0669 PE=4 SV=1	A0A2Z6AW34_9DELT	DFE_0669	2	2	1
Uncharacterized protein OS=Desulfovibrio ferrophilus OX=241368 GN=DFE_0681 PE=4 SV=1	A0A2Z6AVY7_9DELT	DFE_0681	2	5	2
FlgO domain-containing protein OS=Desulfovibrio ferrophilus OX=241368 GN=DFE_0690 PE=4 SV=1	A0A2Z6AW61_9DELT	DFE_0690	2	1	3
Iron-sulfur cluster carrier protein OS=Desulfovibrio ferrophilus OX=241368 GN=DFE_0693 PE=3 SV=1	A0A2Z6AVY6_9DELT	DFE_0693	2	0	0
Acetoin utilization protein OS=Desulfovibrio ferrophilus OX=241368 GN=DFE_0702 PE=4 SV=1	A0A2Z6AW30_9DELT	DFE_0702	2	2	1
S-layer domain-containing protein OS=Desulfovibrio ferrophilus OX=241368 GN=DFE_0738 PE=4 SV=1	A0A2Z6AW46_9DELT	DFE_0738	2	2	1
4Fe-4S ferredoxin OS=Desulfovibrio ferrophilus OX=241368 GN=DFE_0756 PE=4 SV=1	A0A2Z6AW62_9DELT	DFE_0756	2	3	0
4Fe-4S ferredoxin iron-sulfur binding domain protein OS=Desulfovibrio ferrophilus OX=241368 GN=DFE_0758 PE=4 SV=1	A0A2Z6AW59_9DELT	DFE_0758	2	0	3
Response regulator receiver protein OS=Desulfovibrio ferrophilus OX=241368 GN=DFE_0771 PE=4 SV=1	A0A2Z6AW69_9DELT	DFE_0771	2	2	3
Putative metal-dependent hydrolase OS=Desulfovibrio ferrophilus OX=241368 GN=DFE_0783 PE=4 SV=1	A0A2Z6AW92_9DELT	DFE_0783	2	0	1
Polar amino acid ABC transporter inner membrane subunit OS=Desulfovibrio ferrophilus OX=241368 GN=DFE_0800 PE=3 SV=1	A0A2Z6AWH1_9DELT	DFE_0800	2	3	1
Histone family protein DNA-binding protein OS=Desulfovibrio ferrophilus OX=241368 GN=DFE_0819 PE=3 SV=1	A0A2Z6AWH0_9DELT	DFE_0819	2	1	2
Uncharacterized protein OS=Desulfovibrio ferrophilus OX=241368 GN=DFE_0825 PE=4 SV=1	A0A2Z6AWE8_9DELT	DFE_0825	2	1	1
Uncharacterized protein OS=Desulfovibrio ferrophilus OX=241368 GN=DFE_0836 PE=4 SV=1	A0A2Z6AWE2_9DELT	DFE_0836	2	2	2
Uncharacterized protein OS=Desulfovibrio ferrophilus OX=241368 GN=DFE_0844 PE=4 SV=1	A0A2Z6AWH6_9DELT	DFE_0844	2	0	0
PTS system sorbose subfamily IIB component OS=Desulfovibrio ferrophilus OX=241368 GN=DFE_0852 PE=4 SV=1	A0A2Z6AWH3_9DELT	DFE_0852	2	1	1
Manganese-dependent inorganic pyrophosphatase OS=Desulfovibrio ferrophilus OX=241368 GN=DFE_0854 PE=4 SV=1	A0A2Z6AWI6_9DELT	DFE_0854	2	2	0
Uncharacterized protein OS=Desulfovibrio ferrophilus OX=241368 GN=DFE_0855 PE=4 SV=1	A0A2Z6AWI0_9DELT	DFE_0855	2	0	0
Isoleucyl-tRNA synthetase OS=Desulfovibrio ferrophilus OX=241368 GN=DFE_0867 PE=4 SV=1	A0A2Z6AWM4_9DELT	DFE_0867	2	2	1
MlaD domain-containing protein OS=Desulfovibrio ferrophilus OX=241368 GN=DFE_0868 PE=4 SV=1	A0A2Z6AWH2_9DELT	DFE_0868	2	0	2
Putative response regulator receiver protein OS=Desulfovibrio ferrophilus OX=241368 GN=DFE_0877 PE=4 SV=1	A0A2Z6AWN5_9DELT	DFE_0877	2	2	0
Uncharacterized protein OS=Desulfovibrio ferrophilus OX=241368 GN=DFE_0882 PE=4 SV=1	A0A2Z6AWN0_9DELT	DFE_0882	2	3	0
Aminomethyltransferase OS=Desulfovibrio ferrophilus OX=241368 GN=DFE_0916 PE=3 SV=1	A0A2Z6AWL2_9DELT	DFE_0916	2	1	2
Uncharacterized protein OS=Desulfovibrio ferrophilus OX=241368 GN=DFE_0926 PE=4 SV=1	A0A2Z6AWM5_9DELT	DFE_0926	2	0	0
Uncharacterized protein OS=Desulfovibrio ferrophilus OX=241368 GN=DFE_0941 PE=4 SV=1	A0A2Z6AWN7_9DELT	DFE_0941	2	2	0
Response regulatory domain-containing protein OS=Desulfovibrio ferrophilus OX=241368 GN=DFE_0947 PE=4 SV=1	A0A2Z6AWU9_9DELT	DFE_0947	2	0	1
Uncharacterized protein OS=Desulfovibrio ferrophilus OX=241368 GN=DFE_0983 PE=4 SV=1	A0A2Z6AWT1_9DELT	DFE_0983	2	0	0
RNP-1 like RNA-binding protein OS=Desulfovibrio ferrophilus OX=241368 GN=DFE_0985 PE=4 SV=1	A0A2Z6AWV1_9DELT	DFE_0985	2	1	0
Uncharacterized protein OS=Desulfovibrio ferrophilus OX=241368 GN=DFE_0990 PE=4 SV=1	A0A2Z6AX40_9DELT	DFE_0990	2	0	0
Uncharacterized protein OS=Desulfovibrio ferrophilus OX=241368 GN=DFE_1001 PE=4 SV=1	A0A2Z6AWU7_9DELT	DFE_1001	2	1	1
Regulatory protein GntR HTH OS=Desulfovibrio ferrophilus OX=241368 GN=DFE_1002 PE=4 SV=1	A0A2Z6AX03_9DELT	DFE_1002	2	1	0
Putative iron(III) dicitrate transport ATP-binding protein FecE OS=Desulfovibrio ferrophilus OX=241368 GN=DFE_1020 PE=4 SV=1	A0A2Z6AX71_9DELT	DFE_1020	2	2	0
Glutamate synthase OS=Desulfovibrio ferrophilus OX=241368 GN=DFE_1039 PE=4 SV=1	A0A2Z6AX32_9DELT	DFE_1039	2	1	2
Trehalose 6-phosphate synthase OS=Desulfovibrio ferrophilus OX=241368 GN=DFE_1065 PE=4 SV=1	A0A2Z6AX34_9DELT	DFE_1065	2	2	1
Uncharacterized protein OS=Desulfovibrio ferrophilus OX=241368 GN=DFE_1075 PE=4 SV=1	A0A2Z6AX42_9DELT	DFE_1075	2	0	0
Lytic transglycosylase catalytic OS=Desulfovibrio ferrophilus OX=241368 GN=DFE_1082 PE=4 SV=1	A0A2Z6AX75_9DELT	DFE_1082	2	4	3
Iron-sulfur cluster carrier protein OS=Desulfovibrio ferrophilus OX=241368 GN=DFE_1083 PE=3 SV=1	A0A2Z6AX33_9DELT	DFE_1083	2	1	1
Peptidase M23 OS=Desulfovibrio ferrophilus OX=241368 GN=DFE_1092 PE=4 SV=1	A0A2Z6AX84_9DELT	DFE_1092	2	5	0
Uncharacterized protein OS=Desulfovibrio ferrophilus OX=241368 GN=DFE_1100 PE=4 SV=1	A0A2Z6AXE9_9DELT	DFE_1100	2	1	2
Thioredoxin-disulfide reductase OS=Desulfovibrio ferrophilus OX=241368 GN=DFE_1106 PE=4 SV=1	A0A2Z6AX50_9DELT	DFE_1106	2	2	1
Glycosyl transferase family 9 OS=Desulfovibrio ferrophilus OX=241368 GN=DFE_1121 PE=4 SV=1	A0A2Z6AX67_9DELT	DFE_1121	2	0	1
Group 1 glycosyl transferase OS=Desulfovibrio ferrophilus OX=241368 GN=DFE_1125 PE=4 SV=1	A0A2Z6AX88_9DELT	DFE_1125	2	1	1
Uncharacterized protein OS=Desulfovibrio ferrophilus OX=241368 GN=DFE_1134 PE=4 SV=1	A0A2Z6AXB7_9DELT	DFE_1134	2	0	0
HD domain-containing protein OS=Desulfovibrio ferrophilus OX=241368 GN=DFE_1144 PE=4 SV=1	A0A2Z6AXC7_9DELT	DFE_1144	2	0	1
Tetratricopeptide TPR_2 repeat protein OS=Desulfovibrio ferrophilus OX=241368 GN=DFE_1145 PE=4 SV=1	A0A2Z6AXA6_9DELT	DFE_1145	2	0	2
Pyruvate ferredoxin/flavodoxin oxidoreductase subunit beta OS=Desulfovibrio ferrophilus OX=241368 GN=DFE_1152 PE=4 SV=1	A0A2Z6AXE1_9DELT	DFE_1152	2	1	0
Ferritin OS=Desulfovibrio ferrophilus OX=241368 GN=DFE_1154 PE=3 SV=1	A0A2Z6AXD6_9DELT	DFE_1154	2	0	0
FlgO domain-containing protein OS=Desulfovibrio ferrophilus OX=241368 GN=DFE_1159 PE=4 SV=1	A0A2Z6AXF3_9DELT	DFE_1159	2	2	2
Uncharacterized protein OS=Desulfovibrio ferrophilus OX=241368 GN=DFE_1193 PE=4 SV=1	A0A2Z6AXF0_9DELT	DFE_1193	2	0	1
MEMO1 family protein DFE_1200 OS=Desulfovibrio ferrophilus OX=241368 GN=DFE_1200 PE=3 SV=1	A0A2Z6AXQ6_9DELT	DFE_1200	2	1	1
Transcriptional regulator, LysR family OS=Desulfovibrio ferrophilus OX=241368 GN=DFE_1207 PE=3 SV=1	A0A2Z6AXK8_9DELT	DFE_1207	2	1	0
DUF4340 domain-containing protein OS=Desulfovibrio ferrophilus OX=241368 GN=DFE_1241 PE=4 SV=1	A0A2Z6AXI6_9DELT	DFE_1241	2	3	1
tRNA-dihydrouridine synthase OS=Desulfovibrio ferrophilus OX=241368 GN=DFE_1255 PE=3 SV=1	A0A2Z6AXL6_9DELT	DFE_1255	2	2	0
Hydrogenase expression/formation protein HypE OS=Desulfovibrio ferrophilus OX=241368 GN=DFE_1263 PE=4 SV=1	A0A2Z6AXM0_9DELT	DFE_1263	2	3	4
Regulatory protein IclR OS=Desulfovibrio ferrophilus OX=241368 GN=DFE_1271 PE=4 SV=1	A0A2Z6AXL7_9DELT	DFE_1271	2	1	0
N-acylneuraminate-9-phosphate synthase OS=Desulfovibrio ferrophilus OX=241368 GN=DFE_1272 PE=4 SV=1	A0A2Z6AXQ8_9DELT	DFE_1272	2	1	2
Glycogen phosphorylase OS=Desulfovibrio ferrophilus OX=241368 GN=DFE_1305 PE=4 SV=1	A0A2Z6AXR1_9DELT	DFE_1305	2	0	3
Uncharacterized protein OS=Desulfovibrio ferrophilus OX=241368 GN=DFE_1314 PE=4 SV=1	A0A2Z6AXV4_9DELT	DFE_1314	2	2	2
Cobalamin synthesis protein P47K OS=Desulfovibrio ferrophilus OX=241368 GN=DFE_1340 PE=4 SV=1	A0A2Z6AY38_9DELT	DFE_1340	2	0	0
Molybdopterin molybdenumtransferase OS=Desulfovibrio ferrophilus OX=241368 GN=DFE_1350 PE=3 SV=1	A0A2Z6AY48_9DELT	DFE_1350	2	1	1
D-alanine--D-alanine ligase OS=Desulfovibrio ferrophilus OX=241368 GN=DFE_1363 PE=3 SV=1	A0A2Z6AXX2_9DELT	DFE_1363	2	0	3
CheY-like receiver, AAA-type ATPase, and DNA-binding domain containing response regulator OS=Desulfovibrio ferrophilus OX=241368 GN=DFE_1367 PE=4 SV=1	A0A2Z6AY20_9DELT	DFE_1367	2	3	0
Pyruvate carboxylase OS=Desulfovibrio ferrophilus OX=241368 GN=DFE_1375 PE=4 SV=1	A0A2Z6AXY4_9DELT	DFE_1375	2	3	1
Type II and III secretion system protein OS=Desulfovibrio ferrophilus OX=241368 GN=DFE_1395 PE=3 SV=1	A0A2Z6AY04_9DELT	DFE_1395	2	2	0
Type II secretion system protein E OS=Desulfovibrio ferrophilus OX=241368 GN=DFE_1398 PE=4 SV=1	A0A2Z6AXZ1_9DELT	DFE_1398	2	2	0
DUF364 domain-containing protein OS=Desulfovibrio ferrophilus OX=241368 GN=DFE_1426 PE=4 SV=1	A0A2Z6AY07_9DELT	DFE_1426	2	2	0
ATPase/histidine kinase/DNA gyrase B/HSP90 domain protein OS=Desulfovibrio ferrophilus OX=241368 GN=DFE_1437 PE=4 SV=1	A0A2Z6AY95_9DELT	DFE_1437	2	2	0
Sigma 54 interacting domain protein OS=Desulfovibrio ferrophilus OX=241368 GN=DFE_1438 PE=4 SV=1	A0A2Z6AY28_9DELT	DFE_1438	2	4	5
Signal transduction histidine kinase OS=Desulfovibrio ferrophilus OX=241368 GN=DFE_1453 PE=4 SV=1	A0A2Z6AY58_9DELT	DFE_1453	2	3	3
Phosphoglycerate mutase OS=Desulfovibrio ferrophilus OX=241368 GN=DFE_1456 PE=4 SV=1	A0A2Z6AY37_9DELT	DFE_1456	2	1	1
DsbA oxidoreductase family protein OS=Desulfovibrio ferrophilus OX=241368 GN=DFE_1463 PE=4 SV=1	A0A2Z6AY69_9DELT	DFE_1463	2	2	1
Oxidoreductase, selenocysteine-containing OS=Desulfovibrio ferrophilus OX=241368 GN=DFE_1472 PE=4 SV=1	A0A2Z6AYA7_9DELT	DFE_1472	2	1	0
Phosphonate ABC transporter substrate-binding protein OS=Desulfovibrio ferrophilus OX=241368 GN=DFE_1475 PE=4 SV=1	A0A2Z6AY68_9DELT	DFE_1475	2	1	1
RNA polymerase sigma factor OS=Desulfovibrio ferrophilus OX=241368 GN=DFE_1507 PE=3 SV=1	A0A2Z6AYG9_9DELT	DFE_1507	2	0	0
Porin OS=Desulfovibrio ferrophilus OX=241368 GN=DFE_1517 PE=4 SV=1	A0A2Z6AYH9_9DELT	DFE_1517	2	0	1
Methionine transporter from the Na+/H+ antiporter superfamily OS=Desulfovibrio ferrophilus OX=241368 GN=DFE_1521 PE=4 SV=1	A0A2Z6AYB0_9DELT	DFE_1521	2	0	0
DegT/DnrJ/EryC1/StrS aminotransferase OS=Desulfovibrio ferrophilus OX=241368 GN=DFE_1522 PE=3 SV=1	A0A2Z6AYF1_9DELT	DFE_1522	2	2	1
Predicted methionyl-tRNA formyltransferase OS=Desulfovibrio ferrophilus OX=241368 GN=DFE_1526 PE=4 SV=1	A0A2Z6AYB6_9DELT	DFE_1526	2	0	0
Uncharacterized protein OS=Desulfovibrio ferrophilus OX=241368 GN=DFE_1595 PE=4 SV=1	A0A2Z6AYI6_9DELT	DFE_1595	2	1	2
FAD-dependent pyridine nucleotide-disulfide oxidoreductase OS=Desulfovibrio ferrophilus OX=241368 GN=DFE_1602 PE=3 SV=1	A0A2Z6AYM7_9DELT	DFE_1602	2	2	2
Tol-Pal system beta propeller repeat protein TolB OS=Desulfovibrio ferrophilus OX=241368 GN=DFE_1609 PE=4 SV=1	A0A2Z6AYT8_9DELT	DFE_1609	2	0	3
Uncharacterized protein OS=Desulfovibrio ferrophilus OX=241368 GN=DFE_1626 PE=4 SV=1	A0A2Z6AYL7_9DELT	DFE_1626	2	1	0
UV repair DNA polymerase OS=Desulfovibrio ferrophilus OX=241368 GN=DFE_1659 PE=4 SV=1	A0A2Z6AYY0_9DELT	DFE_1659	2	3	5
ABC-type transporter, periplasmic subunit family 3 OS=Desulfovibrio ferrophilus OX=241368 GN=DFE_1663 PE=4 SV=1	A0A2Z6AYR7_9DELT	DFE_1663	2	2	0
Glycosyl transferase 2 family protein OS=Desulfovibrio ferrophilus OX=241368 GN=DFE_1670 PE=4 SV=1	A0A2Z6AZ13_9DELT	DFE_1670	2	2	2
PP-loop domain-containing protein OS=Desulfovibrio ferrophilus OX=241368 GN=DFE_1672 PE=3 SV=1	A0A2Z6AYW9_9DELT	DFE_1672	2	1	0
Tryptophanyl-tRNA synthetase OS=Desulfovibrio ferrophilus OX=241368 GN=DFE_1676 PE=3 SV=1	A0A2Z6AYS2_9DELT	DFE_1676	2	1	1
Oxidoreductase domain-containing protein OS=Desulfovibrio ferrophilus OX=241368 GN=DFE_1681 PE=4 SV=1	A0A2Z6AYR6_9DELT	DFE_1681	2	0	2
Selenocysteine-specific translation elongation factor OS=Desulfovibrio ferrophilus OX=241368 GN=DFE_1687 PE=4 SV=1	A0A2Z6AYZ7_9DELT	DFE_1687	2	1	2
Ion transport 2 domain protein OS=Desulfovibrio ferrophilus OX=241368 GN=DFE_1697 PE=4 SV=1	A0A2Z6AZ07_9DELT	DFE_1697	2	3	8
Uncharacterized protein OS=Desulfovibrio ferrophilus OX=241368 GN=DFE_1702 PE=4 SV=1	A0A2Z6AYZ6_9DELT	DFE_1702	2	2	0
Putative kinesin K39 OS=Desulfovibrio ferrophilus OX=241368 GN=DFE_1733 PE=4 SV=1	A0A2Z6AYY5_9DELT	DFE_1733	2	0	0
Minor capsid protein C, degenerate OS=Desulfovibrio ferrophilus OX=241368 GN=DFE_1736 PE=4 SV=1	A0A2Z6AYY3_9DELT	DFE_1736	2	2	0
Uncharacterized protein OS=Desulfovibrio ferrophilus OX=241368 GN=DFE_1739 PE=4 SV=1	A0A2Z6AZ61_9DELT	DFE_1739	2	1	0
Phage/plasmid primase, P4 family domain protein OS=Desulfovibrio ferrophilus OX=241368 GN=DFE_1746 PE=4 SV=1	A0A2Z6AYZ3_9DELT	DFE_1746	2	4	2
MULTIHEME_CYTC domain-containing protein OS=Desulfovibrio ferrophilus OX=241368 GN=DFE_1760 PE=4 SV=1	A0A2Z6AZA8_9DELT	DFE_1760	2	1	2
Pyruvate flavodoxin/ferredoxin oxidoreductase domain-containing protein OS=Desulfovibrio ferrophilus OX=241368 GN=DFE_1783 PE=4 SV=1	A0A2Z6AZ39_9DELT	DFE_1783	2	1	2
Type II secretion system protein E OS=Desulfovibrio ferrophilus OX=241368 GN=DFE_1795 PE=4 SV=1	A0A2Z6AZ27_9DELT	DFE_1795	2	3	4
CGGC domain-containing protein OS=Desulfovibrio ferrophilus OX=241368 GN=DFE_1804 PE=4 SV=1	A0A2Z6AZB5_9DELT	DFE_1804	2	0	1
Metal-dependent phosphohydrolase HD sub domain protein OS=Desulfovibrio ferrophilus OX=241368 GN=DFE_1809 PE=4 SV=1	A0A2Z6AZC3_9DELT	DFE_1809	2	1	1
Peptidoglycan glycosyltransferase OS=Desulfovibrio ferrophilus OX=241368 GN=DFE_1824 PE=4 SV=1	A0A2Z6AZD6_9DELT	DFE_1824	2	3	0
Ornithine cyclodeaminase/mu-crystallin OS=Desulfovibrio ferrophilus OX=241368 GN=DFE_1833 PE=4 SV=1	A0A2Z6AZ90_9DELT	DFE_1833	2	2	1
Predicted Fe-S oxidoreductases OS=Desulfovibrio ferrophilus OX=241368 GN=DFE_1836 PE=4 SV=1	A0A2Z6AZ87_9DELT	DFE_1836	2	1	1
Radical SAM protein OS=Desulfovibrio ferrophilus OX=241368 GN=DFE_1855 PE=4 SV=1	A0A2Z6AZ81_9DELT	DFE_1855	2	1	0
Lysine 2,3-aminomutase YodO family protein OS=Desulfovibrio ferrophilus OX=241368 GN=DFE_1858 PE=4 SV=1	A0A2Z6AZ94_9DELT	DFE_1858	2	2	2
ABC transporter OS=Desulfovibrio ferrophilus OX=241368 GN=DFE_1868 PE=4 SV=1	A0A2Z6AZA5_9DELT	DFE_1868	2	2	1
Uncharacterized protein related to multiheme cytochrome OS=Desulfovibrio ferrophilus OX=241368 GN=DFE_1891 PE=4 SV=1	A0A2Z6AZC6_9DELT	DFE_1891	2	1	1
Iron-sulfur binding protein OS=Desulfovibrio ferrophilus OX=241368 GN=DFE_1919 PE=4 SV=1	A0A2Z6AZN4_9DELT	DFE_1919	2	0	0
Metal-dependent carboxypeptidase OS=Desulfovibrio ferrophilus OX=241368 GN=DFE_1951 PE=3 SV=1	A0A2Z6AZI1_9DELT	DFE_1951	2	3	0
Tellurite resistance protein OS=Desulfovibrio ferrophilus OX=241368 GN=DFE_1964 PE=4 SV=1	A0A2Z6AZR8_9DELT	DFE_1964	2	1	2
Flagellar motor switch protein FliM OS=Desulfovibrio ferrophilus OX=241368 GN=DFE_1971 PE=4 SV=1	A0A2Z6AZJ9_9DELT	DFE_1971	2	1	1
Response regulator receiver OS=Desulfovibrio ferrophilus OX=241368 GN=DFE_1974 PE=4 SV=1	A0A2Z6AZS7_9DELT	DFE_1974	2	3	8
Type II and III secretion system protein OS=Desulfovibrio ferrophilus OX=241368 GN=DFE_1980 PE=3 SV=1	A0A2Z6B006_9DELT	DFE_1980	2	0	1
UPF0371 protein HOLDEFILI_01188 OS=Desulfovibrio ferrophilus OX=241368 GN=DFE_1983 PE=4 SV=1	A0A2Z6AZN2_9DELT	DFE_1983	2	0	1
Peptidase S1 and S6, chymotrypsin/Hap OS=Desulfovibrio ferrophilus OX=241368 GN=DFE_2004 PE=4 SV=1	A0A2Z6AZV3_9DELT	DFE_2004	2	3	3
DinB superfamily OS=Desulfovibrio ferrophilus OX=241368 GN=DFE_2006 PE=4 SV=1	A0A2Z6AZQ7_9DELT	DFE_2006	2	0	1
Uncharacterized protein OS=Desulfovibrio ferrophilus OX=241368 GN=DFE_2014 PE=4 SV=1	A0A2Z6AZW2_9DELT	DFE_2014	2	1	2
HTTM domain protein OS=Desulfovibrio ferrophilus OX=241368 GN=DFE_2023 PE=4 SV=1	A0A2Z6AZS1_9DELT	DFE_2023	2	0	0
Putative terminase small subunit OS=Desulfovibrio ferrophilus OX=241368 GN=DFE_2033 PE=4 SV=1	A0A2Z6AZS8_9DELT	DFE_2033	2	2	0
Phage tail tape measure protein OS=Desulfovibrio ferrophilus OX=241368 GN=DFE_2037 PE=4 SV=1	A0A2Z6AZY8_9DELT	DFE_2037	2	1	0
Uncharacterized protein OS=Desulfovibrio ferrophilus OX=241368 GN=DFE_2039 PE=4 SV=1	A0A2Z6B001_9DELT	DFE_2039	2	1	1
Hydrolase, TatD family OS=Desulfovibrio ferrophilus OX=241368 GN=DFE_2076 PE=4 SV=1	A0A2Z6AZX3_9DELT	DFE_2076	2	2	0
Uncharacterized protein OS=Desulfovibrio ferrophilus OX=241368 GN=DFE_2098 PE=4 SV=1	A0A2Z6B004_9DELT	DFE_2098	2	0	0
Fe-S oxidoreductase OS=Desulfovibrio ferrophilus OX=241368 GN=DFE_2121 PE=4 SV=1	A0A2Z6B000_9DELT	DFE_2121	2	0	0
D-lactate dehydrogenase OS=Desulfovibrio ferrophilus OX=241368 GN=DFE_2128 PE=4 SV=1	A0A2Z6B029_9DELT	DFE_2128	2	3	1
Phosphoenolpyruvate-protein phosphotransferase OS=Desulfovibrio ferrophilus OX=241368 GN=DFE_2130 PE=3 SV=1	A0A2Z6B0D7_9DELT	DFE_2130	2	2	2
Secretion protein HlyD family protein OS=Desulfovibrio ferrophilus OX=241368 GN=DFE_2162 PE=4 SV=1	A0A2Z6B0B1_9DELT	DFE_2162	2	0	1
Flagellar hook protein FlgE OS=Desulfovibrio ferrophilus OX=241368 GN=DFE_2173 PE=3 SV=1	A0A2Z6B060_9DELT	DFE_2173	2	3	0
Glycosyl transferase family 9 OS=Desulfovibrio ferrophilus OX=241368 GN=DFE_2176 PE=4 SV=1	A0A2Z6B066_9DELT	DFE_2176	2	1	3
Anti-sigma factor antagonist OS=Desulfovibrio ferrophilus OX=241368 GN=DFE_2181 PE=3 SV=1	A0A2Z6B057_9DELT	DFE_2181	2	1	1
ABC transporter OS=Desulfovibrio ferrophilus OX=241368 GN=DFE_2200 PE=4 SV=1	A0A2Z6B0K5_9DELT	DFE_2200	2	2	0
ABC transporter substrate-binding protein OS=Desulfovibrio ferrophilus OX=241368 GN=DFE_2201 PE=4 SV=1	A0A2Z6B073_9DELT	DFE_2201	2	1	1
Uncharacterized protein OS=Desulfovibrio ferrophilus OX=241368 GN=DFE_2214 PE=4 SV=1	A0A2Z6B0I3_9DELT	DFE_2214	2	1	0
DNA polymerase III delta OS=Desulfovibrio ferrophilus OX=241368 GN=DFE_2231 PE=4 SV=1	A0A2Z6B0A1_9DELT	DFE_2231	2	1	0
Acylphosphatase OS=Desulfovibrio ferrophilus OX=241368 GN=DFE_2233 PE=3 SV=1	A0A2Z6B0C3_9DELT	DFE_2233	2	1	2
Oligopeptide ABC transporter ATP-binding protein OS=Desulfovibrio ferrophilus OX=241368 GN=DFE_2242 PE=3 SV=1	A0A2Z6B0J2_9DELT	DFE_2242	2	2	2
AAA_27 domain-containing protein OS=Desulfovibrio ferrophilus OX=241368 GN=DFE_2274 PE=4 SV=1	A0A2Z6B0P1_9DELT	DFE_2274	2	3	5
AMP-binding domain-containing protein OS=Desulfovibrio ferrophilus OX=241368 GN=DFE_2281 PE=4 SV=1	A0A2Z6B0F3_9DELT	DFE_2281	2	1	2
Uncharacterized protein OS=Desulfovibrio ferrophilus OX=241368 GN=DFE_2284 PE=4 SV=1	A0A2Z6B0Q1_9DELT	DFE_2284	2	0	1
Uncharacterized protein OS=Desulfovibrio ferrophilus OX=241368 GN=DFE_2290 PE=4 SV=1	A0A2Z6B0T8_9DELT	DFE_2290	2	2	0
Methyl-accepting chemotaxis sensory transducer with HNOB (Heme) sensor OS=Desulfovibrio ferrophilus OX=241368 GN=DFE_2320 PE=4 SV=1	A0A2Z6B0W6_9DELT	DFE_2320	2	3	2
Uncharacterized protein OS=Desulfovibrio ferrophilus OX=241368 GN=DFE_2321 PE=4 SV=1	A0A2Z6B0J1_9DELT	DFE_2321	2	1	0
Na+/Pi cotransporter OS=Desulfovibrio ferrophilus OX=241368 GN=DFE_2339 PE=4 SV=1	A0A2Z6B0T3_9DELT	DFE_2339	2	0	2
Histidine kinase OS=Desulfovibrio ferrophilus OX=241368 GN=DFE_2340 PE=4 SV=1	A0A2Z6B0Y3_9DELT	DFE_2340	2	1	1
Integral membrane sensor signal transduction histidine kinase OS=Desulfovibrio ferrophilus OX=241368 GN=DFE_2342 PE=4 SV=1	A0A2Z6B0U8_9DELT	DFE_2342	2	0	0
Uncharacterized protein OS=Desulfovibrio ferrophilus OX=241368 GN=DFE_2362 PE=4 SV=1	A0A2Z6B0W5_9DELT	DFE_2362	2	2	0
ABC transporter substrate binding protein OS=Desulfovibrio ferrophilus OX=241368 GN=DFE_2370 PE=4 SV=1	A0A2Z6B116_9DELT	DFE_2370	2	0	2
CMP/dCMP-type deaminase domain-containing protein OS=Desulfovibrio ferrophilus OX=241368 GN=DFE_2375 PE=4 SV=1	A0A2Z6B0R9_9DELT	DFE_2375	2	1	1
RNA polymerase, sigma-24 subunit, ECF subfamily OS=Desulfovibrio ferrophilus OX=241368 GN=DFE_2380 PE=4 SV=1	A0A2Z6B127_9DELT	DFE_2380	2	2	2
Family 5 extracellular solute-binding protein OS=Desulfovibrio ferrophilus OX=241368 GN=DFE_2411 PE=4 SV=1	A0A2Z6B0T5_9DELT	DFE_2411	2	1	1
Peptide ABC transporter ATPase OS=Desulfovibrio ferrophilus OX=241368 GN=DFE_2414 PE=3 SV=1	A0A2Z6B130_9DELT	DFE_2414	2	0	2
Hydrolase_4 domain-containing protein OS=Desulfovibrio ferrophilus OX=241368 GN=DFE_2418 PE=4 SV=1	A0A2Z6B0Z2_9DELT	DFE_2418	2	7	3
Putative methylisocitrate lyase OS=Desulfovibrio ferrophilus OX=241368 GN=DFE_2439 PE=4 SV=1	A0A2Z6B134_9DELT	DFE_2439	2	0	0
Mg chelatase subunit ChlI OS=Desulfovibrio ferrophilus OX=241368 GN=DFE_2443 PE=4 SV=1	A0A2Z6B0X8_9DELT	DFE_2443	2	1	1
Putative ABC transporter substrate binding protein OS=Desulfovibrio ferrophilus OX=241368 GN=DFE_2451 PE=4 SV=1	A0A2Z6B0X6_9DELT	DFE_2451	2	0	0
PAS/PAC sensor signal transduction histidine kinase OS=Desulfovibrio ferrophilus OX=241368 GN=DFE_2452 PE=4 SV=1	A0A2Z6B153_9DELT	DFE_2452	2	2	2
Peptidylprolyl isomerase OS=Desulfovibrio ferrophilus OX=241368 GN=DFE_2454 PE=4 SV=1	A0A2Z6B179_9DELT	DFE_2454	2	0	0
Sensor histidine kinase OS=Desulfovibrio ferrophilus OX=241368 GN=DFE_2462 PE=4 SV=1	A0A2Z6B164_9DELT	DFE_2462	2	0	2
Family 5 extracellular solute-binding protein OS=Desulfovibrio ferrophilus OX=241368 GN=DFE_2471 PE=4 SV=1	A0A2Z6B0Z4_9DELT	DFE_2471	2	1	0
Acetolactate synthase small subunit OS=Desulfovibrio ferrophilus OX=241368 GN=DFE_2474 PE=4 SV=1	A0A2Z6B198_9DELT	DFE_2474	2	1	2
Arginine decarboxylase OS=Desulfovibrio ferrophilus OX=241368 GN=DFE_2477 PE=3 SV=1	A0A2Z6B170_9DELT	DFE_2477	2	2	0
Heterodisulfide reductase subunit A OS=Desulfovibrio ferrophilus OX=241368 GN=DFE_2487 PE=4 SV=1	A0A2Z6B180_9DELT	DFE_2487	2	6	2
Response regulator receiver protein OS=Desulfovibrio ferrophilus OX=241368 GN=DFE_2490 PE=4 SV=1	A0A2Z6B1E5_9DELT	DFE_2490	2	1	2
FAD dependent oxidoreductase OS=Desulfovibrio ferrophilus OX=241368 GN=DFE_2508 PE=4 SV=1	A0A2Z6B178_9DELT	DFE_2508	2	4	2
Extracellular solute-binding protein family 1 OS=Desulfovibrio ferrophilus OX=241368 GN=DFE_2519 PE=4 SV=1	A0A2Z6B1A4_9DELT	DFE_2519	2	0	1
Binding-protein-dependent transport systems inner membrane component OS=Desulfovibrio ferrophilus OX=241368 GN=DFE_2520 PE=3 SV=1	A0A2Z6B1H5_9DELT	DFE_2520	2	0	0
Putative O-antigen polymerase OS=Desulfovibrio ferrophilus OX=241368 GN=DFE_2528 PE=4 SV=1	A0A2Z6B197_9DELT	DFE_2528	2	0	0
Nitrilase/cyanide hydratase and apolipoprotein N-acyltransferase OS=Desulfovibrio ferrophilus OX=241368 GN=DFE_2552 PE=4 SV=1	A0A2Z6B1E8_9DELT	DFE_2552	2	7	1
ABC-1 domain-containing protein OS=Desulfovibrio ferrophilus OX=241368 GN=DFE_2556 PE=4 SV=1	A0A2Z6B195_9DELT	DFE_2556	2	3	1
Glycosyl transferase family 2 OS=Desulfovibrio ferrophilus OX=241368 GN=DFE_2580 PE=4 SV=1	A0A2Z6B1N3_9DELT	DFE_2580	2	2	0
Methyltransf_25 domain-containing protein OS=Desulfovibrio ferrophilus OX=241368 GN=DFE_2587 PE=4 SV=1	A0A2Z6B1H3_9DELT	DFE_2587	2	1	3
NodB homology domain-containing protein OS=Desulfovibrio ferrophilus OX=241368 GN=DFE_2591 PE=4 SV=1	A0A2Z6B1B7_9DELT	DFE_2591	2	3	1
Capsule polysaccharide biosynthesis protein OS=Desulfovibrio ferrophilus OX=241368 GN=DFE_2597 PE=4 SV=1	A0A2Z6B1I0_9DELT	DFE_2597	2	2	2
Flagellar basal-body rod protein FlgC OS=Desulfovibrio ferrophilus OX=241368 GN=DFE_2618 PE=3 SV=1	A0A2Z6B1H7_9DELT	DFE_2618	2	1	1
FliI/YscN family ATPase OS=Desulfovibrio ferrophilus OX=241368 GN=DFE_2623 PE=4 SV=1	A0A2Z6B1F2_9DELT	DFE_2623	2	3	6
N-acetyltransferase domain-containing protein OS=Desulfovibrio ferrophilus OX=241368 GN=DFE_2624 PE=4 SV=1	A0A2Z6B1N4_9DELT	DFE_2624	2	0	2
Histone deacetylase OS=Desulfovibrio ferrophilus OX=241368 GN=DFE_2691 PE=4 SV=1	A0A2Z6B1L6_9DELT	DFE_2691	2	0	0
HTH merR-type domain-containing protein OS=Desulfovibrio ferrophilus OX=241368 GN=DFE_2694 PE=4 SV=1	A0A2Z6B1V8_9DELT	DFE_2694	2	1	0
UBA/THIF-type NAD/FAD binding protein OS=Desulfovibrio ferrophilus OX=241368 GN=DFE_2696 PE=4 SV=1	A0A2Z6B1Q0_9DELT	DFE_2696	2	1	0
TRAP dicarboxylate transporter-DctP subunit OS=Desulfovibrio ferrophilus OX=241368 GN=DFE_2706 PE=4 SV=1	A0A2Z6B1R1_9DELT	DFE_2706	2	2	1
Uncharacterized protein OS=Desulfovibrio ferrophilus OX=241368 GN=DFE_2722 PE=4 SV=1	A0A2Z6B1X6_9DELT	DFE_2722	2	1	0
Aminotransferase OS=Desulfovibrio ferrophilus OX=241368 GN=DFE_2728 PE=3 SV=1	A0A2Z6B1T6_9DELT	DFE_2728	2	1	0
Putative RNA methylase OS=Desulfovibrio ferrophilus OX=241368 GN=DFE_2732 PE=4 SV=1	A0A2Z6B1Y7_9DELT	DFE_2732	2	4	3
Putative transcriptional regulator, Crp/Fnr family OS=Desulfovibrio ferrophilus OX=241368 GN=DFE_2757 PE=4 SV=1	A0A2Z6B202_9DELT	DFE_2757	2	5	2
Beta-N-acetylglucosaminidase OS=Desulfovibrio ferrophilus OX=241368 GN=DFE_2763 PE=4 SV=1	A0A2Z6B1U2_9DELT	DFE_2763	2	0	0
Efflux transporter, RND family, MFP subunit OS=Desulfovibrio ferrophilus OX=241368 GN=DFE_2782 PE=3 SV=1	A0A2Z6B242_9DELT	DFE_2782	2	7	5
Response regulator receiver OS=Desulfovibrio ferrophilus OX=241368 GN=DFE_2803 PE=4 SV=1	A0A2Z6B1Y2_9DELT	DFE_2803	2	1	0
Histidine kinase OS=Desulfovibrio ferrophilus OX=241368 GN=DFE_2804 PE=4 SV=1	A0A2Z6B274_9DELT	DFE_2804	2	1	1
Oxidoreductase, selenocysteine-containing OS=Desulfovibrio ferrophilus OX=241368 GN=DFE_2808 PE=4 SV=1	A0A2Z6B210_9DELT	DFE_2808	2	1	0
Uncharacterized protein OS=Desulfovibrio ferrophilus OX=241368 GN=DFE_2820 PE=4 SV=1	A0A2Z6B2B1_9DELT	DFE_2820	2	3	0
NADH dehydrogenase (Quinone) OS=Desulfovibrio ferrophilus OX=241368 GN=DFE_2828 PE=3 SV=1	A0A2Z6B228_9DELT	DFE_2828	2	1	5
Copper-translocating P-type ATPase OS=Desulfovibrio ferrophilus OX=241368 GN=DFE_2834 PE=3 SV=1	A0A2Z6B2A0_9DELT	DFE_2834	2	2	7
NAD-dependent epimerase/dehydratase OS=Desulfovibrio ferrophilus OX=241368 GN=DFE_2841 PE=4 SV=1	A0A2Z6B222_9DELT	DFE_2841	2	1	2
[heparan sulfate]-glucosamine 3-sulfotransferase 1 OS=Desulfovibrio ferrophilus OX=241368 GN=DFE_2851 PE=4 SV=1	A0A2Z6B232_9DELT	DFE_2851	2	3	3
Uncharacterized protein OS=Desulfovibrio ferrophilus OX=241368 GN=DFE_2859 PE=4 SV=1	A0A2Z6B275_9DELT	DFE_2859	2	0	2
Radical SAM domain protein OS=Desulfovibrio ferrophilus OX=241368 GN=DFE_2860 PE=4 SV=1	A0A2Z6B2E6_9DELT	DFE_2860	2	2	3
Dihydroorotate dehydrogenase OS=Desulfovibrio ferrophilus OX=241368 GN=DFE_2861 PE=4 SV=1	A0A2Z6B241_9DELT	DFE_2861	2	0	0
PBPb domain-containing protein OS=Desulfovibrio ferrophilus OX=241368 GN=DFE_2866 PE=4 SV=1	A0A2Z6B258_9DELT	DFE_2866	2	1	0
DNA topoisomerase III OS=Desulfovibrio ferrophilus OX=241368 GN=DFE_2875 PE=4 SV=1	A0A2Z6B299_9DELT	DFE_2875	2	1	1
Uncharacterized protein OS=Desulfovibrio ferrophilus OX=241368 GN=DFE_2876 PE=4 SV=1	A0A2Z6B269_9DELT	DFE_2876	2	0	0
6-phosphogluconate dehydrogenase OS=Desulfovibrio ferrophilus OX=241368 GN=DFE_2916 PE=4 SV=1	A0A2Z6B2B2_9DELT	DFE_2916	2	2	1
Cytochrome bd ubiquinol oxidase subunit I OS=Desulfovibrio ferrophilus OX=241368 GN=DFE_2918 PE=3 SV=1	A0A2Z6B2B4_9DELT	DFE_2918	2	0	0
Peptide ABC transporter ATPase OS=Desulfovibrio ferrophilus OX=241368 GN=DFE_2985 PE=3 SV=1	A0A2Z6B2K1_9DELT	DFE_2985	2	3	1
Na+/solute symporter OS=Desulfovibrio ferrophilus OX=241368 GN=DFE_2990 PE=3 SV=1	A0A2Z6B2R3_9DELT	DFE_2990	2	0	1
MazG family protein OS=Desulfovibrio ferrophilus OX=241368 GN=DFE_2993 PE=4 SV=1	A0A2Z6B2H6_9DELT	DFE_2993	2	2	0
Phosphoglycerate mutase family protein OS=Desulfovibrio ferrophilus OX=241368 GN=DFE_3038 PE=4 SV=1	A0A2Z6B2L0_9DELT	DFE_3038	2	0	0
23S rRNA (Uracil-5-)-methyltransferase RumA OS=Desulfovibrio ferrophilus OX=241368 GN=DFE_3040 PE=3 SV=1	A0A2Z6B2W2_9DELT	DFE_3040	2	3	2
Heat shock protein Hsp20 OS=Desulfovibrio ferrophilus OX=241368 GN=DFE_3059 PE=3 SV=1	A0A2Z6B2W7_9DELT	DFE_3059	2	2	2
Uncharacterized protein OS=Desulfovibrio ferrophilus OX=241368 GN=DFE_3063 PE=4 SV=1	A0A2Z6B2P3_9DELT	DFE_3063	2	2	0
Putative sodium-dependent transporter OS=Desulfovibrio ferrophilus OX=241368 GN=DFE_3076 PE=4 SV=1	A0A2Z6B2S8_9DELT	DFE_3076	2	0	0
TonB-dependent receptor, plug OS=Desulfovibrio ferrophilus OX=241368 GN=DFE_3100 PE=3 SV=1	A0A2Z6B331_9DELT	DFE_3100	2	0	1
Phosphonate ABC transporter substrate-binding protein OS=Desulfovibrio ferrophilus OX=241368 GN=DFE_3106 PE=4 SV=1	A0A2Z6B2W1_9DELT	DFE_3106	2	3	0
Methyltransferase type 11 OS=Desulfovibrio ferrophilus OX=241368 GN=DFE_3118 PE=4 SV=1	A0A2Z6B2T4_9DELT	DFE_3118	2	1	1
Sulfite reductase OS=Desulfovibrio ferrophilus OX=241368 GN=DFE_3131 PE=3 SV=1	A0A2Z6B2X9_9DELT	DFE_3131	2	2	1
Integrase family protein OS=Desulfovibrio ferrophilus OX=241368 GN=DFE_3140 PE=4 SV=1	A0A2Z6B375_9DELT	DFE_3140	2	2	2
GFO/IDH/MOCA family oxidoreductase fused to GTPase/ATPase domain OS=Desulfovibrio ferrophilus OX=241368 GN=DFE_3151 PE=4 SV=1	A0A2Z6B2Z7_9DELT	DFE_3151	2	2	0
Uncharacterized protein OS=Desulfovibrio ferrophilus OX=241368 GN=DFE_3184 PE=4 SV=1	A0A2Z6B3C1_9DELT	DFE_3184	2	1	1
Signal peptide peptidase SppA, 36K type OS=Desulfovibrio ferrophilus OX=241368 GN=DFE_3186 PE=4 SV=1	A0A2Z6B340_9DELT	DFE_3186	2	2	2
ABC-type uncharacterized transport system periplasmic component-like protein OS=Desulfovibrio ferrophilus OX=241368 GN=DFE_3192 PE=4 SV=1	A0A2Z6B399_9DELT	DFE_3192	2	2	2
Family 3 extracellular solute-binding protein OS=Desulfovibrio ferrophilus OX=241368 GN=DFE_3198 PE=4 SV=1	A0A2Z6B313_9DELT	DFE_3198	2	0	2
Amino acid ABC transporter membrane protein 2, PAAT family OS=Desulfovibrio ferrophilus OX=241368 GN=DFE_3199 PE=3 SV=1	A0A2Z6B3A3_9DELT	DFE_3199	2	4	2
Outer membrane efflux protein OS=Desulfovibrio ferrophilus OX=241368 GN=DFE_3222 PE=4 SV=1	A0A2Z6B3D0_9DELT	DFE_3222	2	1	1
Diadenylate cyclase OS=Desulfovibrio ferrophilus OX=241368 GN=DFE_3247 PE=4 SV=1	A0A2Z6B3D9_9DELT	DFE_3247	2	0	3
Hemolysin-type calcium-binding region OS=Desulfovibrio ferrophilus OX=241368 GN=DFE_3266 PE=4 SV=1	A0A2Z6B3B7_9DELT	DFE_3266	2	2	0
Histidine kinase OS=Desulfovibrio ferrophilus OX=241368 GN=DFE_3276 PE=4 SV=1	A0A2Z6B3C7_9DELT	DFE_3276	2	0	3
Fis family transcriptional regulator OS=Desulfovibrio ferrophilus OX=241368 GN=DFE_3288 PE=4 SV=1	A0A2Z6B3A4_9DELT	DFE_3288	2	5	1
Phosphate acetyltransferase OS=Desulfovibrio ferrophilus OX=241368 GN=DFE_3293 PE=3 SV=1	A0A2Z6B3C5_9DELT	DFE_3293	2	5	4
ABC transporter ATP-binding protein OS=Desulfovibrio ferrophilus OX=241368 GN=DFE_3310 PE=4 SV=1	A0A2Z6B3N1_9DELT	DFE_3310	2	2	5
Molybdenum-pterin binding domain protein OS=Desulfovibrio ferrophilus OX=241368 GN=DFE_3321 PE=4 SV=1	A0A2Z6B3G3_9DELT	DFE_3321	2	4	1
Family 7 extracellular solute-binding protein OS=Desulfovibrio ferrophilus OX=241368 GN=DFE_3326 PE=4 SV=1	A0A2Z6B3H4_9DELT	DFE_3326	2	1	1
Histidine kinase OS=Desulfovibrio ferrophilus OX=241368 GN=DFE_3332 PE=4 SV=1	A0A2Z6B3P7_9DELT	DFE_3332	2	1	1
Response regulator receiver modulated metal dependent phosphohydrolase OS=Desulfovibrio ferrophilus OX=241368 GN=DFE_3333 PE=4 SV=1	A0A2Z6B3G5_9DELT	DFE_3333	2	7	3
DNA/RNA helicase, superfamily I OS=Desulfovibrio ferrophilus OX=241368 GN=DFE_3334 PE=4 SV=1	A0A2Z6B3R7_9DELT	DFE_3334	2	0	1
Radical SAM domain-containing protein OS=Desulfovibrio ferrophilus OX=241368 GN=DFE_3335 PE=4 SV=1	A0A2Z6B3J8_9DELT	DFE_3335	2	3	0
Uncharacterized protein OS=Desulfovibrio ferrophilus OX=241368 GN=DFE_3349 PE=4 SV=1	A0A2Z6B3P0_9DELT	DFE_3349	2	1	2
Uncharacterized protein OS=Desulfovibrio ferrophilus OX=241368 GN=DFE_3352 PE=4 SV=1	A0A2Z6B3R3_9DELT	DFE_3352	2	4	1
Ferrous iron transport protein B OS=Desulfovibrio ferrophilus OX=241368 GN=DFE_3369 PE=3 SV=1	A0A2Z6B3Q6_9DELT	DFE_3369	2	1	1
Uncharacterized protein OS=Desulfovibrio ferrophilus OX=241368 GN=DFE_A0006 PE=4 SV=1	A0A2Z6B3M0_9DELT	DFE_A0006	2	1	3
Uncharacterized protein OS=Desulfovibrio ferrophilus OX=241368 GN=DFE_A0011 PE=4 SV=1	A0A2Z6B3N5_9DELT	DFE_A0011	2	1	0
Uncharacterized protein OS=Desulfovibrio ferrophilus OX=241368 GN=DFE_A0018 PE=4 SV=1	A0A2Z6B3M7_9DELT	DFE_A0018	2	0	2
DUF4942 domain-containing protein OS=Desulfovibrio ferrophilus OX=241368 GN=DFE_A0036 PE=4 SV=1	A0A2Z6B3Q4_9DELT	DFE_A0036	2	1	0
RHH_1 domain-containing protein OS=Desulfovibrio ferrophilus OX=241368 GN=DFE_A0043 PE=4 SV=1	A0A2Z6B3P6_9DELT	DFE_A0043	2	2	0
COMB3 protein OS=Desulfovibrio ferrophilus OX=241368 GN=DFE_A0050 PE=4 SV=1	A0A2Z6B3U6_9DELT	DFE_A0050	2	0	0
Uncharacterized protein OS=Desulfovibrio ferrophilus OX=241368 GN=DFE_A0056 PE=4 SV=1	A0A2Z6B3T0_9DELT	DFE_A0056	2	2	1
DNA polymerase IV OS=Desulfovibrio ferrophilus OX=241368 GN=dinB PE=3 SV=1	A0A2Z6AUX6_9DELT	dinB	2	2	0
Chromosomal replication initiator protein DnaA OS=Desulfovibrio ferrophilus OX=241368 GN=dnaA PE=3 SV=1	A0A2Z6AUV9_9DELT	dnaA	2	3	0
DNA polymerase III subunit gamma/tau OS=Desulfovibrio ferrophilus OX=241368 GN=dnaX PE=3 SV=1	A0A2Z6AXB5_9DELT	dnaX	2	0	2
Probable GTP-binding protein EngB OS=Desulfovibrio ferrophilus OX=241368 GN=engB PE=3 SV=1	A0A2Z6AWX8_9DELT	engB	2	1	6
Malonyl CoA-acyl carrier protein transacylase OS=Desulfovibrio ferrophilus OX=241368 GN=fabD PE=3 SV=1	A0A2Z6AVR0_9DELT	fabD	2	3	4
Fructose-1,6-bisphosphatase class 1 OS=Desulfovibrio ferrophilus OX=241368 GN=fbp PE=3 SV=1	A0A2Z6AX19_9DELT	fbp	2	3	3
Putative formate dehydrogenase, alpha subunit OS=Desulfovibrio ferrophilus OX=241368 GN=fdnG PE=4 SV=1	A0A2Z6AXU6_9DELT	fdnG	2	3	3
Flagellar L-ring protein OS=Desulfovibrio ferrophilus OX=241368 GN=flgH PE=3 SV=1	A0A2Z6AXE6_9DELT	flgH	2	1	0
Flagellar P-ring protein OS=Desulfovibrio ferrophilus OX=241368 GN=flgI PE=3 SV=1	A0A2Z6AXG6_9DELT	flgI	2	2	1
Histidine kinase OS=Desulfovibrio ferrophilus OX=241368 GN=gacS PE=4 SV=1	A0A2Z6AZ51_9DELT	gacS	2	0	0
Glutamyl-tRNA(Gln) amidotransferase subunit A OS=Desulfovibrio ferrophilus OX=241368 GN=gatA PE=3 SV=1	A0A2Z6AVB3_9DELT	gatA	2	0	1
Bifunctional uridylyltransferase/uridylyl-removing enzyme OS=Desulfovibrio ferrophilus OX=241368 GN=glnD PE=3 SV=1	A0A2Z6AUY0_9DELT	glnD	2	4	0
Glycerol kinase OS=Desulfovibrio ferrophilus OX=241368 GN=glpK2 PE=3 SV=1	A0A2Z6B1A9_9DELT	glpK2	2	0	2
Serine hydroxymethyltransferase OS=Desulfovibrio ferrophilus OX=241368 GN=glyA PE=3 SV=1	A0A2Z6B090_9DELT	glyA	2	4	2
GTPase HflX OS=Desulfovibrio ferrophilus OX=241368 GN=hflX PE=3 SV=1	A0A2Z6B1M2_9DELT	hflX	2	1	6
Histidinol-phosphate aminotransferase OS=Desulfovibrio ferrophilus OX=241368 GN=hisC PE=3 SV=1	A0A2Z6B084_9DELT	hisC	2	0	2
Histidinol-phosphate aminotransferase OS=Desulfovibrio ferrophilus OX=241368 GN=hisC PE=3 SV=1	A0A2Z6B2K6_9DELT	hisC	2	1	2
Histidinol dehydrogenase OS=Desulfovibrio ferrophilus OX=241368 GN=hisD PE=3 SV=1	A0A2Z6AY97_9DELT	hisD	2	0	2
Phosphoribosyl-AMP cyclohydrolase OS=Desulfovibrio ferrophilus OX=241368 GN=hisI PE=3 SV=1	A0A2Z6B1Y0_9DELT	hisI	2	0	1
Bifunctional enzyme IspD/IspF OS=Desulfovibrio ferrophilus OX=241368 GN=ispDF PE=3 SV=1	A0A2Z6AXA4_9DELT	ispDF	2	1	0
Lysine 2,3-aminomutase OS=Desulfovibrio ferrophilus OX=241368 GN=kamA PE=4 SV=1	A0A2Z6AY36_9DELT	kamA	2	0	0
3-isopropylmalate dehydrogenase OS=Desulfovibrio ferrophilus OX=241368 GN=leuB PE=3 SV=1	A0A2Z6AYL1_9DELT	leuB	2	4	1
Protein LivG4 OS=Desulfovibrio ferrophilus OX=241368 GN=livG4 PE=4 SV=1	A0A2Z6B0R1_9DELT	livG4	2	0	0
LPS-assembly protein LptD OS=Desulfovibrio ferrophilus OX=241368 GN=lptD PE=3 SV=1	A0A2Z6AXM2_9DELT	lptD	2	2	1
Lysine--tRNA ligase OS=Desulfovibrio ferrophilus OX=241368 GN=lysS PE=3 SV=1	A0A2Z6AUY1_9DELT	lysS	2	1	2
Putative mannose-1-phosphate guanyltransferase OS=Desulfovibrio ferrophilus OX=241368 GN=manC PE=4 SV=1	A0A2Z6B1C0_9DELT	manC	2	0	0
Methionine--tRNA ligase OS=Desulfovibrio ferrophilus OX=241368 GN=metG PE=3 SV=1	A0A2Z6AV42_9DELT	metG	2	5	3
5-methylthioadenosine/S-adenosylhomocysteine deaminase OS=Desulfovibrio ferrophilus OX=241368 GN=mtaD PE=3 SV=1	A0A2Z6AWK4_9DELT	mtaD	2	2	3
Methylthioribose-1-phosphate isomerase OS=Desulfovibrio ferrophilus OX=241368 GN=mtnA PE=3 SV=1	A0A2Z6AXB9_9DELT	mtnA	2	1	0
UDP-N-acetylenolpyruvoylglucosamine reductase OS=Desulfovibrio ferrophilus OX=241368 GN=murB PE=3 SV=1	A0A2Z6AZ65_9DELT	murB	2	1	0
UDP-N-acetylglucosamine 2-epimerase OS=Desulfovibrio ferrophilus OX=241368 GN=neuC PE=4 SV=1	A0A2Z6B1J5_9DELT	neuC	2	3	0
Two-component response transcriptional regulator OmpR family OS=Desulfovibrio ferrophilus OX=241368 GN=ompR PE=4 SV=1	A0A2Z6AWT4_9DELT	ompR	2	1	0
Pantothenate synthetase OS=Desulfovibrio ferrophilus OX=241368 GN=panC PE=3 SV=1	A0A2Z6B279_9DELT	panC	2	1	2
Protein-L-isoaspartate O-methyltransferase OS=Desulfovibrio ferrophilus OX=241368 GN=pcm PE=3 SV=1	A0A2Z6AX51_9DELT	pcm	2	2	0
Extracellular solute-binding protein family 1 OS=Desulfovibrio ferrophilus OX=241368 GN=potD PE=4 SV=1	A0A2Z6B211_9DELT	potD	2	0	1
Gamma-glutamyl phosphate reductase OS=Desulfovibrio ferrophilus OX=241368 GN=proA PE=3 SV=1	A0A2Z6AUM8_9DELT	proA	2	2	2
Glutamate 5-kinase OS=Desulfovibrio ferrophilus OX=241368 GN=proB PE=3 SV=1	A0A2Z6B378_9DELT	proB	2	1	1
Phosphate import ATP-binding protein PstB OS=Desulfovibrio ferrophilus OX=241368 GN=pstB PE=3 SV=1	A0A2Z6B3D8_9DELT	pstB	2	1	0
CTP synthase OS=Desulfovibrio ferrophilus OX=241368 GN=pyrG PE=3 SV=1	A0A2Z6AWD5_9DELT	pyrG	2	0	3
Uridylate kinase OS=Desulfovibrio ferrophilus OX=241368 GN=pyrH PE=3 SV=1	A0A2Z6AZI2_9DELT	pyrH	2	0	1
DNA repair protein RadC OS=Desulfovibrio ferrophilus OX=241368 GN=radC PE=3 SV=1	A0A2Z6B0H9_9DELT	radC	2	0	1
3,4-dihydroxy-2-butanone 4-phosphate synthase OS=Desulfovibrio ferrophilus OX=241368 GN=ribB PE=3 SV=1	A0A2Z6B397_9DELT	ribB	2	4	2
6,7-dimethyl-8-ribityllumazine synthase OS=Desulfovibrio ferrophilus OX=241368 GN=ribH2 PE=4 SV=1	A0A2Z6B3L7_9DELT	ribH2	2	1	0
Probable alpha-L-glutamate ligase OS=Desulfovibrio ferrophilus OX=241368 GN=rimK PE=3 SV=1	A0A2Z6AY10_9DELT	rimK	2	2	0
Ion-translocating oxidoreductase complex subunit B OS=Desulfovibrio ferrophilus OX=241368 GN=rnfB PE=3 SV=1	A0A2Z6AW29_9DELT	rnfB	2	4	2
30S ribosomal protein S1 OS=Desulfovibrio ferrophilus OX=241368 GN=rpsA PE=3 SV=1	A0A2Z6B373_9DELT	rpsA	2	1	2
Sugar fermentation stimulation protein homolog OS=Desulfovibrio ferrophilus OX=241368 GN=sfsA PE=3 SV=1	A0A2Z6B1X0_9DELT	sfsA	2	0	1
RNA polymerase sigma factor RpoD OS=Desulfovibrio ferrophilus OX=241368 GN=sigA PE=3 SV=1	A0A2Z6AX59_9DELT	sigA	2	1	0
Superoxide dismutase OS=Desulfovibrio ferrophilus OX=241368 GN=sodB PE=3 SV=1	A0A2Z6AZC1_9DELT	sodB	2	3	1
Succinate--CoA ligase [ADP-forming] subunit alpha OS=Desulfovibrio ferrophilus OX=241368 GN=sucD PE=3 SV=1	A0A2Z6AUJ0_9DELT	sucD	2	4	2
L-threonine 3-dehydrogenase OS=Desulfovibrio ferrophilus OX=241368 GN=tdh PE=3 SV=1	A0A2Z6AWA2_9DELT	tdh	2	2	1
Thiazole synthase OS=Desulfovibrio ferrophilus OX=241368 GN=thiG PE=3 SV=1	A0A2Z6AYC9_9DELT	thiG	2	1	1
Trigger factor OS=Desulfovibrio ferrophilus OX=241368 GN=tig PE=3 SV=1	A0A2Z6AXB8_9DELT	tig	2	0	2
tRNA(Ile)-lysidine synthase OS=Desulfovibrio ferrophilus OX=241368 GN=tilS PE=3 SV=1	A0A2Z6AWN3_9DELT	tilS	2	1	1
DNA topoisomerase 1 OS=Desulfovibrio ferrophilus OX=241368 GN=topA PE=3 SV=1	A0A2Z6B1S9_9DELT	topA	2	3	0
tRNA (guanine-N(1)-)-methyltransferase OS=Desulfovibrio ferrophilus OX=241368 GN=trmD PE=3 SV=1	A0A2Z6B077_9DELT	trmD	2	0	2
tRNA modification GTPase MnmE OS=Desulfovibrio ferrophilus OX=241368 GN=trmE PE=3 SV=1	A0A2Z6B0M9_9DELT	trmE	2	3	3
tRNA pseudouridine synthase A OS=Desulfovibrio ferrophilus OX=241368 GN=truA PE=3 SV=1	A0A2Z6B289_9DELT	truA	2	0	5
Tyrosine recombinase XerC OS=Desulfovibrio ferrophilus OX=241368 GN=xerC PE=3 SV=1	A0A2Z6AWU8_9DELT	xerC	2	0	0
Tyrosine recombinase XerC OS=Desulfovibrio ferrophilus OX=241368 GN=xerC PE=3 SV=1	A0A2Z6AVE8_9DELT	xerC	2	1	0
Glucose-6-phosphate 1-dehydrogenase OS=Desulfovibrio ferrophilus OX=241368 GN=zwf PE=3 SV=1	A0A2Z6B2D4_9DELT	zwf	2	0	3
Adenylate kinase OS=Desulfovibrio ferrophilus OX=241368 GN=adk PE=3 SV=1	A0A2Z6AWK6_9DELT	adk	1	0	4
Acetylornithine aminotransferase OS=Desulfovibrio ferrophilus OX=241368 GN=argD PE=3 SV=1	A0A2Z6AXV8_9DELT	argD	1	2	2
Probable chemoreceptor glutamine deamidase CheD OS=Desulfovibrio ferrophilus OX=241368 GN=cheD PE=3 SV=1	A0A2Z6B2E2_9DELT	cheD	1	2	1
Phosphopantetheine adenylyltransferase OS=Desulfovibrio ferrophilus OX=241368 GN=coaD PE=3 SV=1	A0A2Z6AX62_9DELT	coaD	1	2	0
Serine acetyltransferase OS=Desulfovibrio ferrophilus OX=241368 GN=cysE PE=4 SV=1	A0A2Z6B374_9DELT	cysE	1	2	0
Diguanylate cyclase OS=Desulfovibrio ferrophilus OX=241368 GN=DFE_0005 PE=4 SV=1	A0A2Z6AU27_9DELT	DFE_0005	1	2	0
Uncharacterized protein OS=Desulfovibrio ferrophilus OX=241368 GN=DFE_0056 PE=4 SV=1	A0A2Z6AU76_9DELT	DFE_0056	1	2	0
Molybdopterin molybdenumtransferase OS=Desulfovibrio ferrophilus OX=241368 GN=DFE_0075 PE=3 SV=1	A0A2Z6AU98_9DELT	DFE_0075	1	4	2
Tetratricopeptide TPR_1 repeat-containing protein OS=Desulfovibrio ferrophilus OX=241368 GN=DFE_0160 PE=4 SV=1	A0A2Z6AUM2_9DELT	DFE_0160	1	1	2
4Fe-4S ferredoxin iron-sulfur binding domain protein OS=Desulfovibrio ferrophilus OX=241368 GN=DFE_0169 PE=4 SV=1	A0A2Z6AUM5_9DELT	DFE_0169	1	2	0
NFACT-R_1 domain-containing protein OS=Desulfovibrio ferrophilus OX=241368 GN=DFE_0253 PE=4 SV=1	A0A2Z6AUR6_9DELT	DFE_0253	1	3	2
PhoH family protein OS=Desulfovibrio ferrophilus OX=241368 GN=DFE_0255 PE=4 SV=1	A0A2Z6AUS1_9DELT	DFE_0255	1	2	1
Molybdopterin molybdenumtransferase OS=Desulfovibrio ferrophilus OX=241368 GN=DFE_0264 PE=3 SV=1	A0A2Z6AUU9_9DELT	DFE_0264	1	5	1
ABC transporter related protein OS=Desulfovibrio ferrophilus OX=241368 GN=DFE_0286 PE=4 SV=1	A0A2Z6AUU0_9DELT	DFE_0286	1	2	0
Basic membrane lipoprotein OS=Desulfovibrio ferrophilus OX=241368 GN=DFE_0298 PE=4 SV=1	A0A2Z6AUW4_9DELT	DFE_0298	1	1	2
Outer membrane chaperone Skp OmpH OS=Desulfovibrio ferrophilus OX=241368 GN=DFE_0310 PE=4 SV=1	A0A2Z6AV25_9DELT	DFE_0310	1	1	2
DegV family protein OS=Desulfovibrio ferrophilus OX=241368 GN=DFE_0314 PE=4 SV=1	A0A2Z6AUZ8_9DELT	DFE_0314	1	2	1
L-sorbosone dehydrogenase OS=Desulfovibrio ferrophilus OX=241368 GN=DFE_0323 PE=4 SV=1	A0A2Z6AUY5_9DELT	DFE_0323	1	5	3
HAMP domain protein OS=Desulfovibrio ferrophilus OX=241368 GN=DFE_0324 PE=4 SV=1	A0A2Z6AV06_9DELT	DFE_0324	1	3	3
Dolichyl-phosphate-mannose-protein mannosyltransferase family protein OS=Desulfovibrio ferrophilus OX=241368 GN=DFE_0344 PE=4 SV=1	A0A2Z6AV29_9DELT	DFE_0344	1	1	2
Flagellin OS=Desulfovibrio ferrophilus OX=241368 GN=DFE_0352 PE=3 SV=1	A0A2Z6AV33_9DELT	DFE_0352	1	2	0
Single-stranded-DNA-specific exonuclease RecJ OS=Desulfovibrio ferrophilus OX=241368 GN=DFE_0423 PE=4 SV=1	A0A2Z6AV78_9DELT	DFE_0423	1	0	3
RNA modification enzyme, MiaB family OS=Desulfovibrio ferrophilus OX=241368 GN=DFE_0430 PE=4 SV=1	A0A2Z6AVE9_9DELT	DFE_0430	1	3	0
Extracellular solute-binding protein family 3 OS=Desulfovibrio ferrophilus OX=241368 GN=DFE_0436 PE=4 SV=1	A0A2Z6AV96_9DELT	DFE_0436	1	2	1
Uncharacterized protein OS=Desulfovibrio ferrophilus OX=241368 GN=DFE_0452 PE=4 SV=1	A0A2Z6AVD3_9DELT	DFE_0452	1	2	2
Cobyrinic acid ac-diamide synthase OS=Desulfovibrio ferrophilus OX=241368 GN=DFE_0488 PE=4 SV=1	A0A2Z6AVF2_9DELT	DFE_0488	1	3	0
Hemerythrin domain-containing protein OS=Desulfovibrio ferrophilus OX=241368 GN=DFE_0513 PE=4 SV=1	A0A2Z6AVG4_9DELT	DFE_0513	1	2	0
Sialidase OS=Desulfovibrio ferrophilus OX=241368 GN=DFE_0518 PE=4 SV=1	A0A2Z6AVI1_9DELT	DFE_0518	1	3	1
Transcriptional regulator, AraC family OS=Desulfovibrio ferrophilus OX=241368 GN=DFE_0527 PE=4 SV=1	A0A2Z6AVL0_9DELT	DFE_0527	1	2	1
ATP-binding region ATPase domain protein OS=Desulfovibrio ferrophilus OX=241368 GN=DFE_0534 PE=4 SV=1	A0A2Z6AVL6_9DELT	DFE_0534	1	0	2
Polyprenyl synthetase OS=Desulfovibrio ferrophilus OX=241368 GN=DFE_0550 PE=3 SV=1	A0A2Z6AVQ9_9DELT	DFE_0550	1	2	3
Uncharacterized protein OS=Desulfovibrio ferrophilus OX=241368 GN=DFE_0553 PE=4 SV=1	A0A2Z6AVK2_9DELT	DFE_0553	1	3	1
Multi-copper polyphenol oxidoreductase, laccase OS=Desulfovibrio ferrophilus OX=241368 GN=DFE_0584 PE=4 SV=1	A0A2Z6AVS0_9DELT	DFE_0584	1	0	2
Uncharacterized protein OS=Desulfovibrio ferrophilus OX=241368 GN=DFE_0613 PE=4 SV=1	A0A2Z6AVQ7_9DELT	DFE_0613	1	2	2
DDE_Tnp_IS1595 domain-containing protein OS=Desulfovibrio ferrophilus OX=241368 GN=DFE_0630 PE=4 SV=1	A0A2Z6AVY8_9DELT	DFE_0630	1	3	2
Redoxin domain protein OS=Desulfovibrio ferrophilus OX=241368 GN=DFE_0632 PE=4 SV=1	A0A2Z6AVW4_9DELT	DFE_0632	1	2	2
Response regulator receiver OS=Desulfovibrio ferrophilus OX=241368 GN=DFE_0645 PE=4 SV=1	A0A2Z6AVW3_9DELT	DFE_0645	1	2	1
4Fe-4S ferredoxin iron-sulfur binding domain-containing protein OS=Desulfovibrio ferrophilus OX=241368 GN=DFE_0653 PE=4 SV=1	A0A2Z6AVU6_9DELT	DFE_0653	1	2	0
Uncharacterized protein OS=Desulfovibrio ferrophilus OX=241368 GN=DFE_0682 PE=4 SV=1	A0A2Z6AW14_9DELT	DFE_0682	1	0	2
AsnC family transcriptional regulator OS=Desulfovibrio ferrophilus OX=241368 GN=DFE_0732 PE=4 SV=1	A0A2Z6AW50_9DELT	DFE_0732	1	2	2
Uncharacterized protein OS=Desulfovibrio ferrophilus OX=241368 GN=DFE_0737 PE=4 SV=1	A0A2Z6AW96_9DELT	DFE_0737	1	3	0
DivIVA domain-containing protein OS=Desulfovibrio ferrophilus OX=241368 GN=DFE_0746 PE=4 SV=1	A0A2Z6AW51_9DELT	DFE_0746	1	2	0
ABC transporter OS=Desulfovibrio ferrophilus OX=241368 GN=DFE_0801 PE=4 SV=1	A0A2Z6AW98_9DELT	DFE_0801	1	0	3
4Fe-4S ferredoxin OS=Desulfovibrio ferrophilus OX=241368 GN=DFE_0832 PE=4 SV=1	A0A2Z6AWF5_9DELT	DFE_0832	1	2	1
ABC transporter family protein OS=Desulfovibrio ferrophilus OX=241368 GN=DFE_0869 PE=4 SV=1	A0A2Z6AWL5_9DELT	DFE_0869	1	3	2
Uncharacterized protein OS=Desulfovibrio ferrophilus OX=241368 GN=DFE_0878 PE=4 SV=1	A0A2Z6AWI4_9DELT	DFE_0878	1	0	2
TrkA-N domain protein OS=Desulfovibrio ferrophilus OX=241368 GN=DFE_0901 PE=4 SV=1	A0A2Z6AWJ6_9DELT	DFE_0901	1	2	2
Precorrin-2 dehydrogenase OS=Desulfovibrio ferrophilus OX=241368 GN=DFE_0908 PE=4 SV=1	A0A2Z6AWL0_9DELT	DFE_0908	1	3	2
Glycosyltransferase 9 family protein OS=Desulfovibrio ferrophilus OX=241368 GN=DFE_0909 PE=4 SV=1	A0A2Z6AWQ6_9DELT	DFE_0909	1	1	2
CgeB family protein OS=Desulfovibrio ferrophilus OX=241368 GN=DFE_0910 PE=4 SV=1	A0A2Z6AWV6_9DELT	DFE_0910	1	0	2
AAA ATPase central domain protein OS=Desulfovibrio ferrophilus OX=241368 GN=DFE_0913 PE=4 SV=1	A0A2Z6AWL4_9DELT	DFE_0913	1	2	1
Aminotransferase OS=Desulfovibrio ferrophilus OX=241368 GN=DFE_0960 PE=3 SV=1	A0A2Z6AX07_9DELT	DFE_0960	1	2	0
ABC transporter related protein OS=Desulfovibrio ferrophilus OX=241368 GN=DFE_0967 PE=4 SV=1	A0A2Z6AWW7_9DELT	DFE_0967	1	2	3
Sulfate transporter OS=Desulfovibrio ferrophilus OX=241368 GN=DFE_0984 PE=3 SV=1	A0A2Z6AWW3_9DELT	DFE_0984	1	0	2
Uncharacterized protein OS=Desulfovibrio ferrophilus OX=241368 GN=DFE_1049 PE=4 SV=1	A0A2Z6AX46_9DELT	DFE_1049	1	0	2
Electron transfer flavoprotein alpha subunit-like protein OS=Desulfovibrio ferrophilus OX=241368 GN=DFE_1052 PE=4 SV=1	A0A2Z6AX49_9DELT	DFE_1052	1	2	3
Uncharacterized protein OS=Desulfovibrio ferrophilus OX=241368 GN=DFE_1069 PE=4 SV=1	A0A2Z6AX63_9DELT	DFE_1069	1	0	2
Twitching motility protein OS=Desulfovibrio ferrophilus OX=241368 GN=DFE_1079 PE=4 SV=1	A0A2Z6AX74_9DELT	DFE_1079	1	2	1
Alpha/beta hydrolase fold protein OS=Desulfovibrio ferrophilus OX=241368 GN=DFE_1098 PE=4 SV=1	A0A2Z6AX44_9DELT	DFE_1098	1	2	1
Putative GTP cyclohydrolase 1 type 2 OS=Desulfovibrio ferrophilus OX=241368 GN=DFE_1107 PE=4 SV=1	A0A2Z6AXB0_9DELT	DFE_1107	1	0	2
Beta-lactamase OS=Desulfovibrio ferrophilus OX=241368 GN=DFE_1115 PE=4 SV=1	A0A2Z6AX81_9DELT	DFE_1115	1	3	1
Uncharacterized protein OS=Desulfovibrio ferrophilus OX=241368 GN=DFE_1123 PE=4 SV=1	A0A2Z6AX72_9DELT	DFE_1123	1	3	4
Uncharacterized protein OS=Desulfovibrio ferrophilus OX=241368 GN=DFE_1126 PE=4 SV=1	A0A2Z6AX68_9DELT	DFE_1126	1	2	0
Fructose-1,6-bisphosphatase OS=Desulfovibrio ferrophilus OX=241368 GN=DFE_1150 PE=3 SV=1	A0A2Z6AXK4_9DELT	DFE_1150	1	0	4
Flagellar hook-associated protein 3 OS=Desulfovibrio ferrophilus OX=241368 GN=DFE_1180 PE=4 SV=1	A0A2Z6AXN5_9DELT	DFE_1180	1	0	2
Uncharacterized protein OS=Desulfovibrio ferrophilus OX=241368 GN=DFE_1206 PE=4 SV=1	A0A2Z6AXE7_9DELT	DFE_1206	1	2	0
Hydrogenase maturation factor OS=Desulfovibrio ferrophilus OX=241368 GN=DFE_1264 PE=3 SV=1	A0A2Z6AXQ1_9DELT	DFE_1264	1	2	1
Uncharacterized protein OS=Desulfovibrio ferrophilus OX=241368 GN=DFE_1273 PE=4 SV=1	A0A2Z6AXM9_9DELT	DFE_1273	1	2	2
Uncharacterized protein OS=Desulfovibrio ferrophilus OX=241368 GN=DFE_1274 PE=4 SV=1	A0A2Z6AXR0_9DELT	DFE_1274	1	4	0
Transferase hexapeptide repeat containing protein OS=Desulfovibrio ferrophilus OX=241368 GN=DFE_1288 PE=4 SV=1	A0A2Z6AXN2_9DELT	DFE_1288	1	2	1
(P)ppGpp synthetase I SpoT/RelA OS=Desulfovibrio ferrophilus OX=241368 GN=DFE_1319 PE=3 SV=1	A0A2Z6AXW5_9DELT	DFE_1319	1	2	1
Uncharacterized protein OS=Desulfovibrio ferrophilus OX=241368 GN=DFE_1336 PE=4 SV=1	A0A2Z6AXS3_9DELT	DFE_1336	1	3	1
Type II secretion system protein OS=Desulfovibrio ferrophilus OX=241368 GN=DFE_1400 PE=4 SV=1	A0A2Z6AYA0_9DELT	DFE_1400	1	3	4
PAS/PAC sensor signal transduction histidine kinase OS=Desulfovibrio ferrophilus OX=241368 GN=DFE_1409 PE=4 SV=1	A0A2Z6AY85_9DELT	DFE_1409	1	7	2
ATP-grasp domain-containing protein OS=Desulfovibrio ferrophilus OX=241368 GN=DFE_1414 PE=4 SV=1	A0A2Z6AY84_9DELT	DFE_1414	1	1	4
Uncharacterized protein OS=Desulfovibrio ferrophilus OX=241368 GN=DFE_1425 PE=4 SV=1	A0A2Z6AY22_9DELT	DFE_1425	1	1	2
Response regulator receiver protein OS=Desulfovibrio ferrophilus OX=241368 GN=DFE_1431 PE=4 SV=1	A0A2Z6AY23_9DELT	DFE_1431	1	2	0
Response regulator receiver modulated CBS domain protein OS=Desulfovibrio ferrophilus OX=241368 GN=DFE_1435 PE=4 SV=1	A0A2Z6AY30_9DELT	DFE_1435	1	2	0
DNA ligase OS=Desulfovibrio ferrophilus OX=241368 GN=DFE_1461 PE=4 SV=1	A0A2Z6AY50_9DELT	DFE_1461	1	2	1
UbiD family decarboxylase OS=Desulfovibrio ferrophilus OX=241368 GN=DFE_1464 PE=3 SV=1	A0A2Z6AYB7_9DELT	DFE_1464	1	1	2
HAD-superfamily hydrolase OS=Desulfovibrio ferrophilus OX=241368 GN=DFE_1479 PE=4 SV=1	A0A2Z6AYF9_9DELT	DFE_1479	1	1	2
Nitrogenase cofactor biosynthesis protein NifB OS=Desulfovibrio ferrophilus OX=241368 GN=DFE_1482 PE=4 SV=1	A0A2Z6AYB3_9DELT	DFE_1482	1	3	0
Nitrogenase MoFe cofactor biosynthesis protein NifE OS=Desulfovibrio ferrophilus OX=241368 GN=DFE_1484 PE=3 SV=1	A0A2Z6AYD8_9DELT	DFE_1484	1	3	4
Pyruvate carboxyltransferase OS=Desulfovibrio ferrophilus OX=241368 GN=DFE_1493 PE=3 SV=1	A0A2Z6AYA1_9DELT	DFE_1493	1	1	2
Type I secretion target repeat protein OS=Desulfovibrio ferrophilus OX=241368 GN=DFE_1505 PE=4 SV=1	A0A2Z6AY98_9DELT	DFE_1505	1	2	1
Putative GCN5-related N-acetyltransferase OS=Desulfovibrio ferrophilus OX=241368 GN=DFE_1506 PE=4 SV=1	A0A2Z6AY83_9DELT	DFE_1506	1	3	1
NHLM bacteriocin system secretion protein OS=Desulfovibrio ferrophilus OX=241368 GN=DFE_1508 PE=4 SV=1	A0A2Z6AY89_9DELT	DFE_1508	1	2	1
RNP-1 like RNA-binding protein OS=Desulfovibrio ferrophilus OX=241368 GN=DFE_1535 PE=4 SV=1	A0A2Z6AYC6_9DELT	DFE_1535	1	0	2
Class IV aminotransferase OS=Desulfovibrio ferrophilus OX=241368 GN=DFE_1541 PE=4 SV=1	A0A2Z6AYC7_9DELT	DFE_1541	1	3	0
ABC transporter related protein OS=Desulfovibrio ferrophilus OX=241368 GN=DFE_1546 PE=4 SV=1	A0A2Z6AYD5_9DELT	DFE_1546	1	0	2
Efflux transporter, RND family, MFP subunit OS=Desulfovibrio ferrophilus OX=241368 GN=DFE_1556 PE=3 SV=1	A0A2Z6AYE4_9DELT	DFE_1556	1	2	6
Adenosine kinase OS=Desulfovibrio ferrophilus OX=241368 GN=DFE_1619 PE=4 SV=1	A0A2Z6AYU6_9DELT	DFE_1619	1	2	1
Integrase family protein OS=Desulfovibrio ferrophilus OX=241368 GN=DFE_1694 PE=3 SV=1	A0A2Z6AZ01_9DELT	DFE_1694	1	1	4
DNA sulfur modification protein DndB OS=Desulfovibrio ferrophilus OX=241368 GN=DFE_1713 PE=4 SV=1	A0A2Z6AYW7_9DELT	DFE_1713	1	2	0
Sulfate adenylyltransferase OS=Desulfovibrio ferrophilus OX=241368 GN=DFE_1762 PE=4 SV=1	A0A2Z6AZ46_9DELT	DFE_1762	1	2	1
Uncharacterized protein OS=Desulfovibrio ferrophilus OX=241368 GN=DFE_1775 PE=4 SV=1	A0A2Z6AZ08_9DELT	DFE_1775	1	1	2
CoA-binding protein OS=Desulfovibrio ferrophilus OX=241368 GN=DFE_1779 PE=4 SV=1	A0A2Z6AZ93_9DELT	DFE_1779	1	5	3
Putative lipoprotein transmembrane OS=Desulfovibrio ferrophilus OX=241368 GN=DFE_1789 PE=4 SV=1	A0A2Z6AZA3_9DELT	DFE_1789	1	1	3
Type II and III secretion system protein OS=Desulfovibrio ferrophilus OX=241368 GN=DFE_1793 PE=3 SV=1	A0A2Z6AZ48_9DELT	DFE_1793	1	1	2
Uncharacterized protein OS=Desulfovibrio ferrophilus OX=241368 GN=DFE_1802 PE=4 SV=1	A0A2Z6AZ85_9DELT	DFE_1802	1	2	2
Metal dependent phosphohydrolase OS=Desulfovibrio ferrophilus OX=241368 GN=DFE_1828 PE=4 SV=1	A0A2Z6AZ68_9DELT	DFE_1828	1	2	2
Transcriptional regulator, GntR family with aminotransferase domain OS=Desulfovibrio ferrophilus OX=241368 GN=DFE_1832 PE=4 SV=1	A0A2Z6AZB3_9DELT	DFE_1832	1	2	0
Metal-dependent phosphohydrolase OS=Desulfovibrio ferrophilus OX=241368 GN=DFE_1846 PE=4 SV=1	A0A2Z6AZA1_9DELT	DFE_1846	1	1	2
Peptidase M20 OS=Desulfovibrio ferrophilus OX=241368 GN=DFE_1873 PE=4 SV=1	A0A2Z6AZD1_9DELT	DFE_1873	1	2	1
Flagellar hook-associated protein 2 OS=Desulfovibrio ferrophilus OX=241368 GN=DFE_1911 PE=3 SV=1	A0A2Z6AZE5_9DELT	DFE_1911	1	3	2
Diguanylate cyclase OS=Desulfovibrio ferrophilus OX=241368 GN=DFE_1927 PE=4 SV=1	A0A2Z6AZN3_9DELT	DFE_1927	1	4	1
Putative domain HDIG-containing protein OS=Desulfovibrio ferrophilus OX=241368 GN=DFE_1947 PE=4 SV=1	A0A2Z6AZQ4_9DELT	DFE_1947	1	2	1
Transcriptional regulator, NifA subfamily, Fis Family OS=Desulfovibrio ferrophilus OX=241368 GN=DFE_1962 PE=4 SV=1	A0A2Z6AZP2_9DELT	DFE_1962	1	0	3
Transcriptional regulator, TetR family OS=Desulfovibrio ferrophilus OX=241368 GN=DFE_1973 PE=4 SV=1	A0A2Z6AZM2_9DELT	DFE_1973	1	1	4
Cyclic nucleotide-binding domain-containing protein OS=Desulfovibrio ferrophilus OX=241368 GN=DFE_1977 PE=4 SV=1	A0A2Z6AZT2_9DELT	DFE_1977	1	1	3
Mannose-1-phosphate guanylyltransferase/mannose-6-phosphate isomerase OS=Desulfovibrio ferrophilus OX=241368 GN=DFE_2001 PE=3 SV=1	A0A2Z6AZM5_9DELT	DFE_2001	1	0	3
Uncharacterized protein OS=Desulfovibrio ferrophilus OX=241368 GN=DFE_2032 PE=4 SV=1	A0A2Z6AZW4_9DELT	DFE_2032	1	0	3
Uncharacterized protein OS=Desulfovibrio ferrophilus OX=241368 GN=DFE_2060 PE=4 SV=1	A0A2Z6B071_9DELT	DFE_2060	1	2	1
Putative signaling protein OS=Desulfovibrio ferrophilus OX=241368 GN=DFE_2115 PE=4 SV=1	A0A2Z6AZY9_9DELT	DFE_2115	1	0	3
Metal dependent phosphohydrolase OS=Desulfovibrio ferrophilus OX=241368 GN=DFE_2116 PE=4 SV=1	A0A2Z6B011_9DELT	DFE_2116	1	2	0
DRTGG domain-containing protein OS=Desulfovibrio ferrophilus OX=241368 GN=DFE_2168 PE=4 SV=1	A0A2Z6B094_9DELT	DFE_2168	1	2	1
Fructose-1,6-bisphosphate aldolase OS=Desulfovibrio ferrophilus OX=241368 GN=DFE_2194 PE=4 SV=1	A0A2Z6B0G2_9DELT	DFE_2194	1	2	0
Putative HD superfamily hydrolase OS=Desulfovibrio ferrophilus OX=241368 GN=DFE_2196 PE=4 SV=1	A0A2Z6B082_9DELT	DFE_2196	1	2	2
Alpha-amylase/alpha-mannosidase OS=Desulfovibrio ferrophilus OX=241368 GN=DFE_2237 PE=4 SV=1	A0A2Z6B0G6_9DELT	DFE_2237	1	0	2
2-hydroxyglutaryl-CoA dehydratase subunit D OS=Desulfovibrio ferrophilus OX=241368 GN=DFE_2247 PE=4 SV=1	A0A2Z6B0H5_9DELT	DFE_2247	1	2	1
Uncharacterized domain HDIG-containing protein OS=Desulfovibrio ferrophilus OX=241368 GN=DFE_2266 PE=4 SV=1	A0A2Z6B0G8_9DELT	DFE_2266	1	3	3
Uncharacterized protein OS=Desulfovibrio ferrophilus OX=241368 GN=DFE_2277 PE=4 SV=1	A0A2Z6B0K9_9DELT	DFE_2277	1	0	2
AMP-dependent synthetase and ligase OS=Desulfovibrio ferrophilus OX=241368 GN=DFE_2279 PE=4 SV=1	A0A2Z6B0M1_9DELT	DFE_2279	1	1	2
RsbRD_N domain-containing protein OS=Desulfovibrio ferrophilus OX=241368 GN=DFE_2309 PE=4 SV=1	A0A2Z6B0Q0_9DELT	DFE_2309	1	3	1
Elp3 domain-containing protein OS=Desulfovibrio ferrophilus OX=241368 GN=DFE_2316 PE=4 SV=1	A0A2Z6B0L8_9DELT	DFE_2316	1	3	1
Glyoxalase/bleomycin resistance protein/dioxygenase OS=Desulfovibrio ferrophilus OX=241368 GN=DFE_2322 PE=4 SV=1	A0A2Z6B0S9_9DELT	DFE_2322	1	2	0
Major facilitator superfamily protein OS=Desulfovibrio ferrophilus OX=241368 GN=DFE_2337 PE=4 SV=1	A0A2Z6B0S7_9DELT	DFE_2337	1	2	1
Diaminopimelate decarboxylase OS=Desulfovibrio ferrophilus OX=241368 GN=DFE_2360 PE=3 SV=1	A0A2Z6B106_9DELT	DFE_2360	1	3	4
Glycosyl transferase, group 2 family protein OS=Desulfovibrio ferrophilus OX=241368 GN=DFE_2405 PE=4 SV=1	A0A2Z6B0U4_9DELT	DFE_2405	1	2	1
von Willebrand factor type A OS=Desulfovibrio ferrophilus OX=241368 GN=DFE_2444 PE=4 SV=1	A0A2Z6B169_9DELT	DFE_2444	1	4	4
Diguanylate cyclase/phosphodiesterase with PAS/PAC sensor(S) OS=Desulfovibrio ferrophilus OX=241368 GN=DFE_2465 PE=4 SV=1	A0A2Z6B108_9DELT	DFE_2465	1	2	1
Endo/exonuclease/phosphatase domain-containing protein OS=Desulfovibrio ferrophilus OX=241368 GN=DFE_2473 PE=4 SV=1	A0A2Z6B110_9DELT	DFE_2473	1	1	2
Uncharacterized protein OS=Desulfovibrio ferrophilus OX=241368 GN=DFE_2510 PE=4 SV=1	A0A2Z6B1G5_9DELT	DFE_2510	1	1	2
Putative group 1 glycosyl transferase OS=Desulfovibrio ferrophilus OX=241368 GN=DFE_2525 PE=4 SV=1	A0A2Z6B172_9DELT	DFE_2525	1	3	2
Putative family 2 glycosyl transferase OS=Desulfovibrio ferrophilus OX=241368 GN=DFE_2529 PE=4 SV=1	A0A2Z6B1B4_9DELT	DFE_2529	1	1	2
Putative lipopolysaccharide biosynthesis protein OS=Desulfovibrio ferrophilus OX=241368 GN=DFE_2531 PE=4 SV=1	A0A2Z6B151_9DELT	DFE_2531	1	2	1
Fe-S oxidoreductase OS=Desulfovibrio ferrophilus OX=241368 GN=DFE_2537 PE=4 SV=1	A0A2Z6B1C4_9DELT	DFE_2537	1	1	2
Uncharacterized protein OS=Desulfovibrio ferrophilus OX=241368 GN=DFE_2538 PE=4 SV=1	A0A2Z6B1A7_9DELT	DFE_2538	1	3	0
ABC transporter, permease protein OS=Desulfovibrio ferrophilus OX=241368 GN=DFE_2539 PE=4 SV=1	A0A2Z6B1C1_9DELT	DFE_2539	1	3	1
Secretion ATPase, PEP-CTERM locus subfamily OS=Desulfovibrio ferrophilus OX=241368 GN=DFE_2544 PE=4 SV=1	A0A2Z6B1G3_9DELT	DFE_2544	1	1	2
Capsular exopolysaccharide family OS=Desulfovibrio ferrophilus OX=241368 GN=DFE_2545 PE=4 SV=1	A0A2Z6B1B8_9DELT	DFE_2545	1	2	1
Lipopolysaccharide biosynthesis protein OS=Desulfovibrio ferrophilus OX=241368 GN=DFE_2546 PE=4 SV=1	A0A2Z6B187_9DELT	DFE_2546	1	6	7
Transcriptional regulator, TetR family OS=Desulfovibrio ferrophilus OX=241368 GN=DFE_2557 PE=4 SV=1	A0A2Z6B1E7_9DELT	DFE_2557	1	2	0
tRNA/rRNA cytosine-C5-methylase OS=Desulfovibrio ferrophilus OX=241368 GN=DFE_2649 PE=3 SV=1	A0A2Z6B1M6_9DELT	DFE_2649	1	0	3
Coenzyme A biosynthesis bifunctional protein CoaBC OS=Desulfovibrio ferrophilus OX=241368 GN=DFE_2662 PE=3 SV=1	A0A2Z6B1Q7_9DELT	DFE_2662	1	2	1
Response regulator receiver modulated metal dependent phosphohydrolase OS=Desulfovibrio ferrophilus OX=241368 GN=DFE_2692 PE=4 SV=1	A0A2Z6B1U0_9DELT	DFE_2692	1	3	5
Uncharacterized protein OS=Desulfovibrio ferrophilus OX=241368 GN=DFE_2701 PE=4 SV=1	A0A2Z6B1M7_9DELT	DFE_2701	1	3	1
Uncharacterized protein OS=Desulfovibrio ferrophilus OX=241368 GN=DFE_2705 PE=4 SV=1	A0A2Z6B1S7_9DELT	DFE_2705	1	3	3
Lytic transglycosylase catalytic OS=Desulfovibrio ferrophilus OX=241368 GN=DFE_2725 PE=4 SV=1	A0A2Z6B1U6_9DELT	DFE_2725	1	1	2
Glycine/betaine ABC transporter substrate-binding protein OS=Desulfovibrio ferrophilus OX=241368 GN=DFE_2743 PE=4 SV=1	A0A2Z6B1S2_9DELT	DFE_2743	1	3	1
Uncharacterized protein OS=Desulfovibrio ferrophilus OX=241368 GN=DFE_2760 PE=4 SV=1	A0A2Z6B252_9DELT	DFE_2760	1	1	2
Metal dependent phosphohydrolase OS=Desulfovibrio ferrophilus OX=241368 GN=DFE_2776 PE=4 SV=1	A0A2Z6B1X5_9DELT	DFE_2776	1	2	2
Xanthine/uracil permease OS=Desulfovibrio ferrophilus OX=241368 GN=DFE_2784 PE=4 SV=1	A0A2Z6B253_9DELT	DFE_2784	1	3	1
Peptidase C39 domain-containing protein OS=Desulfovibrio ferrophilus OX=241368 GN=DFE_2810 PE=4 SV=1	A0A2Z6B2A3_9DELT	DFE_2810	1	0	2
Vitamin B12-dependent ribonucleotide reductase OS=Desulfovibrio ferrophilus OX=241368 GN=DFE_2835 PE=3 SV=1	A0A2Z6B260_9DELT	DFE_2835	1	3	3
Methyltransferase FkbM family OS=Desulfovibrio ferrophilus OX=241368 GN=DFE_2850 PE=4 SV=1	A0A2Z6B2D7_9DELT	DFE_2850	1	2	0
FAD linked oxidase domain protein OS=Desulfovibrio ferrophilus OX=241368 GN=DFE_2871 PE=4 SV=1	A0A2Z6B251_9DELT	DFE_2871	1	3	4
DUF2179 domain-containing protein OS=Desulfovibrio ferrophilus OX=241368 GN=DFE_2902 PE=4 SV=1	A0A2Z6B2F7_9DELT	DFE_2902	1	3	1
Rubrerythrin OS=Desulfovibrio ferrophilus OX=241368 GN=DFE_2922 PE=4 SV=1	A0A2Z6B2H7_9DELT	DFE_2922	1	2	2
Radical SAM protein, TIGR01212 family OS=Desulfovibrio ferrophilus OX=241368 GN=DFE_2944 PE=4 SV=1	A0A2Z6B2L3_9DELT	DFE_2944	1	1	2
Diguanylate cyclase with PAS/PAC sensor OS=Desulfovibrio ferrophilus OX=241368 GN=DFE_2955 PE=4 SV=1	A0A2Z6B2H5_9DELT	DFE_2955	1	5	1
Uncharacterized protein OS=Desulfovibrio ferrophilus OX=241368 GN=DFE_2979 PE=4 SV=1	A0A2Z6B2N4_9DELT	DFE_2979	1	2	1
PBPb domain-containing protein OS=Desulfovibrio ferrophilus OX=241368 GN=DFE_2986 PE=4 SV=1	A0A2Z6B2J2_9DELT	DFE_2986	1	2	2
Glyco_trans_2-like domain-containing protein OS=Desulfovibrio ferrophilus OX=241368 GN=DFE_2994 PE=4 SV=1	A0A2Z6B2T2_9DELT	DFE_2994	1	1	2
Diguanylate phosphodiesterase OS=Desulfovibrio ferrophilus OX=241368 GN=DFE_3002 PE=4 SV=1	A0A2Z6B2R0_9DELT	DFE_3002	1	0	3
Phenylacetic acid degradation-like protein OS=Desulfovibrio ferrophilus OX=241368 GN=DFE_3018 PE=4 SV=1	A0A2Z6B2J4_9DELT	DFE_3018	1	2	0
TRAP dicarboxylate transporter subunit DctP OS=Desulfovibrio ferrophilus OX=241368 GN=DFE_3048 PE=4 SV=1	A0A2Z6B2M0_9DELT	DFE_3048	1	3	1
Sulfite reductase, dissimilatory-type alpha subunit OS=Desulfovibrio ferrophilus OX=241368 GN=DFE_3070 PE=4 SV=1	A0A2Z6B2Z2_9DELT	DFE_3070	1	3	4
Uroporphyrin-III C-methyltransferase OS=Desulfovibrio ferrophilus OX=241368 GN=DFE_3081 PE=4 SV=1	A0A2Z6B2R7_9DELT	DFE_3081	1	0	2
Precorrin-6B methylase 2 OS=Desulfovibrio ferrophilus OX=241368 GN=DFE_3099 PE=4 SV=1	A0A2Z6B302_9DELT	DFE_3099	1	0	2
Oxidoreductase, FAD/iron-sulfur cluster-binding domain protein OS=Desulfovibrio ferrophilus OX=241368 GN=DFE_3147 PE=4 SV=1	A0A2Z6B333_9DELT	DFE_3147	1	4	1
Uncharacterized protein OS=Desulfovibrio ferrophilus OX=241368 GN=DFE_3154 PE=4 SV=1	A0A2Z6B388_9DELT	DFE_3154	1	6	1
Multi-sensor signal transduction histidine kinase OS=Desulfovibrio ferrophilus OX=241368 GN=DFE_3211 PE=4 SV=1	A0A2Z6B357_9DELT	DFE_3211	1	2	1
Tetratricopeptide TPR_3 OS=Desulfovibrio ferrophilus OX=241368 GN=DFE_3219 PE=4 SV=1	A0A2Z6B3C3_9DELT	DFE_3219	1	1	3
Heavy metal efflux pump CzcA OS=Desulfovibrio ferrophilus OX=241368 GN=DFE_3225 PE=3 SV=1	A0A2Z6B386_9DELT	DFE_3225	1	3	3
Peptidoglycan-binding lysin domain protein OS=Desulfovibrio ferrophilus OX=241368 GN=DFE_3261 PE=4 SV=1	A0A2Z6B3A7_9DELT	DFE_3261	1	4	1
Adenylate/guanylate cyclase with integral membrane sensor OS=Desulfovibrio ferrophilus OX=241368 GN=DFE_3263 PE=4 SV=1	A0A2Z6B3A0_9DELT	DFE_3263	1	3	2
Peripla_BP_4 domain-containing protein OS=Desulfovibrio ferrophilus OX=241368 GN=DFE_3270 PE=4 SV=1	A0A2Z6B3J4_9DELT	DFE_3270	1	0	2
UspA domain protein OS=Desulfovibrio ferrophilus OX=241368 GN=DFE_3285 PE=4 SV=1	A0A2Z6B3E6_9DELT	DFE_3285	1	4	1
Uncharacterized protein OS=Desulfovibrio ferrophilus OX=241368 GN=DFE_3302 PE=4 SV=1	A0A2Z6B3L8_9DELT	DFE_3302	1	0	4
Two-component, sigma54 specific, transcriptional regulator, Fis family OS=Desulfovibrio ferrophilus OX=241368 GN=DFE_3305 PE=4 SV=1	A0A2Z6B3G6_9DELT	DFE_3305	1	0	2
NTP pyrophosphohydrolases including oxidative damage repair enzymes OS=Desulfovibrio ferrophilus OX=241368 GN=DFE_3354 PE=4 SV=1	A0A2Z6B3T3_9DELT	DFE_3354	1	3	3
Chaperone protein DnaJ OS=Desulfovibrio ferrophilus OX=241368 GN=dnaJ PE=3 SV=1	A0A2Z6AXN4_9DELT	dnaJ	1	0	2
Oligopeptide atp-binding protein OS=Desulfovibrio ferrophilus OX=241368 GN=dppD2 PE=3 SV=1	A0A2Z6B142_9DELT	dppD2	1	1	3
1-deoxy-D-xylulose 5-phosphate reductoisomerase OS=Desulfovibrio ferrophilus OX=241368 GN=dxr PE=3 SV=1	A0A2Z6AZG0_9DELT	dxr	1	0	2
Enolase OS=Desulfovibrio ferrophilus OX=241368 GN=eno PE=3 SV=1	A0A2Z6B047_9DELT	eno	1	2	1
3-oxoacyl-[acyl-carrier-protein] synthase 3 OS=Desulfovibrio ferrophilus OX=241368 GN=fabH PE=3 SV=1	A0A2Z6B0E4_9DELT	fabH	1	0	2
GDP-L-fucose synthase OS=Desulfovibrio ferrophilus OX=241368 GN=fcl PE=3 SV=1	A0A2Z6B0L7_9DELT	fcl	1	0	2
Formate dehydrogenase subunit beta OS=Desulfovibrio ferrophilus OX=241368 GN=fdhB PE=4 SV=1	A0A2Z6AXW2_9DELT	fdhB	1	0	2
Fumarate reductase flavoprotein subunit OS=Desulfovibrio ferrophilus OX=241368 GN=frdA PE=4 SV=1	A0A2Z6AVV0_9DELT	frdA	1	2	3
ATP-dependent zinc metalloprotease FtsH OS=Desulfovibrio ferrophilus OX=241368 GN=ftsH PE=3 SV=1	A0A2Z6AUV1_9DELT	ftsH	1	3	5
Fumarate hydratase class II OS=Desulfovibrio ferrophilus OX=241368 GN=fumC PE=3 SV=1	A0A2Z6AUX5_9DELT	fumC	1	1	2
Bifunctional protein GlmU OS=Desulfovibrio ferrophilus OX=241368 GN=glmU PE=3 SV=1	A0A2Z6B2K0_9DELT	glmU	1	2	0
GDP-mannose 4,6-dehydratase OS=Desulfovibrio ferrophilus OX=241368 GN=gmd PE=3 SV=1	A0A2Z6B1H8_9DELT	gmd	1	2	1
Guanylate kinase OS=Desulfovibrio ferrophilus OX=241368 GN=gmk PE=3 SV=1	A0A2Z6AV97_9DELT	gmk	1	2	1
DNA gyrase subunit B OS=Desulfovibrio ferrophilus OX=241368 GN=gyrB PE=3 SV=1	A0A2Z6B1T5_9DELT	gyrB	1	2	1
ADP-L-glycero-D-manno-heptose-6-epimerase OS=Desulfovibrio ferrophilus OX=241368 GN=hldD PE=3 SV=1	A0A2Z6AXJ2_9DELT	hldD	1	2	0
ATP-dependent protease ATPase subunit HslU OS=Desulfovibrio ferrophilus OX=241368 GN=hslU PE=3 SV=1	A0A2Z6AW37_9DELT	hslU	1	2	0
Isocitrate dehydrogenase OS=Desulfovibrio ferrophilus OX=241368 GN=icd PE=4 SV=1	A0A2Z6AXZ4_9DELT	icd	1	1	4
4-diphosphocytidyl-2-C-methyl-D-erythritol kinase OS=Desulfovibrio ferrophilus OX=241368 GN=ispE PE=3 SV=1	A0A2Z6AW55_9DELT	ispE	1	2	2
4-hydroxy-3-methylbut-2-enyl diphosphate reductase OS=Desulfovibrio ferrophilus OX=241368 GN=ispH PE=3 SV=1	A0A2Z6AXJ3_9DELT	ispH	1	4	2
2-amino-3-ketobutyrate coenzyme A ligase OS=Desulfovibrio ferrophilus OX=241368 GN=kbl PE=3 SV=1	A0A2Z6AW33_9DELT	kbl	1	0	2
Octanoyltransferase OS=Desulfovibrio ferrophilus OX=241368 GN=lipB PE=3 SV=1	A0A2Z6AV90_9DELT	lipB	1	0	2
Lon protease OS=Desulfovibrio ferrophilus OX=241368 GN=lon PE=2 SV=1	A0A2Z6B0J6_9DELT	lon	1	3	2
UDP-3-O-acyl-N-acetylglucosamine deacetylase OS=Desulfovibrio ferrophilus OX=241368 GN=lpxC PE=3 SV=1	A0A2Z6AV72_9DELT	lpxC	1	2	2
UDP-N-acetylmuramoylalanine--D-glutamate ligase OS=Desulfovibrio ferrophilus OX=241368 GN=murD PE=3 SV=1	A0A2Z6AZG8_9DELT	murD	1	1	4
Endonuclease MutS2 OS=Desulfovibrio ferrophilus OX=241368 GN=mutS PE=3 SV=1	A0A2Z6AX53_9DELT	mutS	1	3	2
Endonuclease III OS=Desulfovibrio ferrophilus OX=241368 GN=nth PE=3 SV=1	A0A2Z6AYP2_9DELT	nth	1	3	0
Phenylalanine--tRNA ligase beta subunit OS=Desulfovibrio ferrophilus OX=241368 GN=pheT PE=3 SV=1	A0A2Z6B0Z3_9DELT	pheT	1	4	0
Response regulator PleD OS=Desulfovibrio ferrophilus OX=241368 GN=pleD PE=4 SV=1	A0A2Z6B1X2_9DELT	pleD	1	3	1
NAD(P) transhydrogenase subunit beta OS=Desulfovibrio ferrophilus OX=241368 GN=pntB PE=3 SV=1	A0A2Z6AV23_9DELT	pntB	1	1	2
Spermidine/putrescine import ATP-binding protein PotA OS=Desulfovibrio ferrophilus OX=241368 GN=potA PE=3 SV=1	A0A2Z6B239_9DELT	potA	1	4	1
Proline--tRNA ligase OS=Desulfovibrio ferrophilus OX=241368 GN=proS PE=3 SV=1	A0A2Z6AVL1_9DELT	proS	1	1	2
Formyltetrahydrofolate deformylase OS=Desulfovibrio ferrophilus OX=241368 GN=purU PE=3 SV=1	A0A2Z6B2Z0_9DELT	purU	1	1	3
Plasmid replication protein RepA OS=Desulfovibrio ferrophilus OX=241368 GN=repA PE=4 SV=1	A0A2Z6B3S9_9DELT	repA	1	3	1
UDP-glucose 6-dehydrogenase OS=Desulfovibrio ferrophilus OX=241368 GN=rkpK PE=3 SV=1	A0A2Z6AWP3_9DELT	rkpK	1	3	0
50S ribosomal protein L2 OS=Desulfovibrio ferrophilus OX=241368 GN=rplB PE=3 SV=1	A0A2Z6AV77_9DELT	rplB	1	2	3
L-seryl-tRNA(Sec) selenium transferase OS=Desulfovibrio ferrophilus OX=241368 GN=selA PE=3 SV=1	A0A2Z6AYS6_9DELT	selA	1	1	3
Serine--tRNA ligase OS=Desulfovibrio ferrophilus OX=241368 GN=serS PE=3 SV=1	A0A2Z6B1L3_9DELT	serS	1	2	2
Methylenetetrahydrofolate--tRNA-(uracil-5-)-methyltransferase TrmFO OS=Desulfovibrio ferrophilus OX=241368 GN=trmFO PE=3 SV=1	A0A2Z6B0N7_9DELT	trmFO	1	2	1
Tryptophan synthase beta chain OS=Desulfovibrio ferrophilus OX=241368 GN=trpB PE=3 SV=1	A0A2Z6B2P7_9DELT	trpB	1	1	2
Anthranilate phosphoribosyltransferase OS=Desulfovibrio ferrophilus OX=241368 GN=trpD PE=3 SV=1	A0A2Z6B2J9_9DELT	trpD	1	0	2
N-(5'-phosphoribosyl)anthranilate isomerase OS=Desulfovibrio ferrophilus OX=241368 GN=trpF PE=3 SV=1	A0A2Z6B2N0_9DELT	trpF	1	0	2
Elongation factor Tu OS=Desulfovibrio ferrophilus OX=241368 GN=tuf PE=3 SV=1	A0A2Z6AV83_9DELT	tuf	1	0	2
Long-chain-fatty-acid--CoA ligase OS=Desulfovibrio ferrophilus OX=241368 GN=tycC1 PE=4 SV=1	A0A2Z6AU51_9DELT	tycC1	1	2	0
Acetyl-CoA carboxylase OS=Desulfovibrio ferrophilus OX=241368 GN=accD PE=4 SV=1	A0A2Z6AY42_9DELT	accD	0	6	1
Acetate kinase OS=Desulfovibrio ferrophilus OX=241368 GN=ackA PE=3 SV=1	A0A2Z6B3N6_9DELT	ackA	0	2	0
Putative acetyltransferase family protein OS=Desulfovibrio ferrophilus OX=241368 GN=acsA PE=4 SV=1	A0A2Z6B1L7_9DELT	acsA	0	2	2
Alanine--tRNA ligase OS=Desulfovibrio ferrophilus OX=241368 GN=alaS PE=3 SV=1	A0A2Z6B0E6_9DELT	alaS	0	4	2
ATP synthase subunit beta OS=Desulfovibrio ferrophilus OX=241368 GN=atpD-3 PE=3 SV=1	A0A2Z6B2J0_9DELT	atpD-3	0	0	3
ATP synthase gamma chain OS=Desulfovibrio ferrophilus OX=241368 GN=atpG PE=3 SV=1	A0A2Z6B2B6_9DELT	atpG	0	0	4
ATP synthase subunit delta OS=Desulfovibrio ferrophilus OX=241368 GN=atpH PE=3 SV=1	A0A2Z6B2F3_9DELT	atpH	0	1	2
Chaperone protein ClpB OS=Desulfovibrio ferrophilus OX=241368 GN=clpB PE=3 SV=1	A0A2Z6AUP4_9DELT	clpB	0	2	2
Carboxypeptidase G2 OS=Desulfovibrio ferrophilus OX=241368 GN=cpg PE=4 SV=1	A0A2Z6AY08_9DELT	cpg	0	1	3
HAMP domain protein OS=Desulfovibrio ferrophilus OX=241368 GN=DFE_0030 PE=4 SV=1	A0A2Z6AU96_9DELT	DFE_0030	0	3	1
tRNA1(Val) (Adenine(37)-N6)-methyltransferase OS=Desulfovibrio ferrophilus OX=241368 GN=DFE_0035 PE=4 SV=1	A0A2Z6AU58_9DELT	DFE_0035	0	1	2
TM2 domain containing protein OS=Desulfovibrio ferrophilus OX=241368 GN=DFE_0041 PE=4 SV=1	A0A2Z6AU59_9DELT	DFE_0041	0	0	2
TPR_REGION domain-containing protein OS=Desulfovibrio ferrophilus OX=241368 GN=DFE_0043 PE=4 SV=1	A0A2Z6AU70_9DELT	DFE_0043	0	2	0
PAS domain S-box/diguanylate cyclase with GGDEF domain OS=Desulfovibrio ferrophilus OX=241368 GN=DFE_0045 PE=4 SV=1	A0A2Z6AU67_9DELT	DFE_0045	0	4	2
UspA domain-containing protein OS=Desulfovibrio ferrophilus OX=241368 GN=DFE_0048 PE=4 SV=1	A0A2Z6AU65_9DELT	DFE_0048	0	3	4
DUF2318 domain-containing protein OS=Desulfovibrio ferrophilus OX=241368 GN=DFE_0074 PE=4 SV=1	A0A2Z6AUA8_9DELT	DFE_0074	0	0	2
Thiosulfate sulfurtransferase OS=Desulfovibrio ferrophilus OX=241368 GN=DFE_0083 PE=4 SV=1	A0A2Z6AUA9_9DELT	DFE_0083	0	2	1
Uncharacterized protein OS=Desulfovibrio ferrophilus OX=241368 GN=DFE_0113 PE=4 SV=1	A0A2Z6AUD7_9DELT	DFE_0113	0	1	2
Tetratricopeptide TPR_1 repeat-containing protein OS=Desulfovibrio ferrophilus OX=241368 GN=DFE_0159 PE=4 SV=1	A0A2Z6AUL3_9DELT	DFE_0159	0	2	1
Uncharacterized protein OS=Desulfovibrio ferrophilus OX=241368 GN=DFE_0218 PE=4 SV=1	A0A2Z6AUN2_9DELT	DFE_0218	0	3	0
YbbR family protein OS=Desulfovibrio ferrophilus OX=241368 GN=DFE_0275 PE=4 SV=1	A0A2Z6AUU4_9DELT	DFE_0275	0	3	2
Smr protein/MutS2 OS=Desulfovibrio ferrophilus OX=241368 GN=DFE_0281 PE=4 SV=1	A0A2Z6AUU7_9DELT	DFE_0281	0	2	0
Polar amino acid ABC transporter inner membrane subunit OS=Desulfovibrio ferrophilus OX=241368 GN=DFE_0293 PE=3 SV=1	A0A2Z6AUV5_9DELT	DFE_0293	0	3	0
TRAP transporter solute receptor, TAXI family OS=Desulfovibrio ferrophilus OX=241368 GN=DFE_0308 PE=4 SV=1	A0A2Z6AUX0_9DELT	DFE_0308	0	2	1
Diguanylate cyclase/phosphodiesterase with PAS/PAC sensor OS=Desulfovibrio ferrophilus OX=241368 GN=DFE_0312 PE=4 SV=1	A0A2Z6AUZ2_9DELT	DFE_0312	0	2	2
Glycine/betaine ABC transporter substrate-binding protein OS=Desulfovibrio ferrophilus OX=241368 GN=DFE_0316 PE=4 SV=1	A0A2Z6AUX1_9DELT	DFE_0316	0	4	1
Iron-sulfur cluster-binding protein OS=Desulfovibrio ferrophilus OX=241368 GN=DFE_0355 PE=4 SV=1	A0A2Z6AV24_9DELT	DFE_0355	0	2	0
TPR repeat-containing protein OS=Desulfovibrio ferrophilus OX=241368 GN=DFE_0425 PE=4 SV=1	A0A2Z6AV92_9DELT	DFE_0425	0	2	1
Thioredoxin domain-containing protein OS=Desulfovibrio ferrophilus OX=241368 GN=DFE_0442 PE=4 SV=1	A0A2Z6AVC2_9DELT	DFE_0442	0	0	2
DNA helicase OS=Desulfovibrio ferrophilus OX=241368 GN=DFE_0502 PE=3 SV=1	A0A2Z6AVI4_9DELT	DFE_0502	0	4	0
AsmA family protein OS=Desulfovibrio ferrophilus OX=241368 GN=DFE_0504 PE=4 SV=1	A0A2Z6AVI7_9DELT	DFE_0504	0	4	2
Putative chemotaxis phosphatase, CheX OS=Desulfovibrio ferrophilus OX=241368 GN=DFE_0505 PE=4 SV=1	A0A2Z6AVH1_9DELT	DFE_0505	0	4	2
Alpha-1,6-glucosidase, pullulanase-type OS=Desulfovibrio ferrophilus OX=241368 GN=DFE_0539 PE=4 SV=1	A0A2Z6AVR4_9DELT	DFE_0539	0	0	2
Acriflavin resistance protein OS=Desulfovibrio ferrophilus OX=241368 GN=DFE_0569 PE=3 SV=1	A0A2Z6AVU5_9DELT	DFE_0569	0	3	1
Uncharacterized protein OS=Desulfovibrio ferrophilus OX=241368 GN=DFE_0600 PE=4 SV=1	A0A2Z6AVW0_9DELT	DFE_0600	0	0	5
OmpA/MotB domain protein OS=Desulfovibrio ferrophilus OX=241368 GN=DFE_0612 PE=4 SV=1	A0A2Z6AVU2_9DELT	DFE_0612	0	0	3
Rhodanese-related sulfurtransferase OS=Desulfovibrio ferrophilus OX=241368 GN=DFE_0622 PE=4 SV=1	A0A2Z6AVV2_9DELT	DFE_0622	0	1	3
ABC transporter, periplasmic substrate-binding protein OS=Desulfovibrio ferrophilus OX=241368 GN=DFE_0636 PE=4 SV=1	A0A2Z6AVT4_9DELT	DFE_0636	0	3	2
Response regulator OS=Desulfovibrio ferrophilus OX=241368 GN=DFE_0661 PE=4 SV=1	A0A2Z6AVW9_9DELT	DFE_0661	0	0	2
Putative histidine kinase OS=Desulfovibrio ferrophilus OX=241368 GN=DFE_0666 PE=4 SV=1	A0A2Z6AVX1_9DELT	DFE_0666	0	4	0
Dinitrogenase iron-molybdenum cofactor biosynthesis protein OS=Desulfovibrio ferrophilus OX=241368 GN=DFE_0696 PE=4 SV=1	A0A2Z6AW02_9DELT	DFE_0696	0	2	0
Methionine ABC transporter ATP-binding protein OS=Desulfovibrio ferrophilus OX=241368 GN=DFE_0763 PE=4 SV=1	A0A2Z6AW72_9DELT	DFE_0763	0	2	1
CheA signal transduction histidine kinase OS=Desulfovibrio ferrophilus OX=241368 GN=DFE_0772 PE=4 SV=1	A0A2Z6AW91_9DELT	DFE_0772	0	1	3
Chemotaxis protein methyltransferase OS=Desulfovibrio ferrophilus OX=241368 GN=DFE_0773 PE=4 SV=1	A0A2Z6AW81_9DELT	DFE_0773	0	0	2
Metal-dependent phosphohydrolase HD sub domain-containing protein OS=Desulfovibrio ferrophilus OX=241368 GN=DFE_0781 PE=4 SV=1	A0A2Z6AW78_9DELT	DFE_0781	0	1	2
Transcriptional regulator, TetR family OS=Desulfovibrio ferrophilus OX=241368 GN=DFE_0794 PE=4 SV=1	A0A2Z6AWC9_9DELT	DFE_0794	0	1	3
Uncharacterized protein OS=Desulfovibrio ferrophilus OX=241368 GN=DFE_0806 PE=4 SV=1	A0A2Z6AWB3_9DELT	DFE_0806	0	0	2
Aspartokinase OS=Desulfovibrio ferrophilus OX=241368 GN=DFE_0881 PE=3 SV=1	A0A2Z6AWH5_9DELT	DFE_0881	0	2	2
CBS domain containing membrane protein OS=Desulfovibrio ferrophilus OX=241368 GN=DFE_0883 PE=4 SV=1	A0A2Z6AWI8_9DELT	DFE_0883	0	1	2
Alanine racemase OS=Desulfovibrio ferrophilus OX=241368 GN=DFE_0911 PE=4 SV=1	A0A2Z6AWK5_9DELT	DFE_0911	0	2	1
Inositol-1-monophosphatase OS=Desulfovibrio ferrophilus OX=241368 GN=DFE_0920 PE=3 SV=1	A0A2Z6AWW6_9DELT	DFE_0920	0	2	0
NADPH-dependent FMN reductase OS=Desulfovibrio ferrophilus OX=241368 GN=DFE_0929 PE=4 SV=1	A0A2Z6AWS2_9DELT	DFE_0929	0	3	5
Flagellin OS=Desulfovibrio ferrophilus OX=241368 GN=DFE_0942 PE=3 SV=1	A0A2Z6AWU3_9DELT	DFE_0942	0	4	2
Histidine triad protein OS=Desulfovibrio ferrophilus OX=241368 GN=DFE_0955 PE=4 SV=1	A0A2Z6AWS5_9DELT	DFE_0955	0	2	0
ABC transporter OS=Desulfovibrio ferrophilus OX=241368 GN=DFE_1021 PE=3 SV=1	A0A2Z6AWW8_9DELT	DFE_1021	0	0	2
Sirohydrochlorin cobaltochelatase OS=Desulfovibrio ferrophilus OX=241368 GN=DFE_1022 PE=3 SV=1	A0A2Z6AX22_9DELT	DFE_1022	0	1	2
Uncharacterized protein OS=Desulfovibrio ferrophilus OX=241368 GN=DFE_1087 PE=4 SV=1	A0A2Z6AX90_9DELT	DFE_1087	0	0	2
Cytoplasmic protein OS=Desulfovibrio ferrophilus OX=241368 GN=DFE_1151 PE=4 SV=1	A0A2Z6AXA1_9DELT	DFE_1151	0	2	0
FlgN family protein OS=Desulfovibrio ferrophilus OX=241368 GN=DFE_1182 PE=4 SV=1	A0A2Z6AXH0_9DELT	DFE_1182	0	2	1
Flagellar basal-body rod protein FlgF OS=Desulfovibrio ferrophilus OX=241368 GN=DFE_1188 PE=3 SV=1	A0A2Z6AXD4_9DELT	DFE_1188	0	3	0
Type IV pilus assembly PilZ OS=Desulfovibrio ferrophilus OX=241368 GN=DFE_1232 PE=4 SV=1	A0A2Z6AXM4_9DELT	DFE_1232	0	0	3
Uncharacterized protein OS=Desulfovibrio ferrophilus OX=241368 GN=DFE_1252 PE=4 SV=1	A0A2Z6AXP0_9DELT	DFE_1252	0	2	1
TadE family protein OS=Desulfovibrio ferrophilus OX=241368 GN=DFE_1404 PE=4 SV=1	A0A2Z6AY74_9DELT	DFE_1404	0	0	2
Histidine kinase OS=Desulfovibrio ferrophilus OX=241368 GN=DFE_1460 PE=4 SV=1	A0A2Z6AYF0_9DELT	DFE_1460	0	3	3
Uncharacterized protein OS=Desulfovibrio ferrophilus OX=241368 GN=DFE_1462 PE=4 SV=1	A0A2Z6AY87_9DELT	DFE_1462	0	2	2
Fis family transcriptional regulator OS=Desulfovibrio ferrophilus OX=241368 GN=DFE_1480 PE=4 SV=1	A0A2Z6AYH2_9DELT	DFE_1480	0	2	1
Nitrogenase protein alpha chain OS=Desulfovibrio ferrophilus OX=241368 GN=DFE_1489 PE=3 SV=1	A0A2Z6AYH0_9DELT	DFE_1489	0	2	4
TOBE domain protein OS=Desulfovibrio ferrophilus OX=241368 GN=DFE_1495 PE=4 SV=1	A0A2Z6AY86_9DELT	DFE_1495	0	3	0
ABC transporter OS=Desulfovibrio ferrophilus OX=241368 GN=DFE_1635 PE=4 SV=1	A0A2Z6AYM3_9DELT	DFE_1635	0	1	4
Tetratricopeptide TPR_2 repeat protein OS=Desulfovibrio ferrophilus OX=241368 GN=DFE_1640 PE=4 SV=1	A0A2Z6AYY2_9DELT	DFE_1640	0	2	3
Cytochrome c assembly protein OS=Desulfovibrio ferrophilus OX=241368 GN=DFE_1646 PE=4 SV=1	A0A2Z6AYN7_9DELT	DFE_1646	0	2	0
Putative pre-16S rRNA nuclease OS=Desulfovibrio ferrophilus OX=241368 GN=DFE_1666 PE=3 SV=1	A0A2Z6AYR2_9DELT	DFE_1666	0	0	3
Uncharacterized protein OS=Desulfovibrio ferrophilus OX=241368 GN=DFE_1689 PE=4 SV=1	A0A2Z6AZ10_9DELT	DFE_1689	0	3	1
Metal-dependent hydrolase, beta-lactamase superfamily III OS=Desulfovibrio ferrophilus OX=241368 GN=DFE_1693 PE=4 SV=1	A0A2Z6AYU5_9DELT	DFE_1693	0	3	1
Transcriptional regulator, XRE family OS=Desulfovibrio ferrophilus OX=241368 GN=DFE_1704 PE=4 SV=1	A0A2Z6AZ09_9DELT	DFE_1704	0	2	1
Phage baseplate assembly protein V OS=Desulfovibrio ferrophilus OX=241368 GN=DFE_1726 PE=4 SV=1	A0A2Z6AYX2_9DELT	DFE_1726	0	2	2
IclR family transcriptional regulator OS=Desulfovibrio ferrophilus OX=241368 GN=DFE_1785 PE=4 SV=1	A0A2Z6AZ18_9DELT	DFE_1785	0	0	2
Uncharacterized protein OS=Desulfovibrio ferrophilus OX=241368 GN=DFE_1790 PE=4 SV=1	A0A2Z6AZD7_9DELT	DFE_1790	0	0	4
Extracellular solute-binding protein family 3 OS=Desulfovibrio ferrophilus OX=241368 GN=DFE_1805 PE=4 SV=1	A0A2Z6AZ35_9DELT	DFE_1805	0	0	2
Fe-S oxidoreductase OS=Desulfovibrio ferrophilus OX=241368 GN=DFE_1811 PE=4 SV=1	A0A2Z6AZ42_9DELT	DFE_1811	0	2	0
Phosphonate-transporting ATPase OS=Desulfovibrio ferrophilus OX=241368 GN=DFE_1859 PE=4 SV=1	A0A2Z6AZH6_9DELT	DFE_1859	0	0	2
Signal transduction histidine kinase OS=Desulfovibrio ferrophilus OX=241368 GN=DFE_1878 PE=4 SV=1	A0A2Z6AZB4_9DELT	DFE_1878	0	1	3
Flagellar protein FliS OS=Desulfovibrio ferrophilus OX=241368 GN=DFE_1912 PE=4 SV=1	A0A2Z6AZJ3_9DELT	DFE_1912	0	6	1
Uncharacterized protein OS=Desulfovibrio ferrophilus OX=241368 GN=DFE_1931 PE=4 SV=1	A0A2Z6AZG3_9DELT	DFE_1931	0	0	2
CO dehydrogenase/acetyl-CoA synthase delta subunit, TIM barrel OS=Desulfovibrio ferrophilus OX=241368 GN=DFE_1995 PE=4 SV=1	A0A2Z6AZM0_9DELT	DFE_1995	0	0	2
Uncharacterized protein OS=Desulfovibrio ferrophilus OX=241368 GN=DFE_2019 PE=4 SV=1	A0A2Z6AZY0_9DELT	DFE_2019	0	2	2
UPF0272 protein Dbac_0709 OS=Desulfovibrio ferrophilus OX=241368 GN=DFE_2084 PE=4 SV=1	A0A2Z6B032_9DELT	DFE_2084	0	2	0
FMN-dependent alpha-hydroxy acid dehydrogenase OS=Desulfovibrio ferrophilus OX=241368 GN=DFE_2112 PE=3 SV=1	A0A2Z6B035_9DELT	DFE_2112	0	0	2
Transcriptional regulator, LysR family OS=Desulfovibrio ferrophilus OX=241368 GN=DFE_2118 PE=3 SV=1	A0A2Z6B020_9DELT	DFE_2118	0	2	1
UPF0102 protein DFE_2134 OS=Desulfovibrio ferrophilus OX=241368 GN=DFE_2134 PE=3 SV=1	A0A2Z6B0A3_9DELT	DFE_2134	0	2	3
Uncharacterized protein OS=Desulfovibrio ferrophilus OX=241368 GN=DFE_2180 PE=4 SV=1	A0A2Z6B0I5_9DELT	DFE_2180	0	1	2
Molybdopterin oxidoreductase OS=Desulfovibrio ferrophilus OX=241368 GN=DFE_2191 PE=3 SV=1	A0A2Z6B064_9DELT	DFE_2191	0	2	5
Uncharacterized protein OS=Desulfovibrio ferrophilus OX=241368 GN=DFE_2210 PE=4 SV=1	A0A2Z6B0L4_9DELT	DFE_2210	0	0	2
Zinc-binding CMP/dCMP deaminase OS=Desulfovibrio ferrophilus OX=241368 GN=DFE_2222 PE=4 SV=1	A0A2Z6B0G7_9DELT	DFE_2222	0	1	2
Reductase, iron-sulfur binding subunit OS=Desulfovibrio ferrophilus OX=241368 GN=DFE_2311 PE=4 SV=1	A0A2Z6B0I1_9DELT	DFE_2311	0	2	1
TRAP dicarboxylate transporter-DctP subunit OS=Desulfovibrio ferrophilus OX=241368 GN=DFE_2333 PE=4 SV=1	A0A2Z6B0M2_9DELT	DFE_2333	0	2	4
Histidine kinase OS=Desulfovibrio ferrophilus OX=241368 GN=DFE_2345 PE=4 SV=1	A0A2Z6B0P5_9DELT	DFE_2345	0	2	1
ABC transporter OS=Desulfovibrio ferrophilus OX=241368 GN=DFE_2374 PE=4 SV=1	A0A2Z6B0Y8_9DELT	DFE_2374	0	2	2
MerR family transcriptional regulator OS=Desulfovibrio ferrophilus OX=241368 GN=DFE_2398 PE=4 SV=1	A0A2Z6B0X2_9DELT	DFE_2398	0	2	0
Acetyltransferase-like protein OS=Desulfovibrio ferrophilus OX=241368 GN=DFE_2406 PE=4 SV=1	A0A2Z6B0U7_9DELT	DFE_2406	0	2	1
Class I peptide chain release factor OS=Desulfovibrio ferrophilus OX=241368 GN=DFE_2422 PE=4 SV=1	A0A2Z6B125_9DELT	DFE_2422	0	2	1
Dinitrogenase iron-molybdenum cofactor biosynthesis protein OS=Desulfovibrio ferrophilus OX=241368 GN=DFE_2423 PE=4 SV=1	A0A2Z6B0V7_9DELT	DFE_2423	0	1	2
PBPb domain-containing protein OS=Desulfovibrio ferrophilus OX=241368 GN=DFE_2464 PE=4 SV=1	A0A2Z6B189_9DELT	DFE_2464	0	1	2
Peptide ABC transporter ATPase OS=Desulfovibrio ferrophilus OX=241368 GN=DFE_2467 PE=3 SV=1	A0A2Z6B161_9DELT	DFE_2467	0	2	0
Sugar transferases involved in lipopolysaccharide synthesis OS=Desulfovibrio ferrophilus OX=241368 GN=DFE_2535 PE=4 SV=1	A0A2Z6B181_9DELT	DFE_2535	0	3	0
Glycosyltransferase OS=Desulfovibrio ferrophilus OX=241368 GN=DFE_2536 PE=4 SV=1	A0A2Z6B177_9DELT	DFE_2536	0	2	0
Peroxiredoxin OS=Desulfovibrio ferrophilus OX=241368 GN=DFE_2563 PE=4 SV=1	A0A2Z6B192_9DELT	DFE_2563	0	2	0
Imidazole glycerol-phosphate synthase OS=Desulfovibrio ferrophilus OX=241368 GN=DFE_2588 PE=3 SV=1	A0A2Z6B1F1_9DELT	DFE_2588	0	2	0
Flagellar basal body rod protein FlgB OS=Desulfovibrio ferrophilus OX=241368 GN=DFE_2617 PE=3 SV=1	A0A2Z6B1K3_9DELT	DFE_2617	0	1	2
RfaE bifunctional protein OS=Desulfovibrio ferrophilus OX=241368 GN=DFE_2654 PE=4 SV=1	A0A2Z6B1R4_9DELT	DFE_2654	0	1	2
Uncharacterized protein OS=Desulfovibrio ferrophilus OX=241368 GN=DFE_2661 PE=4 SV=1	A0A2Z6B1I3_9DELT	DFE_2661	0	2	0
DEAD/DEAH box helicase OS=Desulfovibrio ferrophilus OX=241368 GN=DFE_2703 PE=3 SV=1	A0A2Z6B1N0_9DELT	DFE_2703	0	2	0
Tripartite ATP-independent periplasmic transporter, DctQ component family protein OS=Desulfovibrio ferrophilus OX=241368 GN=DFE_2707 PE=4 SV=1	A0A2Z6B1V0_9DELT	DFE_2707	0	2	2
Uncharacterized protein OS=Desulfovibrio ferrophilus OX=241368 GN=DFE_2719 PE=4 SV=1	A0A2Z6B1U3_9DELT	DFE_2719	0	3	3
NAD-dependent epimerase/dehydratase OS=Desulfovibrio ferrophilus OX=241368 GN=DFE_2720 PE=4 SV=1	A0A2Z6B216_9DELT	DFE_2720	0	4	1
Endopeptidase La OS=Desulfovibrio ferrophilus OX=241368 GN=DFE_2765 PE=3 SV=1	A0A2Z6B1Y6_9DELT	DFE_2765	0	6	2
Acriflavin resistance protein OS=Desulfovibrio ferrophilus OX=241368 GN=DFE_2783 PE=3 SV=1	A0A2Z6B1W1_9DELT	DFE_2783	0	3	0
Radical SAM protein OS=Desulfovibrio ferrophilus OX=241368 GN=DFE_2791 PE=4 SV=1	A0A2Z6B1X4_9DELT	DFE_2791	0	3	4
PAS sensor protein OS=Desulfovibrio ferrophilus OX=241368 GN=DFE_2809 PE=4 SV=1	A0A2Z6B226_9DELT	DFE_2809	0	1	2
Complex1_30kDa domain-containing protein OS=Desulfovibrio ferrophilus OX=241368 GN=DFE_2827 PE=4 SV=1	A0A2Z6B277_9DELT	DFE_2827	0	0	4
Glycosyl transferase, group 1 OS=Desulfovibrio ferrophilus OX=241368 GN=DFE_2853 PE=4 SV=1	A0A2Z6B233_9DELT	DFE_2853	0	2	4
Precorrin-6y C5,15-methyltransferase (Decarboxylating), CbiE subunit OS=Desulfovibrio ferrophilus OX=241368 GN=DFE_2975 PE=4 SV=1	A0A2Z6B2J1_9DELT	DFE_2975	0	0	2
Transcription activator effector binding protein OS=Desulfovibrio ferrophilus OX=241368 GN=DFE_2980 PE=4 SV=1	A0A2Z6B2Q4_9DELT	DFE_2980	0	3	0
Putative DNA polymerase III, delta prime subunit OS=Desulfovibrio ferrophilus OX=241368 GN=DFE_2997 PE=4 SV=1	A0A2Z6B2N7_9DELT	DFE_2997	0	2	0
Nitrogen regulatory protein P-II OS=Desulfovibrio ferrophilus OX=241368 GN=DFE_3003 PE=4 SV=1	A0A2Z6B2I5_9DELT	DFE_3003	0	3	0
Diguanylate phosphodiesterase metal dependent hydrolase domain containing protein OS=Desulfovibrio ferrophilus OX=241368 GN=DFE_3024 PE=4 SV=1	A0A2Z6B2W0_9DELT	DFE_3024	0	5	3
TRAP dicarboxylate transporter subunit DctM OS=Desulfovibrio ferrophilus OX=241368 GN=DFE_3050 PE=4 SV=1	A0A2Z6B2X2_9DELT	DFE_3050	0	2	0
HtrA2 peptidase OS=Desulfovibrio ferrophilus OX=241368 GN=DFE_3061 PE=4 SV=1	A0A2Z6B2P2_9DELT	DFE_3061	0	2	0
Metallophosphoesterase OS=Desulfovibrio ferrophilus OX=241368 GN=DFE_3074 PE=4 SV=1	A0A2Z6B310_9DELT	DFE_3074	0	0	3
PAS/PAC sensor signal transduction histidine kinase OS=Desulfovibrio ferrophilus OX=241368 GN=DFE_3107 PE=4 SV=1	A0A2Z6B2Z1_9DELT	DFE_3107	0	4	1
Transcriptional regulator OS=Desulfovibrio ferrophilus OX=241368 GN=DFE_3122 PE=4 SV=1	A0A2Z6B328_9DELT	DFE_3122	0	1	2
Response regulator receiver modulated diguanylate cyclase OS=Desulfovibrio ferrophilus OX=241368 GN=DFE_3145 PE=4 SV=1	A0A2Z6B305_9DELT	DFE_3145	0	1	3
PAS/PAC sensor signal transduction histidine kinase OS=Desulfovibrio ferrophilus OX=241368 GN=DFE_3189 PE=4 SV=1	A0A2Z6B394_9DELT	DFE_3189	0	1	3
ABC transporter OS=Desulfovibrio ferrophilus OX=241368 GN=DFE_3197 PE=4 SV=1	A0A2Z6B381_9DELT	DFE_3197	0	1	2
Phosphate-specific transport system accessory protein PhoU OS=Desulfovibrio ferrophilus OX=241368 GN=DFE_3209 PE=3 SV=1	A0A2Z6B3B2_9DELT	DFE_3209	0	1	2
Class II aldolase/adducin family protein OS=Desulfovibrio ferrophilus OX=241368 GN=DFE_3215 PE=4 SV=1	A0A2Z6B376_9DELT	DFE_3215	0	4	0
Outer membrane efflux protein OS=Desulfovibrio ferrophilus OX=241368 GN=DFE_3227 PE=4 SV=1	A0A2Z6B3B6_9DELT	DFE_3227	0	5	2
Hemolysin-type calcium-binding region OS=Desulfovibrio ferrophilus OX=241368 GN=DFE_3233 PE=4 SV=1	A0A2Z6B368_9DELT	DFE_3233	0	0	2
Nitroreductase OS=Desulfovibrio ferrophilus OX=241368 GN=DFE_3234 PE=4 SV=1	A0A2Z6B3H1_9DELT	DFE_3234	0	2	1
Type I phosphodiesterase/nucleotide pyrophosphatase OS=Desulfovibrio ferrophilus OX=241368 GN=DFE_3265 PE=4 SV=1	A0A2Z6B3C6_9DELT	DFE_3265	0	2	1
Uncharacterized protein OS=Desulfovibrio ferrophilus OX=241368 GN=DFE_3306 PE=4 SV=1	A0A2Z6B3F6_9DELT	DFE_3306	0	3	0
Pyruvate kinase OS=Desulfovibrio ferrophilus OX=241368 GN=DFE_3329 PE=3 SV=1	A0A2Z6B3M2_9DELT	DFE_3329	0	2	0
Metal dependent phosphohydrolase OS=Desulfovibrio ferrophilus OX=241368 GN=DFE_3340 PE=4 SV=1	A0A2Z6B3Q9_9DELT	DFE_3340	0	1	2
HMC operon ORF 6 protein OS=Desulfovibrio ferrophilus OX=241368 GN=DFE_3360 PE=4 SV=1	A0A2Z6B3S3_9DELT	DFE_3360	0	5	2
Uncharacterized protein OS=Desulfovibrio ferrophilus OX=241368 GN=DFE_A0022 PE=4 SV=1	A0A2Z6B3X1_9DELT	DFE_A0022	0	1	2
Chaperone protein DnaK OS=Desulfovibrio ferrophilus OX=241368 GN=dnaK PE=2 SV=1	A0A2Z6AVA5_9DELT	dnaK	0	3	3
Flagellar biosynthetic protein FlhB OS=Desulfovibrio ferrophilus OX=241368 GN=flhB PE=3 SV=1	A0A2Z6AXK6_9DELT	flhB	0	2	2
Flagellar hook-basal body complex protein FliE OS=Desulfovibrio ferrophilus OX=241368 GN=fliE PE=3 SV=1	A0A2Z6B1J9_9DELT	fliE	0	1	2
Ribosome-recycling factor OS=Desulfovibrio ferrophilus OX=241368 GN=frr PE=3 SV=1	A0A2Z6AZF5_9DELT	frr	0	0	2
Glycogen synthase OS=Desulfovibrio ferrophilus OX=241368 GN=glgA PE=3 SV=1	A0A2Z6AXS6_9DELT	glgA	0	2	1
1,4-alpha-glucan branching enzyme GlgB OS=Desulfovibrio ferrophilus OX=241368 GN=glgB PE=3 SV=1	A0A2Z6B3E7_9DELT	glgB	0	0	2
Glycerol-3-phosphate dehydrogenase [NAD(P)+] OS=Desulfovibrio ferrophilus OX=241368 GN=gpsA PE=3 SV=1	A0A2Z6B2E9_9DELT	gpsA	0	3	2
Hydroxylamine reductase OS=Desulfovibrio ferrophilus OX=241368 GN=hcp PE=3 SV=1	A0A2Z6B3M4_9DELT	hcp	0	2	0
ATP phosphoribosyltransferase OS=Desulfovibrio ferrophilus OX=241368 GN=hisG PE=3 SV=1	A0A2Z6B1Z9_9DELT	hisG	0	2	1
High-affinity branched-chain amino acid transport ATP-binding protein LivG OS=Desulfovibrio ferrophilus OX=241368 GN=livG PE=4 SV=1	A0A2Z6AZT8_9DELT	livG	0	3	0
Acyl-[acyl-carrier-protein]--UDP-N-acetylglucosamine O-acyltransferase OS=Desulfovibrio ferrophilus OX=241368 GN=lpxA PE=3 SV=1	A0A2Z6AUZ3_9DELT	lpxA	0	1	2
Methionine aminopeptidase OS=Desulfovibrio ferrophilus OX=241368 GN=map PE=3 SV=1	A0A2Z6AV91_9DELT	map	0	0	3
Molybdopterin synthase, large subunit OS=Desulfovibrio ferrophilus OX=241368 GN=moaE-2 PE=4 SV=1	A0A2Z6AUQ4_9DELT	moaE-2	0	2	0
Molybdenum cofactor guanylyltransferase OS=Desulfovibrio ferrophilus OX=241368 GN=mobA PE=3 SV=1	A0A2Z6AVS7_9DELT	mobA	0	3	2
Formate-dependent nitrite reductase cytochrome c552 subunit OS=Desulfovibrio ferrophilus OX=241368 GN=nrfA PE=4 SV=1	A0A2Z6AWM6_9DELT	nrfA	0	3	0
Transcription termination/antitermination protein NusA OS=Desulfovibrio ferrophilus OX=241368 GN=nusA PE=3 SV=1	A0A2Z6AXD8_9DELT	nusA	0	1	2
Phosphoglycerate kinase OS=Desulfovibrio ferrophilus OX=241368 GN=pgk PE=3 SV=1	A0A2Z6AWM2_9DELT	pgk	0	0	2
Response regulator PleD OS=Desulfovibrio ferrophilus OX=241368 GN=pleD PE=4 SV=1	A0A2Z6AU41_9DELT	pleD	0	1	2
Phosphate acyltransferase OS=Desulfovibrio ferrophilus OX=241368 GN=plsX PE=3 SV=1	A0A2Z6B0A2_9DELT	plsX	0	3	2
Ribosomal protein L11 methyltransferase OS=Desulfovibrio ferrophilus OX=241368 GN=prmA PE=3 SV=1	A0A2Z6AXV5_9DELT	prmA	0	2	2
DNA repair protein RadA OS=Desulfovibrio ferrophilus OX=241368 GN=radA PE=3 SV=1	A0A2Z6AXE2_9DELT	radA	0	2	0
DNA repair protein RecO OS=Desulfovibrio ferrophilus OX=241368 GN=recO PE=3 SV=1	A0A2Z6AWM3_9DELT	recO	0	2	0
Ribonuclease Y OS=Desulfovibrio ferrophilus OX=241368 GN=rny PE=3 SV=1	A0A2Z6B2H0_9DELT	rny	0	5	4
Ribulose-phosphate 3-epimerase OS=Desulfovibrio ferrophilus OX=241368 GN=rpe PE=3 SV=1	A0A2Z6AZH9_9DELT	rpe	0	2	1
50S ribosomal protein L15 OS=Desulfovibrio ferrophilus OX=241368 GN=rplO PE=3 SV=1	A0A2Z6AVC6_9DELT	rplO	0	0	2
Holliday junction ATP-dependent DNA helicase RuvB OS=Desulfovibrio ferrophilus OX=241368 GN=ruvB PE=3 SV=1	A0A2Z6AUQ7_9DELT	ruvB	0	0	3
tRNA (Guanine-N(7)-)-methyltransferase OS=Desulfovibrio ferrophilus OX=241368 GN=trmB PE=4 SV=1	A0A2Z6AYD3_9DELT	trmB	0	0	2
Tyrosine--tRNA ligase OS=Desulfovibrio ferrophilus OX=241368 GN=tyrS PE=3 SV=1	A0A2Z6B2L2_9DELT	tyrS	0	2	1
Ubiquinone/menaquinone biosynthesis C-methyltransferase UbiE OS=Desulfovibrio ferrophilus OX=241368 GN=ubiE PE=3 SV=1	A0A2Z6B2M2_9DELT	ubiE	0	0	2
Exodeoxyribonuclease 7 large subunit OS=Desulfovibrio ferrophilus OX=241368 GN=xseA PE=3 SV=1	A0A2Z6AVM9_9DELT	xseA	0	4	0
Ribosome-binding ATPase YchF OS=Desulfovibrio ferrophilus OX=241368 GN=ychF PE=3 SV=1	A0A2Z6B2T9_9DELT	ychF	0	1	2
